# Supplementary material for: A proteolytically activated antimicrobial toxin encoded on a mobile plasmid of Bacteroidales induces a protective response
Source: Nat Commun. 2022 Jul 23;13:4258. doi: 10.1038/s41467-022-31925-w (PMC9308784; doi:10.1038/s41467-022-31925-w)
Supplement: Supplementary file 4 — Dataset 1 [file 41467_2022_31925_MOESM4_ESM.xlsx]

## Sheet: BcpT 3 hr, tn79
Supplementary Data 1 - Tab 1
									Untreated vs BcpT 3 hour tx						BvCL10 vs Tn79
									edgeR			DESeq2			edgeR			DESeq2
contig	locus_tag	start	stop	strand	bp	aa	description		FC	FDR		FC	padj		FC	FDR		FC	padj
chromosome	M0N98_03293	3838350	3839105	-	756	251	NigD-like C-terminal beta sandwich domain protein		65.0374	0		66.3101	0		360.747	2.49547e-22		347.374	1.04076e-56
chromosome	M0N98_03762	4394244	4395026	+	783	260	NigD-like C-terminal beta sandwich domain protein		6.69979	3.36551e-123		6.793	1.4892e-142		90.2559	3.41485e-16		87.6255	2.71731e-36
chromosome	M0N98_03760	4392246	4393541	-	1296	431	anti-sigma factor induced by cell envelope stress		17.183	7.42651e-212		17.5092	4.47081e-208		70.7581	3.27296e-14		69.2487	3.26055e-29
chromosome	M0N98_02415	2872710	2873447	+	738	245	NigD-like C-terminal beta sandwich domain protein		78.9816	0		80.5101	2.03927e-289		58.8278	7.93619e-13		56.363	2.52531e-24
chromosome	M0N98_03761	4393544	4394086	-	543	180	ECF-type sigma factor		32.8637	8.53753e-238		33.4701	4.29583e-230		33.8236	5.411e-12		32.7395	9.18927e-23
chromosome	M0N98_01358	1676808	1677608	-	801	266	hypothetical protein		11.4288	9.0208e-123		11.5836	7.34496e-148		19.7796	8.72443e-09		19.2023	1.01316e-15
chromosome	M0N98_02916	3421908	3422873	+	966	321	hypothetical protein		-5.02513	1.23574e-39		-4.96789	6.44429e-42		-7.38129	3.50424e-05		-7.59574	1.21565e-05
chromosome	M0N98_01737	2113599	2114354	+	756	251	hypothetical protein		4.28317	7.11882e-51		4.35325	1.62241e-47		9.56915	0.00134398		9.47188	2.18236e-05
chromosome	M0N98_02416	2873668	2874345	+	678	225	Alkaline phosphatase synthesis transcriptional regulatory protein SphR		18.1985	6.61943e-40		18.7848	4.10576e-30		9.41914	9.40634e-05		9.22622	0.000110425
chromosome	M0N98_00321	395388	395555	-	168	55	hypothetical protein		7.38907	7.96362e-16		7.56383	2.1795e-14		6.63825	0.000571295		6.44186	0.000176199
chromosome	M0N98_03046	3570450	3570995	+	546	181	RNA polymerase sigma factor SigV		2.36997	1.86827e-06		2.40698	5.84897e-05		12.0126	0.104942		11.6522	0.000210597
chromosome	M0N98_02417	2874346	2875632	+	1287	428	His Kinase A (phospho-acceptor) domain protein		8.21866	4.15403e-56		8.38118	9.21745e-49		8.03819	0.000502711		7.86758	0.000344141
chromosome	M0N98_01738	2115057	2116763	-	1707	568	Fimbrillin-like protein		5.08215	1.3342e-17		5.1662	8.37598e-14		6.68866	0.0227322		6.40765	0.00100604
pPvulCL10_1	M0N98_04213	24294	24902	-	609	202	RadC-like JAB domain protein		6.98051	4.63805e-05		7.45295	0.00412775		42.3397	0.128527		39.4848	0.00145986
chromosome	M0N98_02189	2627257	2628600	+	1344	447	Outer membrane efflux protein BepC		1.70092	0.274997		1.75982	0.390571		30.9801	0.112512		28.6926	0.00152465
chromosome	M0N98_02917	3422899	3423267	+	369	122	zinc-ribbon domain protein		-9.24067	2.65324e-54		-9.14708	3.28785e-49		-6.08123	0.0937045		-6.28399	0.00152465
chromosome	M0N98_01741	2119213	2120220	-	1008	335	protein of unknown function (DUF5119)		5.15523	0.00580654		5.61124	0.0400374		22.9923	0.184084		21.635	0.00207655
chromosome	M0N98_02460	2928119	2928433	+	315	104	hypothetical protein		-3.72978	2.36991e-61		-3.66921	1.2795e-53		-4.23058	0.0914837		-4.34363	0.00557919
chromosome	M0N98_02191	2629890	2630633	+	744	247	AAA domain, putative AbiEii toxin, Type IV TA system		1.34258	0.589461		1.34295	0.637238		56.5435	0.206		53.0323	0.0076402
chromosome	M0N98_01658	2025393	2027672	+	2280	759	Type III restriction enzyme, res subunit		2.5155	0.0263431		2.57039	0.0833926		24.7737	0.184084		22.7885	0.00955448
chromosome	M0N98_02190	2628640	2629848	+	1209	402	Macrolide export protein MacA		2.66669	0.0246148		2.76958	0.0484174		25.856	0.184084		23.6872	0.00955448
chromosome	M0N98_01576	1934906	1935454	+	549	182	hypothetical protein		2.17836	6.57726e-11		2.20562	8.35642e-12		4.56562	0.0267769		4.33401	0.0105307
chromosome	M0N98_02086	2487679	2489178	+	1500	499	SusD-like protein P38		-4.01538	6.56042e-34		-3.95303	1.68368e-28		-3.82637	0.128527		-3.95472	0.0105307
chromosome	M0N98_03026	3548092	3548652	+	561	186	HlyD family secretion protein		-1.64496	0.476827		-1.70544	0.597302		16.3602	0.381848		15.6947	0.0125703
chromosome	M0N98_02085	2484579	2487653	+	3075	1024	TonB-dependent receptor P3		-3.93784	8.01988e-48		-3.87994	5.7703e-43		-4.36076	0.149052		-4.57374	0.0156186
chromosome	M0N98_03993	4700683	4706361	-	5679	1892	Bacterial Alpha-2-macroglobulin MG10 domain protein		4.00434	3.29236e-125		4.07427	2.30182e-120		4.34044	0.160152		4.11452	0.0156186
chromosome	M0N98_01516	1864886	1867288	+	2403	800	Type III restriction enzyme, res subunit		1.4094	0.0935081		1.42903	0.15898		16.2691	0.184084		14.8853	0.0218817
chromosome	M0N98_03291	3835952	3837658	+	1707	568	UvrD/REP helicase N-terminal domain protein		3.65536	0.00626112		3.6893	0.00787144		7.69608	0.520602		7.34899	0.0219724
chromosome	M0N98_03819	4471717	4471989	+	273	90	hypothetical protein		3.16041	3.45108e-12		3.20327	8.90625e-10		-8.76348	0.149179		-9.27909	0.0297578
chromosome	M0N98_01669	2037431	2039932	+	2502	833	Pyridine nucleotide-disulfide oxidoreductase		1.96091	1.06074e-12		1.99036	3.61722e-12		4.33317	0.0460429		4.2289	0.0300801
chromosome	M0N98_03047	3570992	3572230	+	1239	412	hypothetical protein		1.74764	7.52357e-05		1.77067	0.00011267		4.70712	0.257783		4.51086	0.0300801
chromosome	M0N98_02640	3131354	3133645	+	2292	763	Type III restriction enzyme, res subunit		-1.3172	0.346302		-1.30135	0.465072		17.5998	0.395281		16.1852	0.0370138
chromosome	M0N98_00744	950917	953133	-	2217	738	Glucan 1,4-alpha-glucosidase SusB		-117.315	0		-116.262	5.56168e-253		-3.69147	0.112512		-3.77097	0.0373571
chromosome	M0N98_03885	4579825	4580778	-	954	317	hypothetical protein		-1.22725	0.000778617		-1.20886	0.00241348		4.39645	0.0914837		4.1391	0.0387935
chromosome	M0N98_03106	3630072	3632570	-	2499	832	Conjugative transposon protein TraG		-2.85734	0.000794529		-2.87651	0.0137021		29.0596	0.485599		26.8675	0.0478081
chromosome	M0N98_01505	1853999	1855102	+	1104	367	Polysaccharide pyruvyl transferase		1.42986	0.716242		1.54645	0.674587		16.8503	0.482106		15.4391	0.0482462
chromosome	M0N98_01655	2022168	2024111	-	1944	647	Protein of unknown function (DUF3987)		-1.35977	0.199639		-1.34804	0.324145		19.9651	0.485599		18.3314	0.0482462
chromosome	M0N98_02560	3044498	3044803	-	306	101	hypothetical protein		1.71904	0.229816		1.74878	0.345672		-10.5742	0.395281		-11.5677	0.0482462
chromosome	M0N98_03130	3653304	3653840	-	537	178	hypothetical protein		-95.0967	2.07407e-06		-45.2032	0.000507325		56.8909	0.373234		53.7873	0.0482462
chromosome	M0N98_02436	2894665	2895816	+	1152	383	Phosphate-selective porin O and P		1.82844	0.000256622		1.85929	0.00133301		15.5786	0.485599		14.3754	0.049741
chromosome	M0N98_01132	1411679	1412071	+	393	130	hypothetical protein		-1.2776	0.708974		-1.26678	0.763131		28.1354	0.520602		25.9927	0.0639008
chromosome	M0N98_01206	1490949	1491935	-	987	328	Conjugative transposon protein TraM		-1.5983	0.0385055		-1.56629	0.149314		19.9941	0.520602		18.4653	0.0639008
chromosome	M0N98_02031	2409368	2411719	+	2352	783	Type III restriction enzyme, res subunit		6.77292	9.37589e-14		6.96655	6.76352e-09		10.0352	0.496717		9.29307	0.0639008
chromosome	M0N98_02311	2768289	2769377	-	1089	362	PRTRC system protein E		-2.5196	0.0110454		-2.54406	0.0624455		28.7684	0.485599		26.7235	0.0639008
chromosome	M0N98_01831	2201977	2204859	+	2883	960	Alpha-xylosidase BoGH31A		-1.7426	0.0232603		-1.73067	0.0682458		13.7482	0.520602		12.6512	0.0673468
chromosome	M0N98_02316	2772300	2774135	-	1836	611	Protein of unknown function (DUF3945)		1.17234	0.253769		1.1951	0.293249		9.5726	0.570596		8.94534	0.0673468
chromosome	M0N98_02355	2816284	2818818	+	2535	844	Conjugative transposon protein TraG		-2.08488	0.0152457		-2.07026	0.0857444		31.0136	0.520602		28.7308	0.0673468
chromosome	M0N98_02418	2875736	2876173	+	438	145	Putative beta-lactamase-inhibitor-like, PepSY-like		2.80816	1.17548e-05		2.88274	0.000119671		4.30912	0.112512		4.20018	0.0673468
chromosome	M0N98_03166	3684606	3684782	-	177	58	hypothetical protein		-1.16181	0.399811		-1.14441	0.52264		-5.10189	0.21125		-5.44894	0.0673468
chromosome	M0N98_01306	1602341	1605562	+	3222	1073	CarboxypepD_reg-like domain protein		1.53339	0.00587067		1.55851	0.0197161		4.07496	0.257783		3.88578	0.0764329
chromosome	M0N98_01574	1933978	1934514	+	537	178	ECF RNA polymerase sigma factor SigW		1.35864	0.0095247		1.37542	0.00639943		4.58283	0.184084		4.31321	0.0764329
chromosome	M0N98_01575	1934522	1934884	+	363	120	hypothetical protein		3.79078	7.31744e-19		3.8589	1.39003e-17		4.64756	0.520602		4.41833	0.0764329
chromosome	M0N98_00539	702627	703136	-	510	169	IS66 Orf2 like protein		1.50061	0.397125		1.52406	0.54574		25.8157	0.485599		24.1886	0.0819991
chromosome	M0N98_00741	945781	947475	-	1695	564	Starch-binding protein SusD		-29.4645	3.9615e-162		-28.4855	8.28807e-48		-3.11206	0.184084		-3.22395	0.0819991
chromosome	M0N98_01138	1415129	1416055	+	927	308	Conjugative transposon protein TraI relaxase/mobilization nuclease		1.18352	0.801887		1.21575	0.776169		20.0652	0.560103		18.441	0.0819991
chromosome	M0N98_02314	2770133	2771902	-	1770	589	DNA topoisomerase 3		-3.00395	4.45376e-17		-2.9631	5.9495e-13		8.77925	0.594017		8.25306	0.0819991
chromosome	M0N98_03133	3656082	3658178	+	2097	698	DNA topoisomerase 3		-2.36444	0.0606522		-2.28419	0.0891297		24.4143	0.527187		22.5245	0.0819991
chromosome	M0N98_02075	2466828	2467922	-	1095	364	DUF3868-containing protein of unknown function		1.52534	0.213504		1.54384	0.354308		30.9465	0.520602		28.8144	0.0868401
chromosome	M0N98_03740	4360102	4362696	-	2595	864	glycosyl hydrolase family 115		-1.18267	0.369059		-1.15744	0.521228		11.5171	0.519143		10.5857	0.0878648
chromosome	M0N98_01379	1698442	1699728	-	1287	428	Transcriptional regulatory protein ZraR		-1.281	0.327295		-1.26634	0.40109		14.4005	0.570596		13.2708	0.0918719
chromosome	M0N98_01905	2278303	2278488	-	186	61	hypothetical protein		-1.65303	0.573583		-1.84924	0.777203		45.1215	0.519143		43.0149	0.0918719
chromosome	M0N98_02259	2726424	2727962	+	1539	512	hypothetical protein		42.2763	5.80105e-26		46.0694	2.11582e-14		7.37661	0.560103		6.88928	0.0918719
chromosome	M0N98_04175	4972765	4974342	-	1578	525	hypothetical protein		-1.23627	0.387741		-1.22682	0.46481		5.85951	0.520602		5.47228	0.0965852
chromosome	M0N98_00176	242476	243555	-	1080	359	Phosphate-selective porin O and P		1.03091	0.983617		1.0371	0.921711		8.72266	0.520602		8.05102	0.0990747
chromosome	M0N98_01773	2144598	2145107	+	510	169	IS66 Orf2 like protein		-1.01389	1		-1.01977	0.979591		18.7812	0.527187		17.579	0.0990747
chromosome	M0N98_02361	2821807	2823114	+	1308	435	Conjugative transposon protein TraM		-2.39588	0.00790256		-2.37784	0.0817729		28.6019	0.570596		26.3644	0.0990747
chromosome	M0N98_00152	215514	218915	-	3402	1133	TonB-dependent receptor SusC		-4.00171	9.77619e-56		-3.93399	6.58288e-46		3.26498	0.160152		3.1893	0.10065
chromosome	M0N98_00743	950685	950864	-	180	59	hypothetical protein		-87.8388	1.28455e-88		-89.3941	9.558e-32		-3.99874	0.607203		-4.10807	0.10065
chromosome	M0N98_01284	1575279	1575707	-	429	142	hypothetical protein		-1.15469	0.783224		-1.11492	0.861965		12.9788	0.570596		11.992	0.10065
chromosome	M0N98_01830	2200034	2201539	+	1506	501	Response regulator receiver domain protein		-1.30837	0.334821		-1.30496	0.482064		13.8238	0.594017		12.8158	0.10065
chromosome	M0N98_02271	2738984	2739793	+	810	269	Exopolysaccharide biosynthesis protein YbjH		4.57621	0.024181		4.73086	0.0866467		26.0446	0.570596		24.0073	0.10065
chromosome	M0N98_01836	2209642	2211576	+	1935	644	Susd and RagB outer membrane lipoprotein		1.78153	0.0627778		1.80494	0.123337		12.8938	0.594017		12.0023	0.10548
chromosome	M0N98_03048	3572287	3573075	+	789	262	Methyltransferase domain protein		1.93424	1.63607e-09		1.96039	2.37496e-09		3.73372	0.570596		3.61272	0.112861
chromosome	M0N98_01013	1250343	1250648	-	306	101	hypothetical protein		2.39802	3.46192e-21		2.43158	1.27059e-22		-4.07289	0.570596		-4.37439	0.115717
chromosome	M0N98_00433	547299	548288	+	990	329	Glycosyl transferase family 2		-1.03188	0.621173		-1.01502	0.830166		2.92713	0.491408		2.7985	0.123436
chromosome	M0N98_00484	622536	625565	-	3030	1009	TonB-dependent receptor SusC		5.24395	1.61218e-09		5.34897	1.15044e-06		9.73833	0.542699		8.9477	0.123436
chromosome	M0N98_03869	4558429	4561296	+	2868	955	Glycosyl hydrolases family 2, sugar binding domain		-1.21045	0.399927		-1.18893	0.545849		6.6562	0.607203		6.20831	0.127887
chromosome	M0N98_02062	2451635	2451832	+	198	65	hypothetical protein		0	1		#VALUE!	NA		22.5894	0.570596		21.1045	0.131669
chromosome	M0N98_00742	947488	950517	-	3030	1009	TonB-dependent receptor SusC		-26.1473	0		-25.7759	0		-2.65627	0.520602		-2.74727	0.136352
chromosome	M0N98_02933	3439642	3440949	-	1308	435	SusD-like protein P38		-2.50315	0.0544927		-2.46317	0.194732		16.0562	0.607203		14.7832	0.150844
chromosome	M0N98_03680	4288159	4289073	-	915	304	hypothetical protein		5.57273	0.000107739		5.79281	0.00281428		14.456	0.607203		13.2784	0.150844
chromosome	M0N98_00759	971651	972160	-	510	169	IS66 Orf2 like protein		1.20355	0.814015		1.20761	0.822089		14.4137	0.594017		13.4102	0.15163
chromosome	M0N98_01740	2118030	2119169	-	1140	379	Fimbrium subunit Fim1C		3.192	0.0126888		3.31077	0.0750484		6.34152	0.697279		6.03578	0.15163
chromosome	M0N98_03852	4520842	4522668	-	1827	608	Rhamnogalacturonan endolyase YesW		-2.28925	0.100831		-2.27813	0.230919		11.1213	0.607203		10.1948	0.15163
chromosome	M0N98_01380	1699725	1702133	-	2409	802	Histidine kinase-, DNA gyrase B-, and HSP90-like ATPase		-2.41424	1.22689e-07		-2.38936	6.65233e-07		9.00721	0.607203		8.31807	0.159748
chromosome	M0N98_02227	2671620	2674244	+	2625	874	Beta-galactosidase		1.16582	0.574746		1.19494	0.656713		8.99549	0.594017		8.24541	0.1633
pPvulCL10_1	M0N98_04193	6658	7770	+	1113	370	Conjugative transposon protein TraN		-1.31152	0.66611		-1.31366	0.715309		8.37774	0.607203		7.75128	0.176775
chromosome	M0N98_03131	3653913	3655679	+	1767	588	Protein of unknown function (DUF3945)		-4.5719	0.000643004		-4.65156	0.0146077		24.2154	0.594017		22.4562	0.185227
chromosome	M0N98_03104	3628739	3629368	-	630	209	protein of unknown function (DUF4141)		-3.54789	0.0616546		-3.75485	0.233681		46.8221	0.485599		45.4236	0.192232
chromosome	M0N98_00151	213721	215490	-	1770	589	Susd and RagB outer membrane lipoprotein		-1.86315	7.07861e-07		-1.83919	6.01911e-05		3.05881	0.31652		2.96391	0.201818
chromosome	M0N98_02345	2808076	2809299	-	1224	407	Conjugative transposon protein TraI relaxase/mobilization nuclease		-6.48007	3.55563e-06		-6.56501	0.000317684		17.9313	0.608552		16.4852	0.201818
chromosome	M0N98_02683	3178392	3179666	-	1275	424	Protein of unknown function (DUF3575)		-2.04267	8.25764e-12		-2.01042	5.80409e-09		5.98402	0.697279		5.60381	0.201818
chromosome	M0N98_02701	3191702	3192283	-	582	193	comF: comF family protein		-1.00417	1		1.00598	0.992506		7.11098	0.697279		6.875	0.201818
chromosome	M0N98_03029	3551719	3553008	+	1290	429	Outer membrane efflux protein		-1.61795	0.209773		-1.57207	0.298545		6.90912	0.724478		6.52352	0.201818
chromosome	M0N98_03290	3835370	3835879	-	510	169	IS66 Orf2 like protein		1.63275	0.406493		1.67154	0.524878		14.5127	0.607203		13.5816	0.201818
chromosome	M0N98_03656	4248963	4251623	-	2661	886	CarboxypepD_reg-like domain protein		1.76437	0.0387552		1.78009	0.0647025		8.78972	0.607203		8.06971	0.201818
pPvulCL10_1	M0N98_04194	7767	9239	+	1473	490	Protein of unknown function (DUF3945)		-1.21783	0.523504		-1.21605	0.660131		7.4471	0.607203		6.85731	0.201818
chromosome	M0N98_00086	123863	124372	+	510	169	IS66 Orf2 like protein		1.01442	1		1.01661	0.981401		14.9025	0.607203		13.7899	0.204289
chromosome	M0N98_02854	3350811	3351248	+	438	145	hypothetical protein		-1.80442	3.73285e-15		-1.77408	3.67486e-12		4.93492	0.485599		4.54506	0.205565
chromosome	M0N98_03102	3627071	3627694	-	624	207	Conjugative transposon protein TraK		-8.24424	8.00383e-05		-8.18589	0.00731604		23.0041	0.607203		21.2583	0.208669
chromosome	M0N98_02590	3077191	3078813	-	1623	540	FtsX-like permease family protein		1.44562	0.674655		1.43033	0.711852		12.1263	0.653393		11.2269	0.208719
chromosome	M0N98_03116	3639548	3641572	+	2025	674	Conjugative transposon protein TraD		-1.64016	0.13259		-1.60985	0.312407		13.4038	0.672289		12.3039	0.208719
chromosome	M0N98_03115	3638260	3639513	+	1254	417	Conjugative transposon protein TraI relaxase/mobilization nuclease		-1.45277	0.338759		-1.41276	0.494624		16.8624	0.607203		15.5208	0.219181
chromosome	M0N98_00489	633984	635603	+	1620	539	SusD family protein		-1.41037	0.521057		-1.40403	0.616682		11.463	0.6822		10.5709	0.22758
chromosome	M0N98_01328	1636827	1639253	-	2427	808	TonB dependent receptor		-5.48676	1.16909e-78		-5.41068	5.33276e-65		-4.00625	0.6822		-4.31582	0.22758
chromosome	M0N98_03249	3790711	3791661	-	951	316	Family of unknown function (DUF6175)		10.3634	3.57025e-06		11.3342	0.00129254		16.0637	0.672289		14.8105	0.22758
chromosome	M0N98_03854	4526004	4528859	-	2856	951	alpha-L-rhamnosidase		5.2149	2.48674e-06		5.31955	1.93721e-05		8.00629	0.607203		7.34201	0.22758
chromosome	M0N98_00610	785108	785617	+	510	169	IS66 Orf2 like protein		1.38873	0.441604		1.40514	0.560961		13.4409	0.607203		12.5189	0.23016
chromosome	M0N98_03139	3660472	3661554	+	1083	360	hypothetical protein		-2.2011	0.251482		-2.21048	0.374119		15.5854	0.672289		14.2874	0.23016
chromosome	M0N98_02065	2455039	2455467	+	429	142	HU domain fused to wHTH, Ig, or Glycine-rich motif		1.60213	1		1.63659	0.856426		50.7162	0.570596		48.4732	0.231573
chromosome	M0N98_02300	2761073	2761960	+	888	295	Toprim-like protein		-1.03202	1		1.00882	0.993557		13.7225	0.646265		12.641	0.239418
chromosome	M0N98_02623	3114112	3115212	+	1101	366	CDP-glucose 4,6-dehydratase		1.36689	0.0425017		1.38955	0.0684844		4.9728	0.747633		4.74982	0.244154
chromosome	M0N98_03081	3613068	3613565	+	498	165	hypothetical protein		-42.8296	0.000448322		-20.11	0.0274168		90.209	0.570596		90.7861	0.244154
chromosome	M0N98_03376	3933287	3933601	+	315	104	hypothetical protein		2.03538	0.0198619		2.08238	0.0853424		15.0031	0.607203		13.9806	0.244154
chromosome	M0N98_02067	2456168	2458579	-	2412	803	G-rich domain on putative tyrosine kinase		-2.95412	6.81409e-18		-2.91143	3.30816e-13		5.23458	0.697279		4.88107	0.245853
chromosome	M0N98_03681	4289057	4290709	-	1653	550	ABC transporter		-3.84127	9.90295e-13		-3.79219	1.90601e-08		7.77512	0.6822		7.16116	0.249974
chromosome	M0N98_00277	337369	339702	+	2334	777	Glycosyl hydrolase family 92		-5.24732	5.1684e-15		-5.198	1.00986e-10		6.20878	0.697279		5.75476	0.251539
chromosome	M0N98_03478	4055358	4057712	-	2355	784	Type III restriction enzyme, res subunit		1.27127	0.162596		1.29483	0.195959		6.73646	0.607203		6.17201	0.253056
chromosome	M0N98_03970	4684125	4684832	+	708	235	protein of unknown function (DUF6249)		1.10603	0.190065		1.12428	0.156958		3.06521	0.485599		2.88768	0.253056
chromosome	M0N98_00027	28708	30342	-	1635	544	Starch-binding associating with outer membrane		1.93041	0.186569		1.97127	0.325829		7.38672	0.697279		6.82036	0.256886
chromosome	M0N98_03741	4362709	4364292	-	1584	527	Beta-xylosidase		1.02976	0.92112		1.04261	0.864239		7.64774	0.697279		7.04732	0.260745
chromosome	M0N98_02393	2849543	2850778	-	1236	411	Phage integrase SAM-like domain protein		-3.04533	0.023525		-3.07023	0.0411937		13.2017	0.653393		12.2589	0.26392
chromosome	M0N98_02840	3332186	3333892	+	1707	568	Potassium-transporting ATPase potassium-binding subunit		3.65776	1.97e-05		3.72489	0.000951536		6.9876	0.672289		6.40587	0.26565
chromosome	M0N98_02954	3467341	3468591	-	1251	416	HlyD family secretion protein		1.69058	0.0199506		1.72898	0.0361147		4.26245	0.725183		4.00653	0.26565
chromosome	M0N98_03742	4364301	4366814	-	2514	837	Glycosyl hydrolases family 43		1.22161	0.432489		1.23388	0.457764		6.80791	0.672289		6.26236	0.270691
chromosome	M0N98_00791	1005814	1008240	-	2427	808	Trans-4-hydroxy-L-proline dehydratase		-2.17447	5.30714e-27		-2.1374	1.44395e-21		-2.42325	0.570596		-2.53068	0.290718
chromosome	M0N98_01400	1719570	1720781	-	1212	403	Phage integrase SAM-like domain protein		-3.9078	0.000389864		-3.82301	0.0102315		16.1585	0.672289		15.11	0.290718
chromosome	M0N98_02362	2823164	2824078	+	915	304	Conjugative transposon protein TraN		-1.22466	0.65918		-1.206	0.739208		28.2434	0.570596		26.8371	0.290718
chromosome	M0N98_02386	2840448	2841590	-	1143	380	hypothetical protein		-1.83428	0.176724		-1.85159	0.296215		14.219	0.681153		13.0863	0.290718
chromosome	M0N98_03907	4604128	4605816	-	1689	562	SusD-like protein P25		3.06139	3.57168e-05		3.12751	0.00239325		4.4753	0.730689		4.18989	0.290718
chromosome	M0N98_01006	1242499	1245852	-	3354	1117	TonB-dependent receptor P3		-4.64333	8.31041e-37		-4.58336	4.37629e-28		2.86649	0.607203		2.76252	0.293731
chromosome	M0N98_01038	1291304	1292122	+	819	272	D-allose-binding periplasmic protein		13.0698	1.97238e-07		14.4766	0.000318045		8.12153	0.714797		7.46884	0.296568
pPvulCL10_1	M0N98_04196	9449	10642	+	1194	397	DNA primase TraC		-2.7137	0.00116172		-2.69369	0.00624106		6.00344	0.697279		5.55852	0.296568
chromosome	M0N98_00280	343432	345171	+	1740	579	Histidine phosphatase superfamily (branch 2)		-3.01359	1.03819e-05		-3.00159	0.000616103		5.79362	0.697279		5.3472	0.296584
chromosome	M0N98_01401	1720801	1722030	-	1230	409	Phage integrase family protein		-6.10168	0.000131521		-6.15355	0.0077023		14.2945	0.681429		13.184	0.299007
chromosome	M0N98_01832	2204756	2205280	-	525	174	hypothetical protein		-1.78527	0.436716		-1.8684	0.540887		20.4127	0.607203		19.0685	0.299007
chromosome	M0N98_02048	2438023	2438751	-	729	242	Exopolysaccharide biosynthesis protein YbjH		-1.80173	0.291717		-1.81723	0.358133		9.10373	0.730898		8.37241	0.299007
chromosome	M0N98_04115	4880057	4883329	-	3273	1090	TonB-dependent receptor P3		5.53887	0.000481218		5.90898	0.00863824		6.11217	0.672289		5.62716	0.299007
chromosome	M0N98_02063	2452031	2454409	+	2379	792	Protein of unknown function (DUF3987)		-2.87692	4.54316e-23		-2.83135	6.00784e-20		4.91134	0.725183		4.58373	0.301245
chromosome	M0N98_01514	1862259	1863098	+	840	279	Exopolysaccharide biosynthesis protein YbjH		5.05233	8.9672e-05		5.22973	0.00119998		11.238	0.697279		10.3403	0.301316
chromosome	M0N98_02437	2895884	2896972	-	1089	362	2-aminoethylphosphonate--pyruvate transaminase		1.77989	0.065556		1.81635	0.12666		6.48471	0.74365		6.05915	0.305284
chromosome	M0N98_00279	341143	343425	+	2283	760	Glycosyl hydrolase family 92		-3.70455	2.36043e-10		-3.68336	6.51024e-08		6.19582	0.697279		5.68413	0.310962
chromosome	M0N98_00407	513968	516043	+	2076	691	Raffinose synthase or seed imbibition protein Sip1		-1.78157	0.00106473		-1.75567	0.0105966		5.5548	0.740914		5.1581	0.310962
chromosome	M0N98_00739	944614	945752	-	1139	378.667	SusF/SusE family outer membrane protein		-18.0723	1.41535e-133		-17.8736	2.34516e-96		-2.64275	0.570596		-2.78385	0.310962
chromosome	M0N98_01005	1240944	1242485	-	1542	513	SusD-like protein P25		-2.79297	8.23731e-05		-2.78563	0.000911146		3.97565	0.740914		3.7496	0.310962
chromosome	M0N98_01033	1285484	1286329	+	846	281	Apulose-4-phosphate transketolase subunit A		-2.36703	0.000232104		-2.34558	0.00361346		6.45237	0.740914		5.99659	0.310962
chromosome	M0N98_01410	1730038	1730598	-	561	186	Family of unknown function (DUF6705)		-1.30831	0.137245		-1.28373	0.2266		-2.55786	0.607203		-2.69669	0.310962
chromosome	M0N98_01788	2160715	2161485	+	771	256	Modification methylase RsrI		-1.2447	0.578175		-1.23417	0.69444		8.28035	0.740914		7.65832	0.310962
chromosome	M0N98_01796	2167691	2168497	-	807	268	Phage integrase family protein		-1.42329	0.0230587		-1.40567	0.0883004		5.7533	0.772368		5.57927	0.310962
chromosome	M0N98_01817	2186361	2186873	+	513	170	hypothetical protein		-9.84991	1.35885e-05		-10.8333	0.00565473		27.0846	0.607203		25.5471	0.310962
chromosome	M0N98_02066	2455610	2456059	+	450	149	N-acetylmuramoyl-L-alanine amidase		1.41781	0.776895		1.49179	0.735525		17.2481	0.714421		15.8502	0.310962
chromosome	M0N98_02365	2825142	2825621	+	480	159	hypothetical protein		-4.19721	0.119418		-4.27342	0.283652		18.2281	0.681429		16.8194	0.310962
chromosome	M0N98_02439	2897810	2899168	-	1359	452	Family of unknown function (DUF5690)		-2.42841	0.00785998		-2.41269	0.0363272		6.31461	0.74989		5.94399	0.310962
chromosome	M0N98_02872	3374452	3375819	-	1368	455	Polysaccharide biosynthesis protein		8.18529	9.71419e-16		8.43055	4.16753e-11		6.83233	0.740914		6.36932	0.310962
chromosome	M0N98_02934	3440979	3444086	-	3108	1035	TonB-dependent receptor P3		-1.98642	0.000829162		-1.97369	0.00356294		6.05983	0.740914		5.61167	0.310962
chromosome	M0N98_02952	3464195	3466618	-	2424	807	MacB-like periplasmic core domain protein		2.31945	5.75178e-07		2.35908	3.04274e-05		3.62493	0.672289		3.39482	0.310962
chromosome	M0N98_03252	3792827	3794521	-	1695	564	WG containing repeat protein		3.41375	0.0116827		3.54594	0.096075		7.89797	0.730534		7.23923	0.310962
chromosome	M0N98_03500	4074456	4075898	-	1443	480	Polysaccharide biosynthesis protein		1.74626	0.363547		1.81446	0.497307		9.90897	0.740914		9.10128	0.310962
chromosome	M0N98_03758	4389551	4391470	-	1920	639	Competence protein		3.74648	2.32768e-15		3.80198	5.80438e-12		3.16087	0.596824		2.99938	0.310962
chromosome	M0N98_03864	4547126	4548976	+	1851	616	Rhamnogalacturonan endolyase YesW		-2.09203	0.0208574		-2.1024	0.0816798		7.15752	0.732829		6.57607	0.310962
pPvulCL10_1	M0N98_04189	3435	4490	+	1056	351	Conjugative transposon protein TraJ		-2.28065	0.0206515		-2.30267	0.0916577		6.39583	0.740914		5.91695	0.310962
pPvulCL10_1	M0N98_04219	30776	31231	-	456	151	Large polyvalent protein associated domain 28		3.85093	0.000611768		3.91062	0.00897383		9.01657	0.724478		8.363	0.310962
chromosome	M0N98_00625	804201	807422	+	3222	1073	TonB dependent receptor		1.38761	0.393387		1.40597	0.484723		5.63362	0.697279		5.19835	0.319851
chromosome	M0N98_01463	1803430	1804506	-	1077	358	AAA domain protein		-1.16766	0.631581		-1.1621	0.71562		5.32052	0.791352		5.02271	0.319851
chromosome	M0N98_02069	2459427	2460830	-	1404	467	UDP-glucose:undecaprenyl-phosphateglucose-1-phosphate transferase		-3.98967	3.10759e-21		-3.94698	9.55835e-17		4.98962	0.772368		4.66933	0.319851
chromosome	M0N98_03084	3614283	3615212	+	930	309	hypothetical protein		-1.80556	0.333291		-1.79766	0.468939		13.1848	0.731954		12.0707	0.345275
chromosome	M0N98_00477	607182	609425	-	2244	747	Prolyl tripeptidyl peptidase		1.40022	0.0559069		1.42149	0.106456		5.12147	0.697279		4.71527	0.345421
chromosome	M0N98_02035	2416052	2418496	+	2445	814	Glycosyl hydrolase family 65, N-terminal domain		1.39703	0.0663836		1.41657	0.118698		6.00732	0.740914		5.57792	0.353775
chromosome	M0N98_02855	3351309	3353633	-	2325	774	FtsX-like permease family protein		1.6154	7.75117e-05		1.64443	0.000158305		3.35504	0.538358		3.12854	0.354558
chromosome	M0N98_03832	4485358	4485576	+	219	72	hypothetical protein		-1.57323	0.00367414		-1.55525	0.0114783		-2.20695	0.672289		-2.28819	0.354558
chromosome	M0N98_00178	244859	246301	-	1443	480	SusD-like protein P25		6.27469	0.000113978		6.81595	0.00760236		6.75784	0.740914		6.2016	0.357779
chromosome	M0N98_01059	1313961	1315343	+	1383	460	Multidrug export protein MepA		1.65335	0.0126984		1.69076	0.0205511		3.38906	0.740914		3.20289	0.357779
chromosome	M0N98_02247	2711275	2713521	-	2247	748	Glycosyl hydrolases family 31		-2.0119	9.07139e-06		-1.97792	0.00086353		5.68234	0.740914		5.22747	0.357779
chromosome	M0N98_03114	3637806	3638258	+	453	150	MobC-like protein		-2.08743	0.20308		-2.18268	0.383633		20.5081	0.607203		19.2097	0.357779
chromosome	M0N98_03672	4277348	4280572	-	3225	1074	TonB-dependent receptor P39		3.75762	1.06631e-85		3.82259	5.39511e-74		-2.15766	0.766088		-2.26028	0.362272
chromosome	M0N98_02309	2766899	2768008	-	1110	369	hypothetical protein		-1.75826	0.183333		-1.77602	0.351274		9.27258	0.740914		8.50203	0.363985
chromosome	M0N98_02438	2896979	2897767	-	789	262	Phosphonoacetaldehyde hydrolase		-1.4284	0.581238		-1.37882	0.662748		10.4335	0.681429		9.80497	0.363985
chromosome	M0N98_02622	3113319	3114092	+	774	257	Glucose-1-phosphate cytidylyltransferase		2.06114	0.0701639		2.08083	0.120799		6.06539	0.772368		5.75391	0.363985
chromosome	M0N98_03739	4358060	4360105	-	2046	681	Extracellular xylanexo-alpha-(1->2)-glucuronosidase		1.02202	0.946448		1.03263	0.897161		7.31076	0.740914		6.68264	0.363985
chromosome	M0N98_03137	3659233	3660210	+	978	325	PRTRC system protein E		-1.96305	0.519833		-1.97434	0.640688		20.8092	0.714421		19.1484	0.365605
chromosome	M0N98_03307	3859677	3859865	+	189	62	hypothetical protein		1.87082	0.152094		1.88544	0.17598		9.05789	0.6822		8.93046	0.365605
chromosome	M0N98_03501	4075918	4076940	-	1023	340	Acyltransferase family protein		-1.09514	1		1.02403	0.991461		12.1568	0.730689		11.155	0.372059
chromosome	M0N98_02955	3468597	3469904	-	1308	435	Outer membrane efflux protein		9.58906	3.18337e-13		9.92209	1.58875e-10		3.33172	0.740914		3.14373	0.380889
chromosome	M0N98_03753	4383641	4385179	-	1539	512	Inner membrane symporter YicJ		-2.94133	2.29439e-10		-2.91116	5.93985e-07		4.90294	0.772654		4.55217	0.381023
chromosome	M0N98_00072	104881	108102	-	3222	1073	TonB-dependent receptor P3		-4.47212	5.80549e-05		-4.41254	0.000537347		4.84079	0.736697		4.47238	0.383728
chromosome	M0N98_03670	4274053	4275693	-	1641	546	N-terminal domain of BNR-repeat neuraminidase		4.80568	7.12279e-115		4.88587	3.80017e-102		-2.17789	0.697279		-2.28192	0.383728
chromosome	M0N98_03251	3792310	3792804	-	495	164	hypothetical protein		13.9131	0.00158381		19.824	0.0254106		10.4928	0.740914		9.62405	0.385894
chromosome	M0N98_01438	1776246	1777835	+	1590	529	SusD-like protein P2		4.03221	0.0865539		4.42883	0.141649		6.54374	0.74989		6.02507	0.389162
chromosome	M0N98_02636	3127678	3128514	+	837	278	Exopolysaccharide biosynthesis protein YbjH		2.47002	0.101879		2.5573	0.297853		11.159	0.725183		10.3279	0.39538
chromosome	M0N98_00136	188036	189655	-	1620	539	SusD-like protein P25		6.4398	7.17286e-22		6.5759	5.65085e-15		4.98222	0.780829		4.62567	0.401754
chromosome	M0N98_02344	2806003	2808039	-	2037	678	Conjugative transposon protein TraD		-2.82095	3.78067e-05		-2.81101	0.00387125		6.74925	0.773709		6.21905	0.401754
chromosome	M0N98_01034	1286319	1287257	+	939	312	Apulose-4-phosphate transketolase subunit B		1.84598	0.470352		2.0012	0.556074		6.45345	0.772654		5.95659	0.415266
chromosome	M0N98_01437	1773225	1776224	+	3000	999	TonB-dependent receptor P3		3.86701	0.000467288		3.97418	0.00559189		4.94123	0.740914		4.54973	0.423014
chromosome	M0N98_00431	543841	545679	-	1839	612	Putative multidrug export ATP-binding/permease protein		1.76405	1.36921e-22		1.79319	1.03931e-23		2.82176	0.700703		2.8115	0.424653
chromosome	M0N98_01634	2000463	2001866	+	1404	467	Polysaccharide biosynthesis protein		4.57499	6.35141e-05		4.67323	0.000762642		3.81337	0.859969		3.63799	0.424653
chromosome	M0N98_01824	2192066	2193805	-	1740	579	PRTRC system ParB family protein		2.08062	0.0292312		2.09877	0.06657		6.793	0.780986		6.3191	0.425728
chromosome	M0N98_02735	3215370	3215987	-	618	205	hypothetical protein		1.63118	0.485766		1.6406	0.582091		13.9662	0.611254		13.2008	0.425728
chromosome	M0N98_02848	3343400	3345187	+	1788	595	Trehalase		1.70187	0.259761		1.7287	0.361887		5.00085	0.766088		4.61835	0.425728
chromosome	M0N98_02379	2836527	2837546	-	1020	339	Large polyvalent protein associated domain 29		-1.79086	0.165151		-1.74888	0.315759		17.0474	0.697279		15.7434	0.426438
chromosome	M0N98_01313	1612461	1615781	+	3321	1106	TonB-dependent receptor P3		1.51654	0.0568279		1.5461	0.13818		3.89077	0.740914		3.61371	0.429073
chromosome	M0N98_01506	1855106	1856104	+	999	332	Glycosyl transferase family 2		1.43904	0.65918		1.45512	0.723876		8.14593	0.780986		7.46933	0.429073
chromosome	M0N98_02047	2436801	2438018	-	1218	405	Exopolysaccharide biosynthesis protein YbjH		-3.46228	0.0645632		-3.53654	0.385072		10.6714	0.740914		9.8136	0.429073
chromosome	M0N98_02073	2464836	2466245	-	1410	469	DUF3868-containing protein of unknown function		-3.32647	0.000112494		-3.25507	0.0038572		8.39359	0.772654		7.77061	0.429073
chromosome	M0N98_01327	1635625	1636587	+	963	320	hypothetical protein		2.59458	1.61129e-07		2.63276	4.54015e-07		-2.31551	0.672289		-2.4033	0.431241
chromosome	M0N98_02195	2634128	2634592	+	465	154	Tryptophan-rich protein TspO		1.09561	0.348332		1.11173	0.292962		-2.08631	0.772368		-2.16528	0.431241
chromosome	M0N98_02347	2810455	2811249	+	795	264	AAA domain protein		-1.6276	0.363547		-1.6071	0.475479		14.7859	0.697279		13.6583	0.431241
chromosome	M0N98_03506	4080710	4081483	-	774	257	Glucose-1-phosphate cytidylyltransferase		2.448	0.0397404		2.47675	0.0849071		5.81257	0.791352		5.48995	0.431241
chromosome	M0N98_04117	4884512	4885741	-	1230	409	Unsaturated rhamnogalacturonyl hydrolase YteR		1.45968	0.208774		1.4826	0.342421		5.66536	0.793978		5.2403	0.431241
chromosome	M0N98_03470	4044384	4045226	-	843	280	Diaminopimelate epimerase		-4.80656	9.67661e-105		-4.74093	7.77341e-105		-2.2085	0.700385		-2.32267	0.432984
chromosome	M0N98_02861	3362873	3363727	-	855	284	Exopolysaccharide biosynthesis protein YbjH		3.2103	0.0348044		3.33611	0.158294		9.55289	0.740914		8.86384	0.435823
chromosome	M0N98_03087	3616378	3617196	+	819	272	hypothetical protein		4.66088	1		3.52316	0.695848		16.6182	0.672289		15.5232	0.435823
pPvulCL10_1	M0N98_04218	30117	30440	-	324	107	hypothetical protein		8.15099	5.41724e-07		8.38907	1.14114e-05		5.69859	0.795897		5.30206	0.435823
chromosome	M0N98_03465	4038109	4040298	-	2190	729	Glutamine synthetase		1.09197	0.386817		1.11352	0.331785		-2.60091	0.697279		-2.77386	0.437869
chromosome	M0N98_00285	356026	357624	+	1599	532	O-Glycosyl hydrolase family 30		-2.80831	0.00303026		-2.81735	0.0403507		4.15898	0.832109		3.88644	0.439455
chromosome	M0N98_00719	914228	916162	-	1935	644	Glucosidase YgjK		-2.55375	0.000498001		-2.48027	0.00152041		5.34214	0.781095		4.91693	0.439455
chromosome	M0N98_01789	2161554	2162324	+	771	256	protein of unknown function (DUF5045)		-2.41534	0.00611553		-2.41453	0.0173834		6.73359	0.791352		6.22616	0.439455
chromosome	M0N98_02846	3339449	3340795	-	1347	448	aspartate kinase, monofunctional class		-1.41987	0.302268		-1.40218	0.464258		7.23671	0.793978		6.63502	0.439455
chromosome	M0N98_03466	4040356	4041714	-	1359	452	Ammonia channel		-3.86576	6.60003e-58		-3.80598	3.70771e-54		-2.51619	0.740914		-2.66748	0.439455
chromosome	M0N98_03855	4528873	4530267	-	1395	464	Arylsulfatase		5.52553	4.85113e-05		5.79095	0.00210869		7.41568	0.791352		6.80995	0.439455
chromosome	M0N98_00272	328313	330577	+	2265	754	Alpha-N-acetylglucosaminidase (NAGLU) tim-barrel domain protein		-5.23293	3.10538e-26		-5.19297	7.49971e-20		4.2583	0.758982		3.94332	0.441788
chromosome	M0N98_03836	4491805	4493712	-	1908	635	Rhamnogalacturonan endolyase YesW		1.43991	0.068947		1.46076	0.13718		5.41935	0.780986		4.98518	0.447217
chromosome	M0N98_03851	4519051	4520694	-	1644	547	GDSL-like Lipase/Acylhydrolase family protein		1.94781	0.0440283		2.00712	0.0472494		5.26725	0.789169		4.8566	0.447217
chromosome	M0N98_01813	2183364	2184509	+	1146	381	Conjugative transposon protein TraM		-9.22251	0.000748076		-9.72324	0.0281057		10.1923	0.740914		9.36323	0.449142
chromosome	M0N98_02841	3333926	3335959	+	2034	677	Potassium-transporting ATPase ATP-binding subunit		1.09505	0.796335		1.10381	0.776169		5.11826	0.794871		4.71745	0.449142
chromosome	M0N98_03088	3617208	3618230	+	1023	340	Large polyvalent protein associated domain 29		-2.64124	0.380718		-2.9909	0.526223		15.5527	0.725183		14.3653	0.449142
chromosome	M0N98_00490	635749	639099	+	3351	1116	putative beta-L-arabinofuranosidase		-3.0305	0.000388016		-3.01474	0.003714		5.27416	0.772368		4.84862	0.452367
chromosome	M0N98_01314	1615795	1617483	+	1689	562	SusD family protein		1.88333	0.112035		1.94641	0.215149		4.13985	0.804841		3.84581	0.454977
chromosome	M0N98_04075	4812789	4815626	+	2838	945	TonB-dependent receptor P3		-4.88238	5.17751e-33		-4.83033	8.57261e-33		2.2122	0.740914		2.15231	0.454977
chromosome	M0N98_02125	2543828	2546584	+	2757	918	Alpha-L-rhamnosidase		-1.93633	9.94022e-11		-1.90691	3.34986e-09		4.00124	0.772368		3.70668	0.460142
chromosome	M0N98_02856	3353648	3355960	-	2313	770	FtsX-like permease family protein		9.6913	8.23667e-32		9.90743	7.18399e-25		2.93039	0.740914		2.77313	0.460142
chromosome	M0N98_02932	3438550	3439476	-	927	308	Phosphodiester glycosidase		-2.90224	0.0505328		-2.92014	0.124175		12.8212	0.725183		11.8468	0.460142
chromosome	M0N98_03839	4497784	4499901	-	2118	705	hypothetical protein		3.67294	2.90439e-05		3.72932	0.000210318		5.29358	0.780829		4.86828	0.460142
chromosome	M0N98_02270	2737974	2738987	+	1014	337	N-acetyl-alpha-D-glucosaminyl-diphospho-ditrans,octacis-undecaprenol 4-epimerase		-1.06012	0.962378		-1.04426	0.941766		8.67492	0.740914		8.0575	0.463103
chromosome	M0N98_01790	2162339	2163202	+	864	287	Conjugative transposon protein TraJ		-1.94247	0.0143348		-1.93637	0.0436983		6.34533	0.78364		5.92392	0.463285
chromosome	M0N98_00587	759868	760557	-	690	229	Outer membrane protein beta-barrel domain protein		40.5507	0		41.2112	0		-2.10076	0.714797		-2.18469	0.466059
chromosome	M0N98_01037	1290250	1291266	+	1017	338	Ureide permease		2.02543	0.00716994		2.04643	0.0358809		5.7004	0.795897		5.24181	0.466507
chromosome	M0N98_01202	1487666	1488226	-	561	186	Peptidase family M23		-1.03705	0.960448		-1.02755	0.958778		9.08405	0.771102		8.39547	0.466507
chromosome	M0N98_03911	4611870	4612802	+	933	310	D-threo-aldose 1-dehydrogenase		-1.3903	0.124721		-1.37168	0.285313		2.8014	0.740914		2.76262	0.466822
chromosome	M0N98_00745	953175	955025	-	1851	616	Alpha amylase, catalytic domain		-19.7558	9.86753e-111		-19.5745	5.13806e-102		-2.35373	0.6822		-2.41951	0.469591
chromosome	M0N98_00817	1029935	1030273	+	339	112	hypothetical protein		-3.36877	0.0080632		-3.42116	0.0531823		8.01251	0.731954		7.56778	0.469591
chromosome	M0N98_00071	103016	104851	-	1836	611	SusD family protein		1.03608	0.934747		1.05554	0.883867		4.75258	0.772654		4.37402	0.474741
chromosome	M0N98_03237	3770897	3772096	+	1200	399	Efflux pump periplasmic linker BepF		-3.99877	3.86925e-93		-3.94209	5.53549e-96		-2.56593	0.747633		-2.65584	0.474741
chromosome	M0N98_00038	53958	55649	-	1692	563	SusD-like protein P25		2.77341	0.00873115		2.89495	0.069548		5.43504	0.795897		4.99145	0.477019
chromosome	M0N98_02931	3437694	3438557	-	864	287	Phosphodiester glycosidase		1.63975	0.332287		1.71242	0.429364		10.4048	0.740914		9.71338	0.477019
chromosome	M0N98_03292	3837911	3838276	+	366	121	CrcB-like protein, Camphor Resistance (CrcB)		-1.62095	1.56338e-05		-1.59784	0.000289791		2.69309	0.804841		2.6408	0.477019
chromosome	M0N98_02811	3305432	3306559	-	1128	375	Universal stress protein family protein		-1.58047	1.11238e-05		-1.56086	2.47924e-05		-2.0808	0.832109		-2.19618	0.479235
chromosome	M0N98_03748	4374988	4378059	-	3072	1023	TonB-dependent receptor P3		-1.42424	0.0177735		-1.40239	0.0401748		4.13602	0.81586		3.83631	0.489385
chromosome	M0N98_00101	143004	143354	+	351	116	IS66 Orf2 like protein		2.64667	0.0387355		2.79565	0.100009		7.9673	0.74365		7.41974	0.496132
chromosome	M0N98_00513	676628	677137	-	510	169	IS66 Orf2 like protein		1.19668	1		1.18437	0.875204		9.40455	0.772654		8.68924	0.496132
chromosome	M0N98_02382	2838041	2838640	-	600	199	hypothetical protein		-3.33494	0.111644		-3.42066	0.274799		16.5646	0.731262		15.2802	0.496132
chromosome	M0N98_03822	4472938	4473324	+	387	128	START-like superfamily domain protein		-2.24356	9.33918e-22		-2.2142	3.96332e-22		-1.97606	0.832109		-2.04185	0.498568
chromosome	M0N98_00529	691998	692348	+	351	116	IS66 Orf2 like protein		4.7665	0.00256525		5.0475	0.0120627		8.0108	0.740914		7.49646	0.50039
chromosome	M0N98_00478	609437	611842	-	2406	801	putative beta-L-arabinofuranosidase		-1.91746	1.17851e-06		-1.893	9.42775e-06		3.64255	0.772368		3.37623	0.502392
chromosome	M0N98_01064	1319547	1321043	-	1497	498	Histidine ammonia-lyase		-1.8492	0.0111704		-1.82409	0.0832107		5.70152	0.817572		5.23259	0.502392
chromosome	M0N98_02682	3177349	3178395	-	1047	348	protein of unknown function (DUF5119)		-2.65498	1.20689e-13		-2.6051	1.93815e-11		4.0123	0.907975		3.79501	0.502392
chromosome	M0N98_03294	3839402	3843391	+	3990	1329	Response regulator receiver domain protein		-3.81662	2.19083e-31		-3.76689	2.39932e-27		3.5862	0.795897		3.33572	0.502392
chromosome	M0N98_03906	4603722	4604105	-	384	127	L-fucose mutarotase		5.50538	0.00577968		5.87828	0.0494233		5.83584	0.81424		5.44879	0.502392
chromosome	M0N98_02061	2450857	2451342	-	486	161	Transcription termination factor nusG		-5.8743	1.64274e-12		-5.75347	1.72972e-08		5.54543	0.832274		5.1827	0.502683
chromosome	M0N98_03027	3548673	3551732	+	3060	1019	efflux RND transporter permease subunit		-2.55537	0.000139753		-2.54331	0.00273466		3.24172	0.850603		3.04584	0.502683
chromosome	M0N98_01136	1414031	1414525	+	495	164	Protein of unknown function (DUF3408)		-3.35879	0.00807152		-3.35851	0.0396635		14.2824	0.697279		13.3165	0.505357
chromosome	M0N98_02341	2801657	2804032	+	2376	791	Histidine kinase-, DNA gyrase B-, and HSP90-like ATPase		-7.79709	2.2209e-72		-7.66911	2.2263e-60		3.62683	0.851775		3.3857	0.505357
chromosome	M0N98_03874	4565583	4567007	+	1425	474	Pectate lyase superfamily protein		-1.75594	0.000753781		-1.73079	0.00444962		4.24566	0.881785		3.96244	0.505357
chromosome	M0N98_00483	620836	622515	-	1680	559	SusD family protein		2.03394	0.00213723		2.08028	0.0131581		4.60528	0.817572		4.24896	0.507735
chromosome	M0N98_00099	140689	142395	-	1707	568	Peptide-N-glycosidase F, N terminal		-1.75976	0.0151512		-1.74152	0.0550623		5.23533	0.832109		4.82668	0.514925
chromosome	M0N98_03112	3635941	3636372	-	432	143	Protein of unknown function (DUF3408)		-5.75709	0.0154204		-5.93591	0.133148		11.393	0.732829		10.5454	0.520079
chromosome	M0N98_04073	4808268	4811096	+	2829	942	TonB-dependent receptor P3		-4.44468	7.46597e-31		-4.36774	3.60036e-24		2.18638	0.714797		2.13511	0.520079
chromosome	M0N98_01088	1347752	1350061	+	2310	769	Outer membrane protein beta-barrel family protein		2.94233	6.68645e-25		2.99065	3.56573e-24		2.40342	0.6822		2.28198	0.53449
chromosome	M0N98_01098	1365651	1369154	+	3504	1167	TonB-dependent receptor P3		-1.51453	0.0024914		-1.49165	0.0194922		2.53961	0.806648		2.41921	0.53449
pPvulCL10_1	M0N98_04214	25598	25993	-	396	131	Single-strand binding protein family protein		-2.30142	1.34374e-08		-2.27687	3.29132e-07		4.19712	0.832109		3.8779	0.53449
chromosome	M0N98_01742	2120217	2120555	-	339	112	hypothetical protein		3.24481	0.0363125		3.39035	0.152898		9.51795	0.724478		9.015	0.543518
chromosome	M0N98_02358	2819800	2820813	+	1014	337	Conjugative transposon protein TraJ		-3.68872	0.0028639		-3.78487	0.0354932		12.0869	0.740914		11.1576	0.543518
chromosome	M0N98_03100	3625468	3626760	-	1293	430	Conjugative transposon protein TraM		-2.03561	0.101439		-2.03979	0.207423		12.7938	0.740914		11.7969	0.543518
chromosome	M0N98_03751	4381171	4382292	-	1122	373	Endo-1,4-beta-xylanase A		1.11249	0.668628		1.13209	0.716495		6.2926	0.851775		5.78928	0.546517
chromosome	M0N98_00254	310255	310779	+	525	174	Protein YrdA		-1.87278	3.45127e-14		-1.84322	2.49293e-11		-1.98776	0.772368		-2.07623	0.550961
chromosome	M0N98_01462	1802259	1803215	-	957	318	Toprim-like protein		-2.25479	5.79043e-05		-2.22457	0.00410461		4.07659	0.907975		3.82124	0.550961
chromosome	M0N98_02277	2743060	2744865	-	1806	601	Protein of unknown function (DUF3987)		-1.93897	0.000414745		-1.91802	0.00839343		6.24491	0.854167		5.7223	0.550961
chromosome	M0N98_02279	2745878	2746075	+	198	65	hypothetical protein		2.72489	6.45553e-05		2.78179	0.00405725		7.44014	0.772654		6.9498	0.550961
chromosome	M0N98_03079	3609837	3612839	+	3003	1000	N-6 DNA Methylase		-3.23461	8.30369e-06		-3.20006	0.000690815		5.66071	0.844171		5.20501	0.550961
chromosome	M0N98_03386	3944166	3944909	-	744	247	Glycosyl transferase family 2		6.48438	9.42416e-06		6.88153	0.00273583		5.13155	0.872918		4.77886	0.550961
chromosome	M0N98_03853	4522793	4525771	-	2979	992	Beta-glucuronidase		2.5362	0.0013714		2.5895	0.00246457		3.97687	0.808888		3.67641	0.550961
chromosome	M0N98_03912	4612817	4613743	+	927	308	Amidohydrolase		-1.78955	0.000560401		-1.76312	0.0116982		2.67027	0.740914		2.64575	0.550961
chromosome	M0N98_02040	2427702	2429525	+	1824	607	Right handed beta helix region		-7.03515	3.06846e-31		-6.91238	2.85513e-22		5.0782	0.881113		4.70065	0.555917
chromosome	M0N98_03248	3789768	3790688	-	921	306	hypothetical protein		3.18414	0.045345		3.2601	0.159544		9.42671	0.791352		8.6376	0.555917
chromosome	M0N98_00639	827756	830443	+	2688	895	hypothetical protein		-13.3762	2.6966e-250		-13.1839	6.26253e-234		2.35924	0.740914		2.29741	0.565423
chromosome	M0N98_00626	807427	809289	+	1863	620	SusD family protein		1.43795	0.135863		1.45965	0.222132		4.50551	0.832109		4.14556	0.56744
pPvulCL10_1	M0N98_04220	31982	32377	-	396	131	Single-strand binding protein family protein		-1.53315	0.00125929		-1.51451	0.00548418		4.02531	0.854167		3.72144	0.56744
chromosome	M0N98_01387	1706310	1707323	-	1014	337	1-deoxyxylulose-5-phosphate synthase YajO		-2.81434	6.18643e-08		-2.76595	2.36732e-05		6.66488	0.795897		6.21618	0.567944
chromosome	M0N98_00286	357637	359202	+	1566	521	O-Glycosyl hydrolase family 30		-1.13758	0.647373		-1.13211	0.732141		3.04994	0.907975		2.87435	0.572932
chromosome	M0N98_00479	611913	614315	-	2403	800	Glycosyl hydrolases family 43		-1.54034	0.00466489		-1.50887	0.0165329		3.68504	0.809494		3.40698	0.572932
chromosome	M0N98_02084	2482922	2484367	+	1446	481	SusD-like protein		1.86856	0.196226		1.95865	0.340569		5.1913	0.851775		4.75768	0.572932
chromosome	M0N98_03094	3620843	3621769	+	927	308	hypothetical protein		-6.33103	1.3974e-09		-6.3921	1.09454e-06		7.95067	0.789169		7.33898	0.572932
chromosome	M0N98_03360	3915180	3915914	-	735	244	Ion channel		-2.10542	2.99049e-17		-2.06789	1.07287e-13		-1.99498	0.772368		-2.08466	0.572932
chromosome	M0N98_03469	4043108	4044337	-	1230	409	LL-diaminopimelate aminotransferase		-4.34118	8.29443e-104		-4.27255	3.3738e-93		-2.41496	0.773709		-2.58903	0.572932
pPvulCL10_2	M0N98_04285	1	2277	+	2277	758	Conjugative transposon protein TraG		2.78675	1.79439e-19		2.8242	2.34673e-20		-1.93573	0.780829		-2.01244	0.572932
chromosome	M0N98_01411	1730610	1732103	-	1494	497	hypothetical protein		1.13688	0.303105		1.15237	0.299323		-2.03499	0.793978		-2.15052	0.580368
chromosome	M0N98_01357	1675814	1676668	+	855	284	protein of unknown function (DUF6363)		2.10152	1.92759e-26		2.13416	2.24552e-25		-1.92431	0.859969		-1.98319	0.580952
chromosome	M0N98_01484	1827600	1829300	-	1701	566	Aspartate/alanine antiporter		1.04412	0.484555		1.06195	0.3621		-1.87343	0.924727		-1.95614	0.583476
chromosome	M0N98_01615	1976072	1979110	+	3039	1012	TonB-dependent receptor P3		1.65237	0.0562074		1.68062	0.10892		3.62423	0.832109		3.36217	0.583476
chromosome	M0N98_03113	3636369	3637133	-	765	254	AAA domain protein		1.09333	1		1.1337	0.910088		9.98558	0.740914		9.25178	0.584184
chromosome	M0N98_01139	1416082	1416837	+	756	251	hypothetical protein		-2.17495	0.00248051		-2.13812	0.0211798		8.68577	0.808888		7.96465	0.589107
chromosome	M0N98_02092	2502693	2503766	+	1074	357	Choloylglycine hydrolase		4.2312	2.70569e-37		4.30659	8.62834e-33		-1.94958	0.896066		-2.04908	0.589107
chromosome	M0N98_03749	4378101	4379999	-	1899	632	Non-reducing end alpha-L-arabinofuranosidase BoGH43A		-1.30104	0.295722		-1.27492	0.387567		4.99782	0.907408		4.61763	0.589107
pPvulCL10_2	M0N98_04291	7631	8245	+	615	204	Conjugative transposon protein TraK		2.11558	0.00141618		2.16163	0.00793011		-2.22883	0.968541		-2.31586	0.589107
chromosome	M0N98_00480	614352	617075	-	2724	907	Glycoside hydrolase 97		-1.9539	1.52168e-06		-1.92778	6.65747e-05		3.38171	0.795897		3.13606	0.590106
chromosome	M0N98_01129	1407758	1409185	-	1428	475	hypothetical protein		-1.06141	0.808392		-1.04971	0.862426		6.34516	0.844171		5.87593	0.592762
chromosome	M0N98_03747	4373039	4374973	-	1935	644	SusD family protein		-3.55427	6.64515e-12		-3.49592	1.99593e-09		5.43302	0.898798		4.99525	0.592762
chromosome	M0N98_02935	3444663	3445754	+	1092	363	Ig-like domain protein		-1.28626	0.67829		-1.26135	0.733358		7.01864	0.806648		6.53074	0.594904
chromosome	M0N98_01390	1708710	1709714	-	1005	334	Flavin reductase like domain protein		-2.3495	0.000166655		-2.33913	0.00218649		6.28179	0.859969		5.7727	0.595375
chromosome	M0N98_00818	1030298	1032604	+	2307	768	Outer membrane protein beta-barrel family protein		-1.99461	0.00983487		-1.97778	0.0225301		2.89717	0.907975		2.73172	0.595747
chromosome	M0N98_00684	874515	875243	-	729	242	hypothetical protein		3.18582	0.00760425		3.22186	0.0192491		5.1474	0.907975		4.80056	0.597411
chromosome	M0N98_01412	1732213	1733394	-	1182	393	Sodium:dicarboxylate symporter family protein		-2.31426	2.11752e-24		-2.28111	3.01787e-20		-2.08523	0.859969		-2.21779	0.597411
chromosome	M0N98_03022	3541300	3542451	+	1152	383	Toluene efflux pump periplasmic linker protein TtgA		-1.83031	0.000965046		-1.81141	0.00342642		2.7953	0.968541		2.70194	0.597411
chromosome	M0N98_01689	2063517	2064680	-	1164	387	Calcineurin-like phosphoesterase		-2.18001	0.00823209		-2.14625	0.0640738		4.20276	0.925876		3.92822	0.600158
chromosome	M0N98_03930	4633916	4634749	+	834	277	Small-conductance mechanosensitive channel		-2.18932	8.34007e-22		-2.16021	4.96185e-22		-1.98247	0.907975		-2.08804	0.600158
chromosome	M0N98_04074	4811109	4812605	+	1497	498	Starch-binding associating with outer membrane		-5.72354	1.42516e-18		-5.70258	3.78441e-12		2.11073	0.724478		2.05914	0.600158
chromosome	M0N98_00683	874264	874518	-	255	84	hypothetical protein		1.61307	0.462429		1.61026	0.572778		8.39749	0.771102		7.87749	0.600746
chromosome	M0N98_00720	916180	919068	-	2889	962	Beta-galactosidase		-4.57939	1.12117e-07		-4.49566	7.08841e-06		3.93472	0.863209		3.64301	0.600746
chromosome	M0N98_02039	2425572	2427677	+	2106	701	Non-reducing end beta-L-arabinofuranosidase		-2.24396	0.00440664		-2.23658	0.0230746		5.04723	0.907408		4.64947	0.601034
chromosome	M0N98_02370	2829762	2830583	-	822	273	protein of unknown function (DUF4121)		-7.66114	0.00201057		-8.7516	0.0518245		10.9317	0.792976		10.0126	0.601034
chromosome	M0N98_03655	4248229	4248906	+	678	225	AAA domain, putative AbiEii toxin, Type IV TA system		-1.6087	0.0218799		-1.58791	0.108491		4.7512	0.907975		4.3957	0.601034
chromosome	M0N98_01746	2123400	2124506	+	1107	368	AAA domain protein		-3.06197	7.7811e-16		-3.02173	6.31887e-11		4.32109	0.924727		4.04888	0.60164
chromosome	M0N98_02412	2868027	2869685	-	1659	552	Hydroxylamine reductase		-1.22946	0.028433		-1.21057	0.0640938		-2.13836	0.844171		-2.27707	0.60164
chromosome	M0N98_03505	4079590	4080690	-	1101	366	CDP-glucose 4,6-dehydratase		1.33153	0.283064		1.3487	0.34913		4.58587	0.912687		4.27906	0.60164
chromosome	M0N98_03870	4561315	4562589	+	1275	424	GDSL-like Lipase/Acylhydrolase family protein		-1.14681	0.719161		-1.14354	0.796265		5.38326	0.889895		4.99039	0.60164
pPvulCL10_2	M0N98_04288	5251	5925	+	675	224	hypothetical protein		1.22731	0.181963		1.24139	0.149813		-2.01175	0.740914		-2.07011	0.60164
chromosome	M0N98_01217	1503324	1503878	-	555	184	Protein of unknown function (DUF3575)		-4.70575	2.86603e-13		-4.63928	1.1141e-10		7.41843	0.808888		6.84608	0.602031
chromosome	M0N98_02068	2458588	2459379	-	792	263	Polysaccharide biosynthesis/export protein		-4.98249	8.52913e-17		-4.87759	2.40649e-12		4.88265	0.907975		4.55184	0.602031
chromosome	M0N98_03541	4110220	4111191	+	972	323	Conjugative transposon protein TraM		-3.92966	1.00363e-12		-3.88676	1.37829e-10		5.48606	0.907975		5.0488	0.602031
chromosome	M0N98_03899	4596601	4598691	-	2091	696	alpha-xylosidase BoGH31A		1.27255	0.0244624		1.29195	0.026619		2.25865	0.740914		2.17971	0.602031
chromosome	M0N98_04005	4719268	4720002	-	735	244	NigD-like C-terminal beta sandwich domain protein		1.66371	3.2211e-13		1.68967	5.34428e-13		-1.86659	0.907975		-1.95428	0.602031
chromosome	M0N98_00535	697794	698366	-	573	190	hypothetical protein		-3.34727	4.09781e-05		-3.26881	0.00424365		2.87512	0.968226		2.83629	0.602888
chromosome	M0N98_00563	734014	735033	+	1020	339	LD-peptidase protein		-3.93632	1.23539e-83		-3.86476	1.41903e-65		-1.86269	0.907975		-1.94637	0.602888
chromosome	M0N98_02626	3116574	3117992	+	1419	472	Putative O-antigen transporter		10.192	1.68533e-09		10.7325	1.2328e-05		4.76766	0.907975		4.46232	0.603297
chromosome	M0N98_01639	2006467	2007579	+	1113	370	Glycosyltransferase WbsX		4.17552	0.00529091		4.38711	0.0407263		4.47224	0.907975		4.1343	0.605283
chromosome	M0N98_00725	921765	923282	-	1518	505	SusD-like protein P2		-2.09449	0.000291323		-2.05726	0.00324386		3.94361	0.907975		3.66338	0.612378
chromosome	M0N98_01786	2157251	2159782	+	2532	843	Chromosome partition protein Smc		-3.11032	4.62076e-21		-3.07447	2.25472e-16		3.74317	0.925876		3.48988	0.612378
chromosome	M0N98_01350	1664667	1665668	-	1002	333	Putative transport protein		-1.31325	0.000252502		-1.29312	0.00122505		-1.82877	0.924727		-1.90404	0.615946
chromosome	M0N98_01640	2007710	2009476	+	1767	588	Thiamine pyrophosphate enzyme, N-terminal TPP binding domain		2.29849	0.149301		2.34799	0.114846		4.0731	0.907975		3.76947	0.615946
chromosome	M0N98_02595	3083851	3084774	-	924	307	Secretory immunoglobulin A-binding protein EsiB		5.91542	5.5484e-08		6.08729	4.92736e-05		5.05482	0.907975		4.70104	0.615946
chromosome	M0N98_02670	3164734	3165861	+	1128	375	Conjugative transposon protein TraJ		-1.10687	0.701409		-1.08866	0.791627		5.1293	0.907975		4.77165	0.615946
chromosome	M0N98_03657	4251628	4252494	-	867	288	GLPGLI family protein		1.60741	0.452479		1.6078	0.543295		5.20426	0.907975		4.78518	0.615946
chromosome	M0N98_04146	4935964	4937748	+	1785	594	Glycosyl hydrolases family 28		-1.45212	0.0800979		-1.43334	0.183091		4.5398	0.907975		4.18154	0.615946
chromosome	M0N98_01204	1490182	1490541	-	360	119	hypothetical protein		-3.89397	0.00020457		-3.93435	0.00657061		9.37969	0.809494		8.63046	0.618783
chromosome	M0N98_02588	3072388	3074787	-	2400	799	FtsX-like permease family protein		1.94198	0.0554749		1.9936	0.101833		4.50005	0.924727		4.20439	0.622859
chromosome	M0N98_02242	2704451	2705731	+	1281	426	Histidine phosphatase superfamily (branch 2)		1.25332	0.484703		1.2811	0.549587		4.50182	0.924727		4.17034	0.623106
chromosome	M0N98_02241	2702661	2704436	+	1776	591	SusD family protein		-1.11357	0.895987		-1.09119	0.886614		4.27701	0.916632		3.95966	0.631678
chromosome	M0N98_03355	3907255	3908445	-	1191	396	Major Facilitator Superfamily protein		-1.06032	0.563781		-1.04499	0.676824		-1.88651	0.907408		-1.98543	0.633364
chromosome	M0N98_03499	4073498	4074442	-	945	314	hypothetical protein		2.65097	0.249546		2.89007	0.331734		6.81737	0.832109		6.33879	0.633364
chromosome	M0N98_04076	4815655	4817130	+	1476	491	SusD-like protein P2		-16.0227	3.49978e-268		-15.8139	2.24572e-255		1.96172	0.832109		1.89874	0.633364
pPvulCL10_2	M0N98_04293	8680	9786	+	1107	368	Conjugative transposon protein TraM		1.26056	0.217933		1.27705	0.215609		-1.93208	0.808888		-2.02496	0.633364
chromosome	M0N98_00032	41443	43386	-	1944	647	Glycosyl hydrolases family 43		-3.35001	1.80091e-19		-3.31344	4.50036e-18		3.34144	0.936697		3.11559	0.644063
chromosome	M0N98_01757	2132010	2133242	+	1233	410	Conjugative transposon protein TraI relaxase/mobilization nuclease		-1.73726	0.00197186		-1.71689	0.0202139		3.81465	0.934071		3.542	0.644063
chromosome	M0N98_02240	2699488	2702637	+	3150	1049	TonB-dependent receptor P26		1.10861	0.741803		1.12475	0.764426		3.76341	0.916632		3.48709	0.644063
chromosome	M0N98_04069	4800075	4801235	+	1161	386	Phage integrase family protein		1.13952	0.221958		1.15405	0.168744		-1.91623	0.904274		-2.01955	0.644063
chromosome	M0N98_00825	1037809	1038165	+	357	118	Protein of unknown function, DUF488		-2.57186	2.02433e-29		-2.53688	2.32378e-29		-1.87954	0.924727		-1.98167	0.64514
chromosome	M0N98_01225	1506242	1506679	-	438	145	hypothetical protein		-3.57938	0.0527332		-3.66992	0.126291		10.1739	0.832109		9.41298	0.64514
chromosome	M0N98_02192	2630652	2631872	+	1221	406	Macrolide export ATP-binding/permease protein MacB		1.51211	0.21457		1.53222	0.263485		4.29942	0.907975		3.95874	0.64514
chromosome	M0N98_03180	3697773	3699140	+	1368	455	Protein of unknown function (DUF3987)		-1.35949	0.588538		-1.37215	0.668712		8.69461	0.795897		8.03502	0.64514
chromosome	M0N98_02385	2839557	2840444	-	888	295	hypothetical protein		-3.58341	0.00031975		-3.63918	0.0139714		8.99019	0.799482		8.32595	0.64929
chromosome	M0N98_03866	4552518	4553651	+	1134	377	Unsaturated 3S-rhamnoglycuronyl hydrolase		-1.74631	0.136946		-1.74436	0.1864		4.91707	0.924727		4.55594	0.651486
chromosome	M0N98_00365	458258	460036	+	1779	592	Bacterial Ig-like domain (group 3)		-2.53584	1.00593e-06		-2.50084	4.10153e-05		4.32012	0.907975		3.97093	0.651576
chromosome	M0N98_00495	647040	647816	-	777	258	Radical SAM superfamily protein		-1.25484	0.0310603		-1.23122	0.0643986		-1.92743	0.935018		-2.03932	0.651576
chromosome	M0N98_00843	1059710	1060600	+	891	296	NUDIX domain protein		2.51904	0.130211		2.6551	0.241158		4.65278	0.935018		4.29697	0.651576
chromosome	M0N98_01068	1323417	1324319	-	903	300	Glutamate formimidoyltransferase		1.54554	0.011676		1.5734	0.0368735		4.35849	0.914924		4.00946	0.651576
chromosome	M0N98_01906	2278505	2279005	-	501	166	protein of unknown function (DUF4313)		1.74526	0.478226		1.86239	0.591535		8.70401	0.793978		8.06175	0.651576
chromosome	M0N98_02007	2390294	2390998	-	705	234	Quercetin 2,3-dioxygenase		-1.66633	4.29761e-15		-1.63814	1.11456e-11		-1.83785	0.982077		-1.93234	0.651576
chromosome	M0N98_02368	2827767	2829002	-	1236	411	hypothetical protein		-2.82695	0.0271868		-2.89245	0.0962504		7.32506	0.859969		6.70796	0.651576
chromosome	M0N98_02565	3048143	3048484	-	342	113	Protein of unknown function (DUF1622)		1.39833	0.00418863		1.4203	0.00840927		-1.87343	0.818546		-1.93095	0.651576
chromosome	M0N98_02858	3356689	3358998	-	2310	769	FtsX-like permease family protein		12.3155	2.50124e-41		12.625	1.80552e-32		2.44597	0.740914		2.34066	0.651576
chromosome	M0N98_03140	3661561	3662280	+	720	239	Prokaryotic E2 family D		-1.70213	0.42494		-1.75549	0.556046		10.0925	0.808888		9.26601	0.651576
chromosome	M0N98_03247	3787909	3789735	-	1827	608	WG containing repeat protein		1.01522	0.983617		1.0304	0.919356		4.18409	0.907975		3.84438	0.651576
chromosome	M0N98_03858	4534155	4537523	-	3369	1122	TonB-dependent receptor P26		2.85021	0.000281957		2.88621	0.00122984		3.61321	0.889895		3.3387	0.651576
chromosome	M0N98_03875	4567024	4569783	+	2760	919	Putative beta-glucuronidase		-1.0196	0.889362		-1.00696	0.959813		2.57627	0.859969		2.42247	0.651576
chromosome	M0N98_03908	4605842	4608913	-	3072	1023	TonB-dependent receptor SusC		3.2933	1.64062e-06		3.34509	0.000109629		2.44084	0.851775		2.30762	0.651576
chromosome	M0N98_04127	4901643	4903596	-	1954	650.333	Bacterial alpha-L-rhamnosidase 6 hairpinglycosidase domain protein		-1.98503	0.00961217		-1.97673	0.0195446		3.92018	0.916632		3.62831	0.651576
chromosome	M0N98_00831	1044106	1044669	+	564	187	Corrinoid adenosyltransferase		3.21792	2.00468e-39		3.26883	1.77294e-38		-1.84367	0.907408		-1.93122	0.653385
chromosome	M0N98_01099	1369175	1370710	+	1536	511	SusD-like protein P2		3.93093	0.000134075		4.07591	0.00161566		3.17806	0.968541		2.97954	0.653385
chromosome	M0N98_03024	3545591	3547048	+	1458	485	Outer membrane protein OprM		2.13056	2.45653e-07		2.16991	5.50825e-07		-1.95738	0.818546		-2.04455	0.653385
pPvulCL10_1	M0N98_04221	32691	32888	+	198	65	hypothetical protein		-1.8706	0.000307115		-1.85029	0.00221583		5.28492	0.859969		4.97492	0.653385
chromosome	M0N98_01409	1729884	1730057	+	174	57	hypothetical protein		-2.07353	0.000815996		-2.03973	0.00562478		-2.25718	1		-2.35535	0.654169
chromosome	M0N98_02625	3115657	3116574	+	918	305	CDP-abequose synthase		3.03037	0.00137934		3.07488	0.00445679		4.6601	0.907975		4.35897	0.655545
chromosome	M0N98_01513	1861122	1862252	+	1131	376	protein of unknown function (DUF1972)		1.77277	0.0140307		1.80954	0.0376497		4.7193	0.910859		4.40065	0.658416
chromosome	M0N98_02231	2683329	2685338	+	2010	669	SusD family protein		4.55436	1.64513e-05		4.664	0.000474086		4.2312	0.940374		3.91323	0.658416
chromosome	M0N98_03007	3523822	3525255	-	1434	477	Outer membrane efflux protein		-1.01659	0.841156		1.00154	0.987418		-1.76733	0.968541		-1.83901	0.658416
chromosome	M0N98_03873	4564764	4565567	+	804	267	hypothetical protein		-2.47578	5.75657e-09		-2.44178	3.79204e-06		3.9596	0.968226		3.68929	0.658416
chromosome	M0N98_03913	4613770	4615029	+	1260	419	L-fucose-proton symporter		-1.39965	0.0372279		-1.38335	0.0798857		2.44002	0.78364		2.43629	0.658416
chromosome	M0N98_04028	4746050	4746811	+	762	253	2,3-bisphosphoglycerate-dependent phosphoglycerate mutase		-1.34946	3.53282e-05		-1.32982	0.00015125		-1.89621	0.982077		-2.00864	0.658416
pPvulCL10_2	M0N98_04296	11146	11805	+	660	219	hypothetical protein		2.07323	0.000248012		2.11761	0.00419704		-2.07687	0.996375		-2.15713	0.658416
chromosome	M0N98_01315	1617501	1619177	+	1677	558	hypothetical protein		4.54883	6.68784e-14		4.627	1.66736e-11		2.50748	0.924727		2.36885	0.661365
chromosome	M0N98_03654	4247303	4248232	+	930	309	hypothetical protein		-1.12426	0.711417		-1.11081	0.794259		4.63531	0.935018		4.29223	0.661365
chromosome	M0N98_02873	3376474	3376857	-	384	127	hypothetical protein		2.76436	5.40567e-07		2.81477	5.28687e-05		4.52024	0.924727		4.26321	0.661818
chromosome	M0N98_00105	145963	147114	+	1152	383	Virulence-associated protein E		-2.77295	9.23626e-05		-2.75805	0.00132872		4.08691	0.955485		3.78886	0.663906
chromosome	M0N98_00698	890829	891560	-	732	243	Putative auto-transporter adhesin, head GIN domain		-4.46468	1.62926e-86		-4.3917	5.20247e-88		-1.80655	0.968541		-1.86278	0.663906
chromosome	M0N98_01441	1781521	1782522	+	1002	333	Extracellularexo-alpha-(1->5)-L-arabinofuranosidase ArbA		16.5874	0.000487502		20.1559	0.00918213		4.43347	0.94407		4.08624	0.663906
chromosome	M0N98_02097	2506744	2507388	+	645	214	Protein DedA		5.32598	2.8249e-07		5.41918	8.79005e-06		4.25055	0.961929		3.93523	0.664322
chromosome	M0N98_00063	88816	89961	-	1146	381	Phosphate-selective porin O and P		1.41174	0.465724		1.41515	0.52834		4.25249	0.961929		3.95068	0.664463
chromosome	M0N98_00844	1060608	1061450	+	843	280	UDP-N-acetylglucosamine 4,6-dehydratase (inverting)		10.2974	5.02279e-06		11.2557	0.00144582		4.4712	0.935018		4.12312	0.664463
chromosome	M0N98_01739	2116829	2117899	-	1071	356	Fimbrium subunit Fim1C		-1.00609	1		-1.00522	0.99203		3.06083	0.996375		2.90356	0.664463
chromosome	M0N98_02737	3216417	3217277	-	861	286	AAA domain protein		2.19999	0.196262		2.35104	0.305884		6.93203	0.81062		6.4648	0.664463
chromosome	M0N98_03650	4240632	4243757	+	3126	1041	Efflux pump membrane transporter BepE		2.97651	1.49436e-45		3.0345	1.64737e-38		2.97429	0.832109		2.75604	0.664463
pPvulCL10_2	M0N98_04314	24128	24571	+	444	147	hypothetical protein		3.12269	2.15614e-10		3.15906	6.05302e-10		-1.87531	0.81586		-1.9326	0.664463
chromosome	M0N98_00051	78515	79417	-	903	300	Phosphatidylglycerol lysyltransferase, C-terminal		2.04034	1.1356e-30		2.07283	3.07861e-29		-1.87534	0.940374		-1.96413	0.665342
chromosome	M0N98_00545	709859	710854	+	996	331	Putative fimbrium anchoring subunit Fim4B		5.07723	3.8871e-15		5.19882	1.35035e-13		2.99303	0.881785		2.77554	0.665342
chromosome	M0N98_02659	3153992	3155119	-	1128	375	Sensor protein KdpD		3.16151	4.99953e-10		3.2308	7.84328e-08		2.56222	0.808888		2.39648	0.665342
chromosome	M0N98_02875	3378358	3378897	-	540	179	putative BsaA-like glutathione peroxidase		4.4481	1.05714e-43		4.50971	9.74168e-48		-1.77705	0.968541		-1.86105	0.665342
chromosome	M0N98_03483	4060908	4061243	-	336	111	IS66 Orf2 like protein		8.34016	0.557261		6.11193	0.552666		9.5983	0.793978		8.98115	0.665342
chromosome	M0N98_03842	4503807	4505684	-	1878	625	SusD family protein		1.87753	0.0632945		1.91464	0.103658		3.71333	0.935018		3.4278	0.665342
chromosome	M0N98_00738	943175	944590	-	1416	471	Outer membrane protein SusF		-39.0407	4.78367e-137		-38.6226	8.56217e-83		-1.99894	0.859969		-2.09868	0.670434
chromosome	M0N98_03738	4356095	4358032	-	1938	645	Carbohydrate esterase, sialic acid-specific acetylesterase		1.386	0.167704		1.41588	0.169513		3.58362	0.907975		3.30334	0.670434
pPvulCL10_2	M0N98_04330	38756	39070	+	315	104	protein of unknown function (DUF4134)		2.26434	2.55536e-16		2.29125	5.81433e-19		-1.81291	0.881785		-1.88296	0.670434
chromosome	M0N98_02633	3124024	3125178	+	1155	384	Glycosyl transferases group 1		2.02454	0.401001		2.13661	0.414866		4.32898	0.967598		4.03747	0.674348
chromosome	M0N98_01126	1402603	1404207	-	1605	534	Conjugative transposon protein TraD		-1.02581	0.827654		-1.01242	0.918205		3.37071	0.982077		3.17682	0.67828
chromosome	M0N98_00430	542907	543821	-	915	304	Glycosyl transferase family 2		5.51788	3.2892e-95		5.62137	1.30316e-86		2.18288	0.832109		2.16456	0.678325
chromosome	M0N98_02044	2433337	2434419	-	1083	360	GDP-L-fucose synthase		-3.15529	0.00724826		-3.0513	0.0619413		4.57586	0.955485		4.20763	0.678325
chromosome	M0N98_00313	386815	387150	-	336	111	Ribosome-binding factor A		1.58697	1.45353e-09		1.61591	1.49834e-08		-1.758	0.968541		-1.8214	0.68796
chromosome	M0N98_00643	835933	837378	+	1446	481	Polysaccharide biosynthesis protein		1.41745	7.18786e-06		1.44435	2.57803e-05		-1.80181	0.968226		-1.88668	0.693904
chromosome	M0N98_01815	2184907	2185506	+	600	199	hypothetical protein		-2.10567	0.100831		-2.08919	0.224152		9.06651	0.795897		8.40515	0.700831
chromosome	M0N98_03070	3599719	3600627	+	909	302	hypothetical protein		1.68096	0.390009		1.67817	0.468939		3.7839	0.972098		3.5736	0.700831
chromosome	M0N98_00536	698378	698755	-	378	125	protein of unknown function (DUF3244)		-2.41373	0.0319226		-2.33335	0.116668		2.81884	0.996375		2.80891	0.70249
chromosome	M0N98_02702	3192352	3192735	-	384	127	hypothetical protein		-1.26976	0.488125		-1.25206	0.601329		5.02075	0.907408		4.90708	0.703284
chromosome	M0N98_04123	4894330	4895793	-	1464	487	Protein of unknown function (DUF4038)		1.35713	0.41737		1.37874	0.509315		3.60634	0.968226		3.34722	0.707381
chromosome	M0N98_03489	4064620	4065021	-	402	133	hypothetical protein		-3.9093	5.33018e-24		-3.86253	1.93879e-17		-2.04748	0.982077		-2.16728	0.717313
chromosome	M0N98_00028	30364	33312	-	2949	982	TonB-dependent receptor SusC		2.90015	0.000166982		2.96467	0.00229269		3.31497	0.907975		3.05233	0.71857
chromosome	M0N98_00297	370555	371547	-	993	330	L-glyceraldehyde 3-phosphate reductase		3.48819	6.42922e-34		3.5573	1.1281e-31		-1.75561	0.968541		-1.81196	0.71857
chromosome	M0N98_01128	1404619	1407483	-	2865	954	Large polyvalent protein associated domain 23		-3.32959	7.04125e-26		-3.28136	2.59881e-21		3.67233	0.968226		3.3921	0.71857
chromosome	M0N98_01626	1990752	1991858	+	1107	368	haloacid dehalogenase-like hydrolase		1.58924	5.53849e-05		1.61027	6.87328e-05		-1.93961	0.907975		-2.06026	0.71857
chromosome	M0N98_01877	2251088	2251732	+	645	214	hypothetical protein		1.14856	0.574746		1.16029	0.642105		5.36375	0.907975		4.9965	0.71857
chromosome	M0N98_01985	2367662	2368216	-	555	184	protein of unknown function (DUF4251)		-1.3801	3.16002e-05		-1.35999	0.000124049		-1.79092	0.986858		-1.8876	0.71857
chromosome	M0N98_03759	4391517	4392170	-	654	217	Ribulose-phosphate 3-epimerase		2.90162	7.63749e-32		2.94313	4.00387e-32		2.1791	0.815134		2.1618	0.71857
chromosome	M0N98_03857	4531827	4534130	-	2304	767	SusD family protein		4.1119	8.46391e-08		4.20628	4.19298e-05		3.13257	0.940374		2.90632	0.71857
chromosome	M0N98_04109	4869187	4870119	-	933	310	FecR protein		1.63775	0.0433598		1.65617	0.1198		-2.0917	1		-2.21667	0.71857
pPvulCL10_1	M0N98_04236	44891	46552	+	1662	553	O-Antigen ligase		-1.40502	0.198413		-1.375	0.281325		2.82933	0.907408		2.6329	0.71857
chromosome	M0N98_02673	3166975	3168186	+	1212	403	Conjugative transposon TraM		2.06291	0.0167777		2.10913	0.0712333		4.80214	0.962604		4.41356	0.727794
chromosome	M0N98_02676	3169289	3170854	-	1566	521	IS21 family transposase ISPpu7		-3.88259	2.5019e-22		-3.82414	2.03124e-16		3.75466	0.986858		3.53431	0.727794
chromosome	M0N98_03504	4079159	4079590	-	432	143	hypothetical protein		-1.00815	1		1.02121	0.957586		5.79682	0.859969		5.39583	0.727794
pPvulCL10_1	M0N98_04188	2833	3429	+	597	198	hypothetical protein		-4.63303	0.000147239		-4.54468	0.00713189		4.66759	0.94407		4.33841	0.727794
chromosome	M0N98_02769	3258649	3259572	-	924	307	Helix-turn-helix domain protein		1.77718	2.17994e-06		1.80541	3.9578e-05		-1.8399	0.907975		-1.93271	0.729594
chromosome	M0N98_03067	3595740	3596510	+	771	256	protein of unknown function (DUF4858)		-1.30865	0.000379269		-1.28928	0.00120238		-1.78213	0.907975		-1.84628	0.729594
chromosome	M0N98_00197	269342	269872	+	531	176	hypothetical protein		1.48782	5.38013e-09		1.51477	5.84595e-08		2.22334	0.996375		2.15256	0.732899
chromosome	M0N98_00114	159505	159801	+	297	98	hypothetical protein		3.23161	0.0252082		3.47787	0.144994		5.15757	0.948		4.7942	0.73291
chromosome	M0N98_01430	1757512	1761042	+	3531	1176	TonB-dependent receptor P39		4.5877	2.65163e-30		4.66414	9.63053e-25		2.11977	0.907975		2.0209	0.73291
chromosome	M0N98_02891	3400444	3403071	-	2628	875	Chaperone of endosialidase		3.69274	9.97573e-07		3.78869	0.000366736		3.74424	0.968226		3.45309	0.73291
chromosome	M0N98_03414	3974778	3975665	+	888	295	Glucose-1-phosphate thymidylyltransferase 2		-1.93963	7.68649e-26		-1.90592	5.4131e-21		1.94118	0.859969		1.85981	0.73291
chromosome	M0N98_04116	4883547	4884497	-	951	316	Pectinesterase A		4.26492	3.5172e-05		4.38409	0.0011372		3.64805	0.982077		3.38542	0.73291
pPvulCL10_2	M0N98_04297	11808	12449	+	642	213	OmpA family protein		1.15907	0.367351		1.17728	0.375303		-1.90257	0.968541		-1.9698	0.73291
chromosome	M0N98_01573	1932999	1933670	-	672	223	protein of unknown function (DUF4476)		-1.03521	0.788207		-1.02129	0.878115		2.88196	0.834099		2.64843	0.738075
chromosome	M0N98_01858	2233393	2236500	-	3108	1035	N-6 DNA Methylase		-1.31566	0.266194		-1.29494	0.3706		3.62258	0.936697		3.32589	0.738075
chromosome	M0N98_03871	4562607	4564091	+	1485	494	Glycosyl hydrolases family 28		-1.18594	0.392735		-1.1683	0.540887		3.10259	1		2.90753	0.738075
chromosome	M0N98_00100	142612	143016	+	405	134	hypothetical protein		1.69926	0.0954258		1.71674	0.186467		3.56661	0.996375		3.33055	0.73939
chromosome	M0N98_00177	243789	244826	-	1038	345	Prolyl oligopeptidase family protein		1.65708	0.333611		1.67179	0.441635		4.6788	0.968226		4.30235	0.73939
chromosome	M0N98_00320	393848	395386	+	1539	512	Competence protein ComM		-2.57906	6.04839e-43		-2.53596	6.98265e-36		2.03631	0.851775		2.01209	0.73939
chromosome	M0N98_00364	456482	458233	+	1752	583	SusD-like protein P2		-3.78473	1.09526e-05		-3.79243	0.00171935		4.06369	0.968541		3.73907	0.73939
chromosome	M0N98_00492	643320	643898	-	579	192	Rubrerythrin		1.13204	0.0530321		1.15041	0.044881		-1.69202	1		-1.75082	0.73939
chromosome	M0N98_00607	782787	783137	+	351	116	IS66 Orf2 like protein		1.59321	0.520796		1.62645	0.604478		5.0675	0.907975		4.7505	0.73939
chromosome	M0N98_00665	856471	856719	+	249	82	hypothetical protein		4.09535	8.00257e-06		4.17055	0.00011606		-2.18968	0.968541		-2.35444	0.73939
chromosome	M0N98_00918	1136294	1138261	+	1968	655	Glycosyl hydrolases family 32 N-terminal domain protein		-1.34191	4.41208e-06		-1.31812	0.000186186		-1.832	0.907975		-1.92864	0.73939
chromosome	M0N98_01066	1321722	1322966	-	1245	414	Imidazolonepropionase		-1.49687	0.0308504		-1.47526	0.113942		4.19163	0.982077		3.85229	0.73939
chromosome	M0N98_01090	1351008	1354253	+	3246	1081	TonB-dependent receptor P3		2.01477	4.78039e-09		2.04377	5.65559e-08		2.41008	0.859969		2.25714	0.73939
chromosome	M0N98_01131	1411080	1411640	+	561	186	hypothetical protein		-2.03984	0.0398041		-2.03262	0.131073		7.11472	0.844171		6.61581	0.73939
chromosome	M0N98_01135	1413242	1413553	-	312	103	Helix-turn-helix domain protein		-1.98484	0.0112726		-1.97386	0.0486024		5.90859	0.896066		5.49928	0.73939
chromosome	M0N98_01201	1487353	1487694	-	342	113	hypothetical protein		-2.54396	0.000115633		-2.50742	0.00213885		6.80001	0.859969		6.28426	0.73939
chromosome	M0N98_01210	1493898	1496318	-	2421	806	Conjugative transposon protein TraG		-2.22238	2.0217e-15		-2.188	7.64972e-12		3.32486	0.968226		3.06663	0.73939
chromosome	M0N98_01368	1683154	1684554	-	1401	466	Amino-acid carrier protein AlsT		-1.08005	0.291717		-1.064	0.425015		-1.7213	0.968541		-1.77904	0.73939
chromosome	M0N98_01381	1702141	1702923	-	783	260	Sec-independent protein translocase protein TatCy		-1.5845	0.0859642		-1.56901	0.214816		5.40072	0.907975		5.00069	0.73939
chromosome	M0N98_01502	1850413	1852419	-	2007	668	Toprim domain protein		-1.01289	0.923632		1.00201	0.988691		3.13799	0.968541		2.90404	0.73939
chromosome	M0N98_01559	1916562	1918304	-	1743	580	Sodium/glucose cotransporter		-1.05474	0.563418		-1.03813	0.715712		-1.72624	0.955485		-1.79913	0.73939
chromosome	M0N98_01572	1932354	1932965	-	612	203	protein of unknown function (DUF4476)		1.48972	0.000815513		1.50985	0.000971633		2.70942	0.826055		2.49842	0.73939
chromosome	M0N98_01635	2001872	2002867	+	996	331	Nitroreductase family protein		10.7891	8.33682e-05		12.0732	0.00565766		3.90475	0.968541		3.72739	0.73939
chromosome	M0N98_01644	2012679	2013809	+	1131	376	protein of unknown function (DUF1972)		-1.45394	0.0400708		-1.43215	0.0523751		-2.21081	0.889895		-2.22055	0.73939
chromosome	M0N98_02269	2737150	2737962	+	813	270	N-acetylglucosaminyl-diphospho-decaprenol L-rhamnosyltransferase		2.76654	0.110998		2.94139	0.239422		6.90548	0.851775		6.45161	0.73939
chromosome	M0N98_02318	2776707	2777255	+	549	182	Transcription termination factor nusG		-4.96958	1.47852e-78		-4.89533	1.26667e-69		2.46506	1		2.41895	0.73939
chromosome	M0N98_02530	3002593	3004353	+	1761	586	1-deoxy-D-xylulose-5-phosphate synthase		1.3811	0.0502066		1.40703	0.0705491		2.46173	1		2.33168	0.73939
chromosome	M0N98_02614	3101020	3101610	-	591	196	protein of unknown function (DUF4251)		2.53545	2.64455e-48		2.57473	1.36471e-53		-1.73765	1		-1.83357	0.73939
chromosome	M0N98_02618	3108229	3108792	-	564	187	Short repeat of unknown function (DUF308)		9.30843	1.15049e-124		9.46333	1.27629e-129		-1.70896	1		-1.79401	0.73939
chromosome	M0N98_02726	3206019	3206492	-	474	157	hypothetical protein		1.19126	0.633804		1.20954	0.713975		5.92715	0.907975		5.52496	0.73939
chromosome	M0N98_02906	3413347	3414975	-	1629	542	Terminase large subunit, endonuclease domain		1.89711	0.316116		1.9972	0.435059		4.31794	0.968541		4.00346	0.73939
chromosome	M0N98_02937	3446371	3447279	+	909	302	Exopolyphosphatase 2		-1.2168	0.683783		-1.21041	0.800156		4.78513	0.961929		4.42741	0.73939
chromosome	M0N98_03043	3567463	3568029	-	567	188	hypothetical protein		2.80096	3.90897e-12		2.85198	1.89494e-09		3.48076	0.986858		3.22449	0.73939
chromosome	M0N98_03103	3627716	3628726	-	1011	336	Conjugative transposon protein TraJ		-3.42928	0.000990099		-3.50754	0.0177059		7.35141	0.907975		6.72939	0.73939
chromosome	M0N98_03119	3642329	3642817	+	489	162	hypothetical protein		-2.66079	0.166257		-2.79671	0.308042		7.10906	0.832109		6.64012	0.73939
chromosome	M0N98_03181	3699224	3700297	+	1074	357	protein of unknown function (DUF6371)		-3.2912	0.00257634		-3.31025	0.0244764		6.30351	0.881113		5.83113	0.73939
chromosome	M0N98_03230	3764278	3764751	-	474	157	Low molecular weight phosphotyrosine protein phosphatase		2.13595	2.29286e-05		2.17577	6.53433e-05		-2.1035	0.916632		-2.2432	0.73939
chromosome	M0N98_03238	3772163	3775264	+	3102	1033	Efflux pump membrane transporter BepE		-3.81504	2.77729e-94		-3.7602	1.1731e-101		-2.01849	0.961929		-2.07131	0.73939
chromosome	M0N98_03354	3906309	3907223	-	915	304	EamA-like transporter family protein		7.97516	9.37931e-49		8.13276	1.90878e-40		-1.83682	0.925876		-1.9417	0.73939
chromosome	M0N98_03381	3938883	3939815	-	933	310	Exopolysaccharide biosynthesis protein YbjH		-2.95684	1.84388e-11		-2.91781	4.66444e-08		2.45641	1		2.37969	0.73939
chromosome	M0N98_03395	3953287	3954744	-	1458	485	Polysaccharide biosynthesis protein		3.63078	2.83483e-17		3.68328	1.07876e-13		2.32209	0.996375		2.27101	0.73939
chromosome	M0N98_03485	4061689	4062570	-	882	293	Exopolysaccharide biosynthesis protein YbjH		1.4844	0.642956		1.58901	0.671669		5.21444	0.948		4.80019	0.73939
chromosome	M0N98_03599	4175184	4178444	+	3261	1086	putative tricorn protease		-1.36569	2.25629e-06		-1.34031	9.75549e-05		-1.72148	1		-1.78545	0.73939
chromosome	M0N98_03841	4502206	4503714	-	1509	502	Pectic acid lyase		1.74069	0.247709		1.7565	0.336761		3.82274	0.982077		3.54431	0.73939
pPvulCL10_1	M0N98_04198	11015	12961	+	1947	648	Conjugative transposon protein TraD		-1.25995	0.36809		-1.23534	0.457622		3.00492	0.925876		2.78861	0.73939
chromosome	M0N98_00681	873249	873599	-	351	116	IS66 Orf2 like protein		2.53048	0.106848		2.58399	0.283006		5.89277	0.890347		5.47667	0.745872
chromosome	M0N98_00137	189667	192738	-	3072	1023	TonB-dependent receptor P3		1.06904	0.718689		1.08718	0.703019		2.79758	0.968541		2.60112	0.751871
chromosome	M0N98_03508	4082736	4083170	-	435	144	hypothetical protein		2.00821	0.197674		2.11329	0.312793		4.27903	0.949789		4.04831	0.751871
chromosome	M0N98_00093	133112	133315	+	204	67	hypothetical protein		-1.36008	0.142563		-1.3486	0.202106		-1.7524	0.924727		-1.83141	0.755927
chromosome	M0N98_00360	444700	446235	-	1536	511	Extracellular endo-alpha-(1->5)-L-arabinanase		-1.84421	7.61065e-08		-1.81259	8.30577e-06		2.90559	0.968541		2.6978	0.755927
chromosome	M0N98_01212	1496953	1497750	-	798	265	Fimbrillin-like protein		-2.6698	4.19845e-12		-2.62762	1.42209e-09		4.63289	0.966453		4.28652	0.755927
chromosome	M0N98_01461	1800631	1802034	-	1404	467	hypothetical protein		4.38195	1.57823e-10		4.44104	1.96986e-09		2.2272	0.986858		2.17235	0.755927
chromosome	M0N98_01914	2284549	2285637	-	1089	362	Phage integrase family protein		-1.75906	2.38938e-07		-1.73536	1.35133e-06		-1.82941	0.968541		-1.94403	0.755927
chromosome	M0N98_01977	2361091	2361792	-	702	233	Protein of unknown function (DUF541)		1.73496	3.79865e-09		1.7649	2.26654e-08		-1.72372	0.968541		-1.80748	0.755927
chromosome	M0N98_03229	3763975	3764328	+	354	117	6-O-methylguanine DNA methyltransferase, DNA binding domain		-1.81488	9.13619e-08		-1.79142	8.34738e-07		-1.85098	0.924727		-1.93917	0.755927
chromosome	M0N98_03387	3944906	3946144	-	1239	412	hypothetical protein		1.40947	0.192282		1.43001	0.342639		3.16344	1		2.96057	0.755927
chromosome	M0N98_03398	3955425	3956522	-	1098	365	Transcription antitermination protein RfaH		-1.77176	5.34302e-13		-1.74742	1.43277e-12		1.97634	0.808888		1.9351	0.755927
chromosome	M0N98_03507	4081655	4082503	-	849	282	RES domain protein		1.18182	1		1.21379	0.878115		4.37694	0.955485		4.17432	0.755927
chromosome	M0N98_03856	4530281	4531606	-	1326	441	Oligogalacturonate lyase		1.91995	0.00596067		1.94943	0.043423		3.97813	0.982077		3.6563	0.755927
pPvulCL10_1	M0N98_04192	6461	6637	+	177	58	hypothetical protein		-1.7686	0.461838		-1.789	0.57772		5.96156	0.907975		5.54524	0.755927
pPvulCL10_1	M0N98_04280	89807	90400	+	594	197	Cyclic nucleotide-binding domain protein		-5.9277	1.71097e-45		-5.863	5.24028e-52		2.44221	1		2.3449	0.75794
chromosome	M0N98_00589	762402	762989	-	588	195	Outer membrane protein beta-barrel domain protein		14.9958	5.70725e-290		15.267	1.48408e-289		-1.83625	0.966453		-1.89502	0.758366
chromosome	M0N98_03626	4210093	4211151	-	1059	352	Adenine DNA glycosylase		5.05991	1.54862e-25		5.14576	1.44158e-22		2.52462	0.99015		2.37069	0.758979
chromosome	M0N98_02624	3115212	3115643	+	432	143	hypothetical protein		1.13991	0.585045		1.15894	0.628787		4.55713	0.955485		4.27399	0.77109
chromosome	M0N98_00255	310825	311316	+	492	163	Outer membrane protein beta-barrel domain protein		2.18467	5.98188e-09		2.21375	2.7028e-09		-1.77198	0.968541		-1.87456	0.77242
chromosome	M0N98_01087	1346085	1347581	-	1497	498	Histidine kinase-, DNA gyrase B-, and HSP90-like ATPase		-35.4849	0		-35.0506	0		-1.82838	0.982077		-1.86311	0.781068
chromosome	M0N98_03023	3542464	3545613	+	3150	1049	Efflux pump membrane transporter BepE		-1.72038	6.07999e-06		-1.69422	0.000275854		2.13861	1		2.05314	0.782564
pPvulCL10_1	M0N98_04191	5181	6464	+	1284	427	Conjugative transposon protein TraM		-2.23245	0.00575114		-2.1929	0.0525725		3.50934	0.987048		3.23427	0.783171
chromosome	M0N98_00362	450885	452813	+	1929	642	Retaining alpha-galactosidase		-4.05079	4.1101e-22		-3.98704	1.66416e-17		3.1071	0.987048		2.87364	0.786025
chromosome	M0N98_03005	3521576	3522748	-	1173	390	Inner membrane transport permease YhhJ		7.30247	8.72346e-124		7.42426	3.74864e-118		-1.72009	1		-1.81384	0.786025
chromosome	M0N98_03490	4065288	4066448	-	1161	386	Glycosyl transferases group 1		8.56165	0.00514288		10.245	0.0699472		6.31714	0.909026		5.85543	0.786025
chromosome	M0N98_03840	4499957	4502197	-	2241	746	hypothetical protein		-2.47766	7.61038e-05		-2.4631	0.00218813		3.07494	0.972098		2.84541	0.789046
chromosome	M0N98_01216	1501251	1503314	-	2064	687	hypothetical protein		-2.73247	2.78227e-12		-2.6909	5.34708e-10		3.68436	0.996375		3.39603	0.793487
chromosome	M0N98_00031	38917	41415	-	2499	832	Alpha-L-arabinofuranosidase C-terminal domain protein		-1.79867	0.000429036		-1.77207	0.00153921		2.96104	0.986858		2.7409	0.794561
chromosome	M0N98_00117	163154	164332	-	1179	392	4-O-beta-D-mannosyl-D-glucose phosphorylase		-2.50396	3.1858e-10		-2.46594	5.38914e-09		3.33519	0.996375		3.07303	0.794561
chromosome	M0N98_00558	724889	727657	-	2769	922	TonB dependent receptor		1.26226	0.268688		1.28185	0.354499		2.8926	0.996375		2.68525	0.794561
chromosome	M0N98_01027	1272386	1275655	+	3270	1089	TonB-dependent receptor P26		-1.0686	0.758311		-1.05135	0.833364		2.38099	0.970489		2.23231	0.794561
chromosome	M0N98_01371	1689447	1689725	+	279	92	GCN5-related N-acetyl-transferase		-1.83802	6.42391e-18		-1.80752	8.69457e-15		-1.6391	1		-1.70747	0.794561
chromosome	M0N98_01434	1765823	1767637	+	1815	604	Glycosyl hydrolases family 2, sugar binding domain		6.41867	4.2633e-19		6.50223	5.39338e-20		2.30899	0.996375		2.21856	0.794561
chromosome	M0N98_01439	1777915	1780548	+	2634	877	Glycosyl hydrolases family 43		5.18244	2.26486e-08		5.29787	2.24809e-05		3.36392	0.982077		3.08833	0.794561
chromosome	M0N98_01616	1979124	1980839	+	1716	571	Starch-binding associating with outer membrane		-1.56598	0.241447		-1.53348	0.371315		3.10907	1		2.88485	0.794561
chromosome	M0N98_02561	3044937	3045608	+	672	223	Phage integrase SAM-like domain protein		-1.21962	0.564497		-1.20104	0.706054		4.21504	0.968541		3.95323	0.794561
chromosome	M0N98_02577	3058800	3059294	+	495	164	Thiol-disulfide oxidoreductase ResA		4.56505	5.81439e-57		4.61964	2.07634e-72		2.19945	0.954321		2.19924	0.794561
chromosome	M0N98_03667	4269316	4271379	-	2064	687	GDSL-like Lipase/Acylhydrolase family protein		1.71199	1.27509e-12		1.74244	2.55409e-11		-1.69434	0.955783		-1.75102	0.794561
chromosome	M0N98_04058	4778101	4779177	+	1077	358	Toluene efflux pump periplasmic linker protein TtgG		-1.00998	0.911377		1.00475	0.955797		1.9472	0.814146		1.86706	0.794561
pPvulCL10_2	M0N98_04294	9788	10627	+	840	279	Conjugative transposon protein TraN		1.09771	0.645581		1.11176	0.628661		-1.79504	1		-1.87129	0.794561
chromosome	M0N98_00111	155887	156306	-	420	139	protein of unknown function (DUF1893)		20.1359	2.20255e-24		20.9762	2.74117e-18		2.95977	0.996375		2.74554	0.797673
chromosome	M0N98_01083	1338953	1340350	+	1398	465	Outer membrane protein OprM		1.90614	2.72307e-20		1.94047	3.65519e-17		-1.75721	1		-1.85781	0.799849
chromosome	M0N98_01963	2343699	2344244	-	546	181	ECF RNA polymerase sigma factor SigW		-1.02609	0.853874		-1.01159	0.936524		1.91737	0.851775		1.86737	0.799849
chromosome	M0N98_03835	4490377	4491792	-	1416	471	Glycosyl Hydrolase Family 88		-1.35882	0.166989		-1.32903	0.278217		3.44596	0.996375		3.17467	0.799849
chromosome	M0N98_03910	4610892	4611752	+	861	286	Bacterial regulatory helix-turn-helix protein, AraC family		-1.08791	0.797978		-1.05959	0.872831		2.08345	1		2.03189	0.800125
chromosome	M0N98_00298	371571	372911	-	1341	446	Argininosuccinate lyase		5.19671	3.16064e-47		5.30885	4.53745e-47		-1.69358	1		-1.74006	0.801567
chromosome	M0N98_00616	794196	795680	+	1485	494	Starch-binding associating with outer membrane		1.01583	1		1.03928	0.93694		2.91518	0.996375		2.70708	0.801567
chromosome	M0N98_00919	1138277	1139437	+	1161	386	Major Facilitator Superfamily protein		2.23345	1.60843e-11		2.26517	2.58063e-10		-1.81581	0.968541		-1.92166	0.801567
chromosome	M0N98_01383	1703197	1703736	-	540	179	Putative NAD(P)H-dependent FMN-containing oxidoreductase YwqN		-1.38496	0.0951868		-1.36412	0.223046		5.17257	0.924727		4.80066	0.801567
chromosome	M0N98_01467	1807462	1808745	-	1284	427	Phage integrase SAM-like domain protein		1.06867	0.64791		1.08197	0.59232		2.19635	0.996375		2.08741	0.801567
chromosome	M0N98_01558	1915809	1916486	-	678	225	AraR C-terminal winged HTH domain protein		-1.21707	0.10129		-1.19728	0.205919		-1.79573	0.940374		-1.8491	0.801567
chromosome	M0N98_03481	4059342	4060835	-	1494	497	Transposase IS66 family protein		9.92274	1.20376e-12		10.1594	1.889e-11		3.11814	1		2.92287	0.801567
chromosome	M0N98_03503	4078234	4079145	-	912	303	CDP-abequose synthase		1.6776	0.192425		1.68131	0.31295		4.56644	0.968541		4.24421	0.801567
chromosome	M0N98_03846	4511813	4512965	-	1153	383.333	DDE_Tnp_1-associated		1.73821	0.404705		1.77242	0.524944		4.11631	1		3.80221	0.801567
chromosome	M0N98_03923	4626629	4627483	-	855	284	FecR protein		10.7456	9.70233e-25		11.0266	2.85256e-17		3.20064	1		2.97735	0.811587
chromosome	M0N98_00917	1133911	1136229	+	2319	772	hypothetical protein		-4.11725	2.03296e-84		-4.0597	2.82546e-83		-1.93766	0.996375		-2.06661	0.813248
chromosome	M0N98_02127	2547991	2549331	+	1341	446	hypothetical protein		-2.55428	6.50925e-17		-2.51374	1.12391e-13		2.78524	1		2.61565	0.813248
chromosome	M0N98_02248	2713532	2715523	-	1992	663	Right handed beta helix region		-2.0288	0.000561257		-2.01648	0.00489735		3.0215	1		2.8107	0.813248
chromosome	M0N98_02367	2826873	2827742	-	870	289	M42 glutamyl aminopeptidase		-1.41547	0.313479		-1.41017	0.480693		8.1912	0.914924		7.4865	0.813248
chromosome	M0N98_02857	3355980	3356654	-	675	224	AAA domain, putative AbiEii toxin, Type IV TA system		9.36629	5.48002e-11		9.70333	2.11113e-09		2.66982	1		2.55838	0.813248
chromosome	M0N98_03666	4266722	4269289	-	2568	855	Exo-beta-D-glucosaminidase		2.41326	6.76386e-26		2.4584	4.53082e-23		-1.64573	0.995046		-1.71168	0.813248
chromosome	M0N98_03713	4325829	4328006	-	2178	725	Colicin I receptor		-7.59539	1.01974e-211		-7.48622	1.04123e-221		2.24504	0.968541		2.25662	0.813248
chromosome	M0N98_03750	4380187	4381158	-	972	323	Xylosidase/arabinosidase		1.04184	0.896965		1.0627	0.830166		3.45076	1		3.17566	0.813248
chromosome	M0N98_04079	4818923	4819651	-	729	242	Ribosomal RNA small subunit methyltransferase I		5.40765	7.02789e-160		5.49948	6.33526e-156		-1.63553	1		-1.70557	0.813248
chromosome	M0N98_02260	2727943	2729190	+	1248	415	Coenzyme F420 hydrogenase/dehydrogenase, beta subunit C terminus		12.8047	3.31464e-13		13.4402	1.8311e-08		3.00116	1		2.7969	0.814467
chromosome	M0N98_03971	4684835	4685383	+	549	182	ECF RNA polymerase sigma factor SigW		-1.73683	6.36294e-12		-1.7101	4.51778e-10		1.96106	0.832109		1.85697	0.814467
chromosome	M0N98_00544	708525	709892	+	1368	455	Protein of unknown function (DUF3575)		-1.06013	0.56237		-1.03972	0.726224		2.30652	0.868049		2.14196	0.816494
chromosome	M0N98_02835	3326264	3327106	-	843	280	Substrate binding domain of ABC-type glycinebetaine transport system		-1.81105	5.46483e-13		-1.78351	1.24211e-11		-1.63807	1		-1.7081	0.818098
chromosome	M0N98_03239	3775286	3776659	+	1374	457	Outer membrane protein OprM		-3.52392	3.91916e-76		-3.47139	2.71642e-65		-1.83444	0.986858		-1.88309	0.818098
chromosome	M0N98_04142	4928211	4931597	+	3387	1128	TonB-dependent receptor P3		1.04665	0.924404		1.06338	0.875204		2.89622	0.986858		2.67635	0.818098
pPvulCL10_1	M0N98_04215	26307	26504	+	198	65	hypothetical protein		-2.0796	0.000216479		-2.06428	0.000943912		4.69264	0.940374		4.41077	0.818098
chromosome	M0N98_02563	3046757	3047008	+	252	83	hypothetical protein		9.20724	4.47013e-09		9.57881	1.15496e-06		4.78544	0.924727		4.50515	0.818394
chromosome	M0N98_00094	133312	133959	-	648	215	hypothetical protein		-1.23928	0.251586		-1.22742	0.289432		-1.66461	0.982077		-1.73487	0.821796
chromosome	M0N98_00141	199140	199997	-	858	285	Ion transport protein		1.41103	0.000306425		1.43237	0.000391331		-1.75758	0.982077		-1.85592	0.821796
chromosome	M0N98_03235	3768893	3770405	-	1513	503.333	Trk system potassium uptake protein TrkH		5.3815	1.53403e-06		5.56162	6.44403e-06		3.19548	0.974069		2.9288	0.821796
chromosome	M0N98_03669	4272043	4274049	-	2007	668	Glycosyl hydrolase family 20, catalytic domain		5.21326	1.05205e-56		5.30793	4.50886e-52		-1.66477	0.986858		-1.7427	0.821796
chromosome	M0N98_03004	3520402	3521592	-	1191	396	ABC-2 family transporter protein		4.67624	4.02296e-32		4.7713	3.39068e-27		-1.68714	0.982077		-1.76906	0.821984
chromosome	M0N98_03967	4679148	4680014	-	867	288	Putative beta-lactamase-inhibitor-like, PepSY-like		3.46078	7.66263e-10		3.53791	1.73839e-07		-1.88815	0.982077		-2.00781	0.822282
chromosome	M0N98_00401	505669	508836	+	3168	1055	TonB-dependent receptor P3		-1.45279	0.109341		-1.43919	0.245549		2.90163	0.996375		2.68381	0.823898
chromosome	M0N98_01250	1531606	1532034	-	429	142	Lipoprotein NlpE		1.06391	0.313654		1.08135	0.218746		-1.66979	1		-1.71393	0.823898
chromosome	M0N98_00278	339728	341140	+	1413	470	Glycosyl hydrolases family 28		-6.18378	7.37033e-14		-6.15321	7.94378e-09		3.43098	1		3.16089	0.834924
chromosome	M0N98_03953	4663528	4663968	+	441	146	DoxX		-1.30031	0.00258005		-1.28241	0.00565766		-1.70032	1		-1.73947	0.834924
chromosome	M0N98_02635	3126542	3127672	+	1131	376	protein of unknown function (DUF1972)		2.01581	0.185687		2.11381	0.342639		4.79155	0.968541		4.44612	0.835959
chromosome	M0N98_01771	2142515	2143408	-	894	297	Fimbrillin-A associated anchor proteins Mfa1 and Mfa2		-3.8307	0.00244191		-3.92222	0.0343464		3.84388	0.996375		3.57443	0.838853
chromosome	M0N98_02049	2438748	2439566	-	819	272	PGL/p-HBAD biosynthesis glycosyltransferase		-4.11223	0.00238992		-4.19675	0.0239649		5.28271	0.924727		4.93021	0.838853
chromosome	M0N98_00408	516062	517615	+	1554	517	Arylsulfatase		-2.93437	5.95011e-11		-2.91033	7.10732e-08		2.34472	1		2.22879	0.838993
chromosome	M0N98_00510	671758	673179	+	1422	473	Arylsulfatase		3.21482	4.42899e-05		3.28138	0.00285034		2.8578	1		2.6461	0.838993
chromosome	M0N98_03457	4024299	4025357	+	1059	352	Choloylglycine hydrolase		-1.41472	1.64623e-08		-1.39228	6.44776e-07		-1.71741	1		-1.81567	0.838993
chromosome	M0N98_03735	4350584	4352182	-	1599	532	Histidine kinase-, DNA gyrase B-, and HSP90-like ATPase		2.34075	1.70992e-43		2.37646	3.23719e-52		-1.63542	1		-1.68321	0.838993
chromosome	M0N98_02504	2976686	2977270	+	585	194	hypothetical protein		9.48517	2.693e-156		9.64571	2.61411e-152		-1.59957	1		-1.65932	0.84128
chromosome	M0N98_03468	4042264	4042983	-	720	239	hypothetical protein		-1.96047	4.61515e-13		-1.93129	1.05463e-11		-2.21979	1		-2.39221	0.843116
chromosome	M0N98_00057	84073	84393	-	321	106	Fe-S protein maturation auxiliary factor SufT		9.45887	8.78088e-59		9.63267	2.70068e-60		-1.63404	0.986858		-1.69651	0.843452
chromosome	M0N98_01535	1891314	1892159	-	846	281	Ribosomal protein L11 methyltransferase		-2.44937	1.67152e-43		-2.40857	1.03616e-34		-1.67407	1		-1.71681	0.843452
chromosome	M0N98_01630	1996014	1996664	+	651	216	Transcription termination factor nusG		-1.84844	1.66854e-05		-1.82989	8.18966e-06		2.06199	0.936582		2.04089	0.843452
chromosome	M0N98_02459	2927391	2927873	-	483	160	Putative beta-lactamase-inhibitor-like, PepSY-like		-4.04846	2.34794e-29		-4.0033	1.13718e-29		-1.70893	0.996375		-1.80595	0.84413
chromosome	M0N98_03598	4174888	4175154	+	267	88	hypothetical protein		-1.23734	0.0140919		-1.21808	0.0378178		-1.62333	1		-1.70086	0.851474
chromosome	M0N98_00115	160193	162076	-	1884	627	Sodium:solute symporter family protein		2.31664	5.41442e-17		2.35624	3.52644e-15		2.55284	0.996375		2.3686	0.852758
chromosome	M0N98_00488	630913	633957	+	3045	1014	TonB-dependent receptor SusC		-2.2077	0.00107616		-2.16649	0.0147962		2.9193	0.996375		2.68726	0.852758
chromosome	M0N98_01429	1756386	1757468	+	1083	360	protein of unknown function (DUF4974)		-3.18254	1.01141e-16		-3.14993	4.30485e-19		2.05874	1		2.0151	0.852758
chromosome	M0N98_01683	2056436	2058283	+	1848	615	Cation transport protein		1.86501	8.45507e-11		1.89561	1.60505e-09		-1.94046	1		-2.08161	0.852758
chromosome	M0N98_01686	2059849	2060289	+	441	146	Putative beta-lactamase-inhibitor-like, PepSY-like		4.87113	1.23668e-122		4.95417	5.69712e-116		-1.66263	1		-1.76123	0.852758
chromosome	M0N98_01835	2206503	2209622	+	3120	1039	TonB-dependent Receptor Plug Domain protein		1.19969	0.199062		1.21866	0.256684		2.11568	1		1.99738	0.852758
chromosome	M0N98_02319	2777280	2778386	+	1107	368	putative undecaprenyl-phosphateN-acetylglucosaminyl 1-phosphate transferase		-6.22158	1.26227e-41		-6.10892	1.90173e-39		2.32333	1		2.28513	0.852758
chromosome	M0N98_02389	2843204	2844439	+	1236	411	Transposase DDE domain protein		-2.68563	2.19571e-08		-2.65409	1.69761e-05		3.71861	1		3.4672	0.852758
chromosome	M0N98_02597	3086362	3087693	+	1332	443	Histidine kinase-, DNA gyrase B-, and HSP90-like ATPase		2.04476	0.00519869		2.07414	0.0296399		2.81609	1		2.62233	0.852758
chromosome	M0N98_02621	3112424	3113224	+	801	266	hypothetical protein		-1.54756	2.90896e-05		-1.52219	0.000436727		2.05074	1		1.98241	0.852758
chromosome	M0N98_02700	3191209	3191604	-	396	131	UPF0398 protein YpsA		-1.8327	0.173669		-1.84125	0.224723		3.5246	1		3.39098	0.852758
chromosome	M0N98_02951	3461506	3463071	-	1566	521	IS21 family transposase ISPpu7		-4.05717	2.0318e-20		-4.01549	6.43815e-16		3.08329	1		2.88554	0.852758
chromosome	M0N98_03110	3634695	3635480	-	786	261	protein of unknown function (DUF4122)		-1.0495	1		-1.033	0.958572		3.94478	0.996375		3.70319	0.852758
chromosome	M0N98_03165	3684212	3684433	+	222	73	hypothetical protein		1.19356	0.131614		1.20963	0.109168		-1.66421	1		-1.75957	0.852758
chromosome	M0N98_03649	4239565	4240632	+	1068	355	Solvent efflux pump periplasmic linker SrpA		2.57541	2.83663e-25		2.62853	2.05361e-22		2.77346	1		2.5655	0.852758
chromosome	M0N98_03668	4271376	4272041	-	666	221	GDSL-like Lipase/Acylhydrolase family protein		6.81385	5.19056e-44		6.95182	2.11521e-36		-1.68859	0.986858		-1.7504	0.852758
chromosome	M0N98_03818	4471100	4471387	-	288	95	Unsaturated glucuronyl hydrolase		-1.05444	0.813278		-1.039	0.873557		2.84	1		2.79714	0.852758
chromosome	M0N98_03868	4555863	4558217	-	2355	784	Glycosyl hydrolases family 43		-1.00527	0.999959		1.01374	0.940811		2.36475	1		2.2111	0.852758
chromosome	M0N98_04066	4793564	4794817	-	1254	417	GTP-binding GTPase N-terminal		4.64294	2.79701e-62		4.72483	2.60845e-55		-1.63143	1		-1.69859	0.852758
pPvulCL10_2	M0N98_04315	24746	24970	+	225	74	hypothetical protein		2.77525	1.84816e-07		2.81064	5.19184e-06		-1.96934	1		-2.02694	0.852758
chromosome	M0N98_02759	3247631	3248347	-	717	238	Biosynthetic peptidoglycan transglycosylase		1.24745	0.0388449		1.26874	0.0430003		-1.60797	1		-1.66438	0.85573
chromosome	M0N98_03151	3671504	3673795	+	2292	763	Histidine kinase-, DNA gyrase B-, and HSP90-like ATPase		-2.4349	2.35172e-06		-2.41032	0.000119193		3.01103	1		2.79001	0.856136
chromosome	M0N98_02104	2514115	2515614	+	1500	499	L-lactate permease		2.63926	1.70099e-39		2.68224	3.91961e-37		-1.61657	1		-1.69755	0.856192
chromosome	M0N98_02681	3176255	3177295	-	1041	346	Fimbrillin-like protein		-1.57294	0.000793365		-1.54502	0.00280295		2.0356	1		1.93507	0.856192
chromosome	M0N98_02320	2778413	2779207	+	795	264	Polysaccharide biosynthesis/export protein		-3.59604	8.08601e-28		-3.55298	9.50812e-24		2.31664	1		2.2783	0.85973
chromosome	M0N98_03025	3547137	3547388	-	252	83	Transglycosylase associated protein		4.43921	2.86217e-24		4.51424	7.83499e-20		-1.86683	1		-1.99247	0.870732
chromosome	M0N98_02078	2469989	2472694	+	2706	901	Glycosyl hydrolase family 20, domain 2		1.52414	0.000257561		1.54789	0.000802359		2.59409	1		2.40318	0.871419
pPvulCL10_1	M0N98_04186	1	2613	+	2613	870	Conjugative transposon protein TraG		-3.77156	7.59283e-17		-3.72174	7.78792e-11		2.49743	0.995046		2.31877	0.871419
chromosome	M0N98_00050	77521	78531	-	1011	336	Acetyltransferase (GNAT) domain protein		2.79891	1.01402e-39		2.84778	4.9637e-35		-1.71396	1		-1.8076	0.872397
chromosome	M0N98_02892	3403073	3405145	-	2073	690	hypothetical protein		11.4223	7.37542e-10		12.0868	1.1383e-06		3.60984	1		3.33919	0.872397
chromosome	M0N98_03909	4609004	4610650	-	1647	548	Alpha-L-fucosidase		2.47748	1.9335e-10		2.51063	1.64039e-08		1.83015	0.955485		1.76274	0.872397
chromosome	M0N98_04176	4974379	4977141	-	2763	920	TonB dependent receptor		3.39457	5.34577e-10		3.44112	4.16917e-09		1.85107	0.949789		1.77385	0.872397
chromosome	M0N98_01030	1282035	1283639	+	1605	534	protein of unknown function (DUF5060)		9.81823	2.71085e-18		10.1761	1.02891e-11		2.65121	1		2.4628	0.873395
chromosome	M0N98_01100	1370742	1372811	+	2070	689	Glucosidase YgjK		1.0076	0.991383		1.02397	0.928487		2.62372	0.996375		2.42409	0.873395
chromosome	M0N98_03097	3623003	3623878	-	876	291	Toprim-like protein		-1.73926	0.112517		-1.73554	0.27472		6.22047	0.935915		5.74833	0.873395
chromosome	M0N98_01307	1605584	1607092	+	1509	502	Starch-binding associating with outer membrane		2.14845	1.7414e-07		2.17486	3.01096e-07		1.85181	0.982077		1.79779	0.877413
chromosome	M0N98_03671	4275826	4277328	-	1503	500	SusD-like protein P2		6.29241	6.77022e-76		6.40399	5.03289e-75		-1.71365	1		-1.82029	0.877413
chromosome	M0N98_03888	4583289	4584242	+	954	317	Fimbrillin-A associated anchor proteins Mfa1 and Mfa2		-2.95823	1.93019e-63		-2.91487	5.7327e-64		-1.76165	1		-1.8851	0.877413
chromosome	M0N98_00402	508849	510897	+	2049	682	SusD family protein		1.13667	0.638205		1.14785	0.681002		2.90307	1		2.69746	0.878081
chromosome	M0N98_00995	1222962	1223912	-	951	316	Cysteine synthase		-2.15003	3.32162e-24		-2.1118	3.96966e-19		-1.82186	1		-1.94913	0.878081
chromosome	M0N98_02258	2725514	2726347	+	834	277	hypothetical protein		-1.3681	0.00284332		-1.34768	0.00875436		1.92738	1		1.87279	0.878081
chromosome	M0N98_02308	2766187	2766888	-	702	233	Prokaryotic E2 family D		-4.11105	3.24656e-09		-4.05569	1.06007e-07		5.0608	0.955485		4.68716	0.878081
chromosome	M0N98_03392	3950331	3951563	-	1233	410	Glycosyl transferases group 1		6.77885	5.4638e-13		6.94971	9.24098e-11		2.45295	1		2.32815	0.878081
chromosome	M0N98_03394	3951892	3953094	-	1203	400	Glucosyltransferase 3		11.9471	2.09206e-21		12.396	6.79739e-14		2.503	1		2.39963	0.878081
chromosome	M0N98_03902	4600410	4600760	-	351	116	IS66 Orf2 like protein		2.36213	0.0275555		2.41791	0.108079		4.01221	1		3.72188	0.878081
chromosome	M0N98_04078	4818046	4818894	-	849	282	SMC-like chromosome segregation protein		5.34715	9.20307e-173		5.43449	1.07206e-178		-1.59251	1		-1.65236	0.878081
chromosome	M0N98_04114	4877859	4880024	-	2166	721	SusD family protein		1.63733	0.042161		1.6576	0.0740598		2.78726	1		2.60011	0.878081
chromosome	M0N98_00509	669741	671663	+	1923	640	SusD family protein		1.91805	0.0564958		1.93622	0.105697		2.59055	1		2.40853	0.879081
chromosome	M0N98_03575	4151868	4152818	-	951	316	Family of unknown function (DUF5712)		-1.04547	0.666746		-1.02736	0.808043		2.77134	1		2.58862	0.879632
chromosome	M0N98_00413	520912	521457	-	546	181	ECF RNA polymerase sigma-E factor		-2.18982	2.20502e-06		-2.1628	1.25071e-05		-1.71212	1		-1.77128	0.881188
chromosome	M0N98_01351	1665728	1666678	-	951	316	Tetratricopeptide repeat protein		-2.65876	3.54208e-37		-2.62173	2.66087e-34		-1.68999	0.996375		-1.7268	0.881188
chromosome	M0N98_01718	2093393	2094400	+	1008	335	D-lactate dehydrogenase		2.59127	1.67723e-57		2.63132	2.29529e-64		-1.564	1		-1.62912	0.881188
chromosome	M0N98_01872	2245938	2247506	+	1569	522	hypothetical protein		-1.25357	0.0905091		-1.22978	0.162876		2.76956	1		2.58768	0.881188
chromosome	M0N98_03144	3663671	3664885	+	1215	404	Protein of unknown function (DUF3575)		-3.36268	2.47162e-37		-3.31229	1.69991e-30		2.98542	1		2.78905	0.881188
chromosome	M0N98_03605	4185567	4186847	-	1281	426	Outer membrane protein TolC		3.13335	9.92638e-72		3.1854	5.34533e-65		-1.60451	1		-1.65227	0.881188
chromosome	M0N98_03789	4430539	4434555	+	4017	1338	Response regulator receiver domain protein		-4.60468	2.59777e-96		-4.54184	4.22319e-102		-1.62473	1		-1.66739	0.881188
chromosome	M0N98_04024	4742723	4743583	+	861	286	Helix-turn-helix domain protein		-2.24545	3.54309e-14		-2.21723	8.61513e-14		-1.71386	0.982077		-1.75212	0.881188
chromosome	M0N98_00920	1139465	1140352	+	888	295	ATP-dependent 6-phosphofructokinase		2.91725	7.08233e-23		2.97556	3.48182e-20		-1.74336	1		-1.85273	0.884883
chromosome	M0N98_00790	1004901	1005809	-	909	302	Choline trimethylamine-lyase activating enzyme		-1.54125	0.000312282		-1.51753	0.00368954		-1.93517	1		-2.04124	0.887321
chromosome	M0N98_03488	4064158	4064472	-	315	104	helix-turn-helix protein		-4.56574	8.96311e-29		-4.51388	6.43452e-25		-1.89358	1		-1.97876	0.88992
chromosome	M0N98_00871	1091355	1091759	+	405	134	hypothetical protein		-1.16539	0.0485652		-1.14901	0.0827548		-1.55696	1		-1.6144	0.890511
chromosome	M0N98_01113	1389855	1390997	-	1143	380	type I secretion membrane fusion protein, HlyD family		-2.40382	0.0111496		-2.33928	0.0286841		2.95013	1		2.73352	0.890511
chromosome	M0N98_02230	2679853	2683308	+	3456	1151	CarboxypepD_reg-like domain protein		1.08071	0.744992		1.09689	0.722739		2.49795	1		2.32754	0.890511
chromosome	M0N98_03865	4549090	4552377	+	3288	1095	alpha-L-rhamnosidase		-2.70465	4.78946e-08		-2.68811	1.90206e-05		2.79795	1		2.57635	0.890511
chromosome	M0N98_04029	4746962	4748014	+	1053	350	Fructose-bisphosphate aldolase class 1		-1.15655	0.0276969		-1.13874	0.0637622		-1.76524	1		-1.88824	0.890511
chromosome	M0N98_00273	330585	331703	+	1119	372	Heparan-alpha-glucosaminide N-acetyltransferase, catalytic		-3.61077	2.18477e-07		-3.56911	1.61138e-05		2.94527	1		2.74284	0.890648
chromosome	M0N98_00281	345419	349459	-	4041	1346	Two component regulator propeller		-2.31963	2.3377e-16		-2.2869	7.01273e-13		2.14496	0.924727		2.00509	0.890648
chromosome	M0N98_00462	586954	587721	+	768	255	AAA domain, putative AbiEii toxin, Type IV TA system		-8.12116	3.10602e-152		-7.97316	1.44089e-128		-1.70428	1		-1.8005	0.890648
chromosome	M0N98_00584	756273	756971	-	699	232	Outer membrane protein beta-barrel domain protein		126.561	0		128.939	0		-1.66057	0.986858		-1.7097	0.890648
chromosome	M0N98_00655	847237	848157	-	921	306	Bifunctional riboflavin kinase/FMNadenylyltransferase		-1.3144	8.87886e-05		-1.29561	0.000245293		-1.60357	1		-1.64922	0.890648
chromosome	M0N98_00682	873587	873991	-	405	134	hypothetical protein		1.87955	0.274617		1.89098	0.346602		3.44247	1		3.19116	0.890648
chromosome	M0N98_00753	962960	965638	-	2679	892	4-alpha-glucanotransferase		-12.4596	6.87418e-195		-12.2456	5.02221e-210		-1.58091	1		-1.65645	0.890648
chromosome	M0N98_00984	1210942	1211679	-	738	245	Peroxide stress resistance protein YaaA		-4.02189	7.7789e-35		-3.96573	1.04474e-28		-1.60896	1		-1.66235	0.890648
chromosome	M0N98_01082	1338279	1338821	+	543	180	hypothetical protein		2.6542	8.17325e-56		2.69714	2.73057e-51		-1.7009	1		-1.81233	0.890648
chromosome	M0N98_01783	2154282	2155928	+	1647	548	Reverse transcriptase (RNA-dependent DNA polymerase)		2.17053	6.2607e-35		2.20721	1.2717e-30		-1.5669	1		-1.62899	0.890648
chromosome	M0N98_02198	2636328	2637074	+	747	248	Lactate utilization protein A		3.8016	1.14722e-62		3.87252	2.49787e-54		-1.60172	1		-1.67521	0.890648
chromosome	M0N98_02593	3080997	3082247	-	1251	416	HlyD family secretion protein		7.05024	2.28185e-06		7.21963	7.62125e-06		3.62389	1		3.37202	0.890648
chromosome	M0N98_02596	3084998	3086365	+	1368	455	Regulatory protein AtoC		1.68207	7.45647e-05		1.70666	0.000319199		2.29665	1		2.16862	0.890648
chromosome	M0N98_03150	3670966	3671442	+	477	158	MutS domain I		-1.07166	0.795708		-1.04716	0.868252		4.06423	1		3.75417	0.890648
chromosome	M0N98_03574	4150251	4151855	+	1605	534	Conjugative transposon protein TraD		-3.0273	1.78942e-18		-2.98536	2.59826e-18		2.71732	1		2.53862	0.890648
chromosome	M0N98_03935	4640273	4641262	+	990	329	hypothetical protein		-4.75239	1.48199e-91		-4.68855	4.08438e-91		-1.62256	1		-1.66237	0.890648
chromosome	M0N98_04070	4801826	4804786	+	2961	986	TonB-dependent receptor P3		-3.59373	5.01341e-24		-3.55115	6.66651e-20		1.74254	0.955485		1.70459	0.890648
chromosome	M0N98_04094	4836329	4838572	+	2244	747	Phosphate transporter family protein		3.65126	1.12255e-13		3.69604	5.32947e-13		2.67442	1		2.46704	0.890648
pPvulCL10_2	M0N98_04295	10640	11143	+	504	167	hypothetical protein		2.4358	0.000610706		2.4905	0.00831971		-1.74728	1		-1.8244	0.890648
chromosome	M0N98_00994	1221891	1222955	-	1065	354	tRNA-specific 2-thiouridylase MnmA		-1.57034	2.34293e-09		-1.54687	2.12965e-08		-1.62078	1		-1.70388	0.891512
chromosome	M0N98_01816	2185519	2186364	+	846	281	Conjugative transposon protein TraN		-2.06075	0.031477		-2.05054	0.110414		4.33847	0.996375		4.01685	0.892358
chromosome	M0N98_03006	3522809	3523804	-	996	331	Colistin resistance protein EmrA		1.97612	1.0699e-20		2.01105	1.7788e-18		-1.56767	1		-1.64671	0.892524
chromosome	M0N98_03250	3791674	3792159	-	486	161	hypothetical protein		2.57361	0.216134		2.75458	0.316815		4.51387	1		4.15463	0.892524
chromosome	M0N98_00039	55663	58764	-	3102	1033	TonB-dependent receptor P3		1.06019	0.875327		1.07524	0.841218		2.87512	1		2.64361	0.893553
chromosome	M0N98_01787	2159779	2160504	+	726	241	hypothetical protein		-4.20993	3.33572e-13		-4.16463	3.26136e-08		3.99734	1		3.71003	0.893553
chromosome	M0N98_04113	4875491	4877479	-	1989	662	Sulfatase-modifying factor enzyme 1		2.03079	0.00971468		2.07496	0.0116693		2.50156	1		2.32721	0.894916
chromosome	M0N98_02383	2838688	2839185	-	498	165	protein of unknown function (DUF4313)		-5.3807	3.53405e-14		-5.35279	1.03535e-10		4.2741	1		3.94616	0.89505
chromosome	M0N98_01879	2252915	2254705	+	1791	596	hypothetical protein		-1.39359	0.00208426		-1.37184	0.0125091		2.64506	1		2.4484	0.895606
chromosome	M0N98_03572	4146378	4149839	+	3462	1153	hypothetical protein		-8.47257	2.76888e-82		-8.35464	4.62636e-84		2.58845	1		2.40077	0.896902
chromosome	M0N98_00813	1028260	1028862	-	603	200	Phage integrase family protein		1.45432	0.227379		1.47014	0.336894		2.8685	1		2.73042	0.897268
chromosome	M0N98_01637	2004101	2005354	+	1254	417	hypothetical protein		6.51305	8.03689e-07		6.77111	0.000367362		3.07743	1		2.88198	0.897268
chromosome	M0N98_02112	2523006	2524355	+	1350	449	Miniconductance mechanosensitive channel YbdG		1.15338	0.0621964		1.16909	0.0380909		-1.5492	1		-1.61378	0.898298
chromosome	M0N98_03288	3832685	3833629	+	945	314	AAA domain protein		-1.70732	0.448833		-1.69801	0.563317		4.60987	0.982077		4.26298	0.898298
chromosome	M0N98_00815	1029313	1029630	+	318	105	protein of unknown function (DUF3784)		2.92261	0.0351068		2.97769	0.124475		3.54702	1		3.33136	0.899031
chromosome	M0N98_04102	4852638	4853129	+	492	163	Cupin domain protein		1.71185	0.00125785		1.73673	0.00350154		-1.68738	1		-1.78177	0.899031
pPvulCL10_2	M0N98_04316	24974	26929	+	1956	651	Conjugative transposon protein TraD		1.62592	0.000478222		1.64446	0.000168288		-1.59155	1		-1.64807	0.899031
chromosome	M0N98_00047	74373	75671	-	1299	432	UDP-N-acetylmuramoyl-tripeptide--D-alanyl-D-alanine ligase		-1.41	6.98032e-09		-1.38643	3.98772e-07		-1.54626	1		-1.59992	0.904498
chromosome	M0N98_01397	1717443	1718372	+	930	309	Putative amidoligase enzyme		-2.13372	6.1045e-07		-2.10754	2.36211e-05		2.58661	1		2.4195	0.904498
chromosome	M0N98_02377	2835406	2835762	-	357	118	hypothetical protein		-1.44919	0.251482		-1.42887	0.448531		5.40782	0.968541		4.97785	0.904498
chromosome	M0N98_03416	3976412	3977551	-	1140	379	Chain length determinant protein		2.93925	2.10475e-45		2.98899	1.52676e-39		2.00303	1		1.92203	0.904498
chromosome	M0N98_02229	2678939	2679823	+	885	294	Xylose isomerase-like TIM barrel		1.29829	0.493377		1.30869	0.540887		3.5255	1		3.28114	0.905322
chromosome	M0N98_02770	3259724	3260380	-	657	218	Transaldolase		-2.6078	1.61922e-14		-2.58014	5.41758e-17		-1.58574	1		-1.66857	0.905322
chromosome	M0N98_02893	3405142	3406920	-	1779	592	hypothetical protein		2.68367	0.0484658		2.73778	0.126822		3.18513	1		2.92803	0.906319
pPvulCL10_1	M0N98_04226	37349	38509	-	1161	386	6-bladed beta-propeller		-5.4098	1.36855e-34		-5.35573	1.0145e-42		-1.59743	1		-1.64203	0.906319
chromosome	M0N98_03658	4252780	4254099	+	1320	439	Histidine kinase-, DNA gyrase B-, and HSP90-like ATPase		-4.97128	1.543e-12		-4.94725	3.96844e-11		2.24452	1		2.11675	0.90701
chromosome	M0N98_03837	4493709	4495097	-	1389	462	Glycosyl hydrolases family 28		1.30796	0.283864		1.33587	0.382389		2.9838	1		2.75572	0.90731
chromosome	M0N98_00085	123135	123539	-	405	134	hypothetical protein		2.56656	0.00116896		2.62348	0.0109695		2.86394	1		2.66954	0.907891
chromosome	M0N98_01076	1333044	1334063	-	1020	339	Caffeyl-CoA reductase-Etf complex subunit CarE		-2.24386	5.56536e-39		-2.20371	9.92057e-31		-1.59014	1		-1.67586	0.907891
chromosome	M0N98_01384	1703987	1704892	-	906	301	Glyoxal reductase		-2.12179	0.000842995		-2.10105	0.00844927		3.77491	1		3.49427	0.907891
chromosome	M0N98_04151	4945505	4946491	-	987	328	GSCFA family protein		1.04768	0.500378		1.06417	0.388304		-1.56888	1		-1.62174	0.907891
chromosome	M0N98_00030	36552	38906	-	2355	784	Glycosyl hydrolases family 35		-2.22992	6.34867e-11		-2.19245	1.16477e-07		2.35914	1		2.19392	0.909633
chromosome	M0N98_00546	710903	711892	+	990	329	Fimbrillin-like protein		2.71508	5.81655e-10		2.75235	2.41578e-09		1.9609	0.924727		1.84015	0.909633
chromosome	M0N98_01004	1238398	1240845	-	2448	815	Putative beta-glucuronidase		-2.92157	5.05482e-25		-2.88128	2.8391e-23		1.82546	1		1.74614	0.909633
chromosome	M0N98_02285	2749517	2751820	+	2304	767	Type III restriction enzyme, res subunit		-1.44829	0.00254738		-1.42112	0.00933443		2.09787	1		1.96423	0.909633
chromosome	M0N98_02834	3325211	3326119	-	909	302	putative amino-acid metabolite efflux pump		1.22766	0.0385399		1.24697	0.0474361		-1.56697	1		-1.61705	0.909633
chromosome	M0N98_03502	4076958	4078247	-	1290	429	Flavin containing amine oxidoreductase		-3.05028	0.0959709		-3.03969	0.277028		3.68838	1		3.40693	0.909633
chromosome	M0N98_00633	820179	821099	+	921	306	Fructokinase		2.17916	2.59953e-17		2.21066	2.54282e-17		-1.54446	1		-1.60723	0.910725
chromosome	M0N98_01227	1507773	1508867	-	1095	364	protein of unknown function (DUF4373)		-4.75136	8.45882e-21		-4.69787	5.72672e-17		3.61369	1		3.34237	0.913656
chromosome	M0N98_02126	2546642	2547982	+	1341	446	Glycosyl hydrolases family 28		-1.24387	0.137836		-1.21778	0.236739		2.36312	1		2.21293	0.91736
chromosome	M0N98_04041	4759454	4759756	+	303	100	protein of unknown function (DUF4834)		-1.37867	0.00176042		-1.35307	0.00768166		-1.55035	1		-1.62171	0.91736
chromosome	M0N98_04105	4857639	4861007	-	3369	1122	Glycosyl hydrolases family 2		5.56678	3.28978e-05		5.72915	7.05716e-06		2.81274	1		2.57058	0.91736
chromosome	M0N98_02671	3165881	3166477	+	597	198	Conjugative transposon protein TraK		-1.58728	0.0748244		-1.5579	0.233944		4.17596	0.986858		3.91982	0.919082
chromosome	M0N98_00654	846439	846858	-	420	139	Family of unknown function (DUF3836)		1.22767	0.005047		1.24569	0.00342397		-1.62106	1		-1.65851	0.921554
chromosome	M0N98_01057	1311880	1313517	+	1638	545	60 kDa chaperonin		3.16034	1.95813e-79		3.21746	1.11278e-73		-1.60173	1		-1.69613	0.921554
chromosome	M0N98_01069	1324402	1326399	-	1998	665	Urocanate hydratase		-1.51878	1.2375e-05		-1.49485	0.000226795		2.83095	1		2.60106	0.921554
chromosome	M0N98_01209	1493354	1493875	-	522	173	protein of unknown function (DUF4141)		-1.58929	0.0542856		-1.55983	0.175625		4.37815	1		4.05557	0.921554
chromosome	M0N98_01310	1610192	1610362	+	171	56	hypothetical protein		7.72861	9.90079e-05		8.35691	0.00390588		4.89678	0.96272		4.56563	0.921554
chromosome	M0N98_03860	4539360	4542512	+	3153	1050	TonB-dependent receptor P3		-1.5391	0.00373462		-1.51469	0.0280373		2.28658	1		2.13898	0.921554
chromosome	M0N98_01226	1506699	1507616	-	918	305	Toprim-like protein		-1.71899	0.00758041		-1.69839	0.0520584		4.21185	1		3.89014	0.928082
pPvulCL10_2	M0N98_04310	22378	23214	+	837	278	C-terminal repeat of topoisomerase		3.43943	1.93486e-18		3.49387	4.03161e-14		-1.60133	1		-1.6666	0.930394
chromosome	M0N98_02098	2507428	2508075	+	648	215	Protein of unknown function DUF47		4.4583	4.74329e-05		4.5748	0.00161327		2.44343	1		2.3142	0.934148
chromosome	M0N98_03914	4615052	4616071	+	1020	339	putative zinc-type alcohol dehydrogenase-like protein YjmD		-1.9988	5.25302e-08		-1.97629	9.17973e-08		1.94514	0.996122		1.94423	0.934148
chromosome	M0N98_00256	311430	311747	+	318	105	Acetyltransferase (GNAT) domain protein		-1.07496	0.693352		-1.06442	0.765201		-1.59617	1		-1.65555	0.934549
chromosome	M0N98_00715	908489	909940	+	1452	483	FeS cluster assembly protein SufB		3.19842	7.28358e-59		3.25885	2.5465e-49		-1.57882	1		-1.657	0.936207
chromosome	M0N98_00996	1224058	1224996	+	939	312	Endonuclease/Exonuclease/phosphatase family protein		1.95645	0.00113524		2.00414	0.0041126		2.04426	1		1.94559	0.936207
chromosome	M0N98_01203	1488223	1489377	-	1155	384	Conjugative transposon protein TraN		-1.86009	0.000218948		-1.84107	0.00272814		3.14422	1		2.90635	0.936207
chromosome	M0N98_02968	3480867	3481484	+	618	205	Superoxide dismutase (Mn/Fe)		-1.13072	0.13259		-1.10779	0.275611		-1.51971	1		-1.59142	0.936207
chromosome	M0N98_04059	4779197	4782232	+	3036	1011	Multidrug resistance protein MdtB		-1.01641	0.84354		-1.00258	0.975733		1.68342	0.968541		1.62285	0.936207
chromosome	M0N98_04104	4855241	4857625	-	2385	794	Glycosyl hydrolases family 31		2.61205	0.0043781		2.65432	0.00342718		2.60254	1		2.39445	0.941635
chromosome	M0N98_00575	746406	747353	+	948	315	DeoC/LacD family aldolase		-1.62673	8.69048e-11		-1.59654	3.49188e-08		-1.51036	1		-1.57923	0.944247
chromosome	M0N98_01892	2267597	2268067	-	471	156	hypothetical protein		-1.12279	0.494522		-1.10567	0.630906		3.0274	1		2.85173	0.944247
pPvulCL10_2	M0N98_04286	2848	4494	+	1647	548	Reverse transcriptase (RNA-dependent DNA polymerase)		2.14221	1.30083e-29		2.17818	1.82664e-26		-1.5243	1		-1.58273	0.947172
chromosome	M0N98_01909	2280204	2280731	-	528	175	hypothetical protein		-1.17035	0.802212		-1.13578	0.830166		3.80568	1		3.50559	0.948144
chromosome	M0N98_02665	3160234	3161880	+	1647	548	Reverse transcriptase (RNA-dependent DNA polymerase)		2.24522	2.7336e-37		2.28336	5.59427e-33		-1.52386	1		-1.58298	0.948144
chromosome	M0N98_04101	4850836	4852449	-	1614	537	Pectic acid lyase		1.30436	0.397644		1.31441	0.442034		2.43059	1		2.28152	0.948144
chromosome	M0N98_04129	4904084	4906516	-	2433	810	Beta-galactosidase BoGH2A		2.40186	2.74621e-05		2.45162	0.000310301		2.49377	1		2.29944	0.948144
chromosome	M0N98_00706	898875	899831	+	957	318	hypothetical protein		1.65647	0.314379		1.73884	0.40673		3.11305	1		2.86568	0.948722
chromosome	M0N98_01976	2360762	2361001	+	240	79	hypothetical protein		1.8805	0.00321725		1.9111	0.0253444		-1.68842	1		-1.76162	0.949817
chromosome	M0N98_02730	3209641	3211287	-	1647	548	Reverse transcriptase (RNA-dependent DNA polymerase)		2.30353	6.98586e-29		2.3452	1.90094e-25		-1.52113	1		-1.58109	0.949817
chromosome	M0N98_02853	3348678	3350534	+	1857	618	Membrane dipeptidase (Peptidase family M19)		-6.32542	1.69759e-46		-6.25267	1.24835e-46		2.00259	1		1.89934	0.949817
chromosome	M0N98_00084	122797	123147	-	351	116	IS66 Orf2 like protein		1.96554	0.0862619		2.01121	0.195386		3.69905	1		3.41336	0.951407
chromosome	M0N98_00397	496817	498739	-	1923	640	Bacterial Ig-like domain protein		1.25968	8.57632e-05		1.28047	2.05953e-05		-1.50829	1		-1.57218	0.951407
chromosome	M0N98_00860	1076580	1077389	-	810	269	Purine nucleoside phosphorylase 1		-2.132	6.63769e-22		-2.09449	1.46135e-17		-1.52438	1		-1.57939	0.951407
chromosome	M0N98_01208	1492578	1493351	-	774	257	hypothetical protein		-2.71128	1.64672e-10		-2.67697	2.95396e-07		3.70821	1		3.4102	0.951407
chromosome	M0N98_02836	3327109	3327933	-	825	274	Glycine betaine/choline transport systempermease protein OusW		-1.72632	6.24421e-11		-1.69904	3.17379e-09		-1.53714	1		-1.58787	0.951407
chromosome	M0N98_03471	4045751	4050229	+	4479	1492	Ferredoxin-dependent glutamate synthase 1		-6.63884	2.78606e-159		-6.52032	7.33422e-139		-1.80554	1		-1.94323	0.951407
chromosome	M0N98_03551	4116173	4116514	+	342	113	hypothetical protein		-2.82974	8.3991e-06		-2.79189	8.73052e-05		5.15781	0.971033		4.78469	0.951407
chromosome	M0N98_03611	4195040	4195597	-	558	185	Short repeat of unknown function (DUF308)		6.7839	2.26172e-72		6.90299	2.85287e-76		-1.54962	1		-1.59485	0.951407
chromosome	M0N98_03665	4264381	4266705	-	2325	774	Glycosyl hydrolase family 20, catalytic domain		2.41616	1.42448e-40		2.45353	3.89448e-39		-1.50922	1		-1.56174	0.951407
pPvulCL10_2	M0N98_04313	23851	24117	+	267	88	hypothetical protein		2.0781	0.00248877		2.09262	0.0022906		-1.71945	1		-1.76833	0.951407
chromosome	M0N98_03745	4371486	4372639	-	1154	383.667	ISAs1 family transposase ISPto5		2.41851	0.0050102		2.46794	0.0493155		2.53386	1		2.37777	0.952776
chromosome	M0N98_00508	666192	669719	+	3528	1175	TonB-dependent receptor SusC		2.16013	0.000709713		2.2087	0.00141256		2.02055	1		1.89613	0.957102
chromosome	M0N98_01490	1838673	1839503	+	831	276	hypothetical protein		1.12921	0.333558		1.14751	0.357755		1.84998	1		1.79993	0.957102
chromosome	M0N98_01690	2064728	2066242	-	1515	504	Starch-binding associating with outer membrane		-3.76487	0.000120866		-3.74231	0.000873477		2.40975	1		2.25983	0.957102
chromosome	M0N98_04068	4796519	4799707	-	3189	1062	TonB-dependent receptor P3		-5.46131	2.80497e-40		-5.39846	1.13825e-34		1.6737	1		1.64072	0.957102
chromosome	M0N98_00056	83174	83941	-	768	255	UDP-2,3-diacylglucosamine hydrolase		3.23868	4.40208e-38		3.30062	1.6122e-34		-1.50982	1		-1.56812	0.957445
chromosome	M0N98_00644	837381	838745	+	1365	454	protein of unknown function (DUF389)		-1.20394	0.0144122		-1.185	0.0388812		-1.56184	1		-1.64733	0.957445
chromosome	M0N98_00140	198116	199114	+	999	332	Transglycosylase SLT domain protein		-3.55524	4.43819e-81		-3.50116	5.30021e-71		-1.54456	1		-1.60338	0.959756
chromosome	M0N98_01207	1491932	1492573	-	642	213	Conjugative transposon protein TraK		-1.65598	0.0812528		-1.63475	0.168024		4.51351	0.986858		4.22096	0.963422
chromosome	M0N98_00366	460110	461993	+	1884	627	Glycosyl hydrolases family 43		1.1004	0.648843		1.11829	0.617864		2.75072	1		2.53572	0.96434
chromosome	M0N98_00574	746052	746399	+	348	115	putative protein YpjD		-4.78798	1.84443e-113		-4.71054	4.36216e-91		-1.52232	1		-1.57796	0.96434
chromosome	M0N98_02695	3188036	3188599	+	564	187	hypothetical protein		-2.53039	2.10181e-21		-2.49673	4.48636e-20		1.93122	1		1.89791	0.96434
chromosome	M0N98_02378	2835839	2836516	-	678	225	hypothetical protein		-5.42626	0.0014889		-5.37087	0.0307605		5.19438	0.986858		4.77396	0.964949
chromosome	M0N98_03530	4098288	4098842	+	555	184	Protein of unknown function (DUF3575)		-5.46372	5.25278e-30		-5.39403	2.40539e-27		3.49427	1		3.23762	0.968117
chromosome	M0N98_03597	4174529	4174885	+	357	118	Putative Actinobacterial Holin-X, holin superfamily III		-1.32867	0.00701716		-1.31151	0.0105451		-1.5154	1		-1.58786	0.968117
chromosome	M0N98_00640	830590	833250	-	2661	886	hypothetical protein		-3.95784	3.68849e-21		-3.91261	4.44898e-17		1.78291	0.996375		1.73239	0.96883
chromosome	M0N98_02440	2899415	2900293	+	879	292	hypothetical protein		2.36625	0.00201037		2.41732	0.0169985		2.93036	1		2.747	0.969274
chromosome	M0N98_01091	1354267	1355757	+	1491	496	SusD-like protein P38		1.34717	0.106962		1.37095	0.157644		1.98964	1		1.88131	0.972787
chromosome	M0N98_03361	3916081	3917658	+	1578	525	Glutamate/gamma-aminobutyrate antiporter		1.49344	2.08355e-08		1.51791	9.93232e-09		-1.52813	1		-1.61226	0.972787
chromosome	M0N98_02698	3190523	3190792	+	270	89	hypothetical protein		-1.76005	9.50146e-05		-1.7318	0.00254093		2.17583	1		2.14257	0.972894
chromosome	M0N98_01026	1271371	1272357	+	987	328	FecR protein		3.05077	7.01648e-05		3.08933	0.000165394		2.36729	1		2.26746	0.978553
chromosome	M0N98_03550	4115641	4116201	+	561	186	Peptidase family M23		-2.1689	0.000884519		-2.14027	0.00947196		3.96723	1		3.6476	0.978553
chromosome	M0N98_02118	2530362	2531333	-	972	323	Curved DNA-binding protein		-3.2749	8.6164e-83		-3.22131	6.11573e-84		-1.61838	1		-1.72479	0.978786
chromosome	M0N98_00271	324010	328230	+	4221	1406	Histidine kinase-, DNA gyrase B-, and HSP90-like ATPase		-3.85971	1.49782e-47		-3.80076	5.09444e-39		1.86823	1		1.76217	0.979747
chromosome	M0N98_03231	3764962	3765168	-	207	68	hypothetical protein		9.37899	5.6109e-05		10.1764	0.000890206		-1.78868	1		-1.89532	0.979946
chromosome	M0N98_00037	51217	53670	-	2454	817	Glycosyl hydrolases family 43		-2.33304	4.36457e-12		-2.29043	1.72317e-09		2.48581	1		2.28857	0.981236
chromosome	M0N98_00653	846140	846439	-	300	99	hypothetical protein		1.11964	0.157986		1.13792	0.130273		-1.61019	1		-1.64293	0.981236
chromosome	M0N98_00499	651892	654210	+	2319	772	Outer membrane protein beta-barrel family protein		3.00208	8.41049e-21		3.05585	3.40871e-18		1.66887	0.982848		1.59905	0.98148
chromosome	M0N98_04054	4773549	4775129	-	1581	526	PD-(D/E)XK nuclease superfamily protein		-1.23533	0.00020325		-1.21546	0.000833018		-1.52334	1		-1.60465	0.983925
chromosome	M0N98_00456	580293	580760	+	468	155	Inner membrane protein YqaA		-3.05269	2.17919e-64		-3.00021	1.44037e-52		-1.53482	1		-1.6014	0.986225
chromosome	M0N98_01785	2156608	2157246	+	639	212	hypothetical protein		-2.65198	4.59637e-06		-2.61841	0.00023931		3.65104	1		3.41175	0.989052
chromosome	M0N98_02072	2463267	2464805	-	1539	512	Fimbrillin-A associated anchor proteins Mfa1 and Mfa2		-2.2897	0.00219935		-2.28021	0.00821935		2.71229	1		2.50828	0.990628
chromosome	M0N98_02613	3100399	3100926	+	528	175	Methylated-DNA--protein-cysteine methyltransferase		1.1843	0.205632		1.20378	0.207387		-1.62301	1		-1.65522	0.990628
chromosome	M0N98_02056	2444477	2445691	-	1215	404	Glycosyl transferases group 1		-5.60325	3.8952e-11		-5.47322	6.10365e-08		-1.91414	1		-2.01075	0.992965
chromosome	M0N98_00195	268371	268856	+	486	161	protein of unknown function (DUF4252)		1.78253	2.38946e-18		1.80875	3.90598e-20		1.84868	1		1.80746	0.998999
chromosome	M0N98_00396	496011	496820	-	810	269	Protein of unknown function (DUF3108)		5.16436	1.52152e-78		5.26	2.60082e-70		-1.48905	1		-1.55124	0.998999
chromosome	M0N98_00461	586039	586944	+	906	301	Manganese ABC transporter substrate-binding lipoprotein		-6.93752	2.29046e-125		-6.80205	4.51734e-107		-1.61523	1		-1.71611	0.998999
chromosome	M0N98_00562	732868	733806	-	939	312	Phage integrase SAM-like domain protein		10.5596	3.19723e-44		10.8	2.23422e-43		-1.57618	1		-1.66992	0.998999
chromosome	M0N98_00586	757642	759300	-	1659	552	Tetratricopeptide repeat protein		11.1839	5.25519e-51		11.3664	2.2263e-60		1.9605	1		1.85923	0.998999
chromosome	M0N98_00793	1010297	1011988	+	1692	563	Na+/Pi-cotransporter		-3.27343	1.25693e-69		-3.22738	8.57069e-69		-1.48802	1		-1.53754	0.998999
chromosome	M0N98_00941	1164508	1165131	+	624	207	Peptidase family M23		1.43708	0.000561257		1.46434	0.00123913		-1.55214	1		-1.60446	0.998999
chromosome	M0N98_01081	1337304	1338125	+	822	273	Signal peptidase I		4.48053	5.13786e-07		4.59198	5.46072e-05		2.36263	1		2.23809	0.998999
chromosome	M0N98_02669	3163987	3164673	+	687	228	protein of unknown function (DUF5045)		4.18689	0.00459779		4.27841	0.0281105		4.09347	1		3.79936	0.998999
chromosome	M0N98_03829	4483019	4483861	-	843	280	Trifunctional nucleotide phosphoesterase protein YfkN		14.0789	4.93751e-32		14.5218	5.43579e-27		2.3047	1		2.13576	0.998999
chromosome	M0N98_04065	4791565	4793550	-	1986	661	protein of unknown function (DUF4954)		5.88617	5.32258e-64		6.01291	1.14713e-61		-1.51799	1		-1.58366	0.998999
chromosome	M0N98_00001	1	1002	+	1002	333	Malate dehydrogenase		2.56052	1.94708e-45		2.60774	5.69219e-40		-1.14393	1		-1.23025	0.999843
chromosome	M0N98_00002	1080	3155	+	2076	691	Toprim-like protein		-1.68295	6.7585e-18		-1.65448	6.07038e-15		-1.04561	1		-1.06982	0.999843
chromosome	M0N98_00003	3168	3761	-	594	197	GTP cyclohydrolase 1		4.79419	1.59754e-117		4.87635	3.23647e-102		-1.26213	1		-1.29879	0.999843
chromosome	M0N98_00004	3766	4224	-	459	152	SPOR domain protein		3.37116	1.09938e-78		3.42926	1.64068e-68		-1.26405	1		-1.30026	0.999843
chromosome	M0N98_00005	4330	5085	-	756	251	Triosephosphate isomerase		12.3908	1.76479e-195		12.6068	8.46632e-202		-1.32672	1		-1.36124	0.999843
chromosome	M0N98_00006	5116	6360	-	1245	414	hypothetical protein		12.31	2.80749e-219		12.5344	1.12652e-202		-1.14639	1		-1.15815	0.999843
chromosome	M0N98_00007	6407	6949	-	543	180	Nucleotide modification associated domain 1		6.71084	3.67691e-102		6.83557	9.05801e-96		-1.22798	1		-1.24754	0.999843
chromosome	M0N98_00008	7063	7953	-	891	296	Peptidase family M23		3.08612	8.17031e-83		3.13657	4.00279e-84		-1.03645	1		-1.05196	0.999843
chromosome	M0N98_00009	7976	8440	-	465	154	Nucleoside diphosphate kinase		2.22807	1.49741e-41		2.26704	5.3425e-38		-1.00803	1		-1.02566	0.999843
chromosome	M0N98_00010	8661	10757	-	2097	698	Type III restriction enzyme, res subunit		2.35087	2.22706e-33		2.39539	2.8542e-27		-1.19033	1		-1.21717	0.999843
chromosome	M0N98_00011	10759	11418	-	660	219	2-C-methyl-D-erythritol 4-phosphate cytidylyltransferase		6.46815	1.49633e-46		6.61243	2.33804e-49		-1.12785	1		-1.17775	0.999843
chromosome	M0N98_00012	11415	11966	-	552	183	Protein/nucleic acid deglycase 3		5.3934	7.34886e-47		5.51724	3.32871e-47		-1.0614	1		-1.12498	0.999843
chromosome	M0N98_00013	11970	12863	-	894	297	Gram-negative bacterial TonB protein C-terminal		1.29571	0.000112069		1.32027	0.000356609		-1.10532	1		-1.14232	0.999843
chromosome	M0N98_00014	12873	13250	-	378	125	Biopolymer transport protein ExbD/TolR		-1.16647	0.01658		-1.14727	0.0530733		-1.20852	1		-1.24107	0.999843
chromosome	M0N98_00015	13299	14015	-	717	238	Tol-Pal system protein TolQ		1.04797	0.442898		1.0659	0.321792		-1.12242	1		-1.15905	0.999843
chromosome	M0N98_00016	14012	14728	-	717	238	Pyridoxine 5'-phosphate synthase		-2.33416	5.37068e-47		-2.29619	1.71021e-48		-1.10714	1		-1.14056	0.999843
chromosome	M0N98_00017	14832	15719	+	888	295	NAD kinase		-4.49602	2.20469e-104		-4.42954	3.91764e-95		1.02	1		-1.00885	0.999843
chromosome	M0N98_00018	15891	17201	+	1311	436	Lipid A 3-O-deacylase (PagL)		-1.06933	0.455517		-1.05293	0.603595		1.02518	1		-1.01973	0.999843
chromosome	M0N98_00019	17452	18054	-	603	200	hypothetical protein		-1.31446	0.0278493		-1.29706	0.0416865		-1.15521	1		-1.18559	0.999843
chromosome	M0N98_00020	18160	18612	-	453	150	hypothetical protein		3.01131	4.73769e-07		3.08111	2.90204e-06		1.12491	1		1.08078	0.999843
chromosome	M0N98_00021	18661	21744	-	3084	1027	AAA domain protein		-1.46355	3.67066e-10		-1.44018	2.85939e-08		1.0232	1		-1.02224	0.999843
chromosome	M0N98_00022	21741	22943	-	1203	400	Calcineurin-like phosphoesterase		-2.73558	1.28749e-53		-2.69014	3.20791e-43		1.0224	1		-1.01818	0.999843
chromosome	M0N98_00023	23115	23390	+	276	91	hypothetical protein		1.53658	1.46426e-05		1.55735	4.9146e-06		-1.05055	1		-1.10116	0.999843
chromosome	M0N98_00024	23380	23721	+	342	113	RelE toxin of RelE / RelB toxin-antitoxin system		1.36429	0.00795836		1.3803	0.00403172		-1.07283	1		-1.12706	0.999843
chromosome	M0N98_00025	23774	26125	-	2352	783	putative beta-L-arabinofuranosidase		1.03619	0.674384		1.05235	0.562193		1.37699	1		1.30469	0.999843
chromosome	M0N98_00026	26179	28638	-	2460	819	Glycosyl hydrolases family 31		2.33631	4.99774e-06		2.37294	6.05612e-05		1.67574	1		1.56743	0.999843
chromosome	M0N98_00029	33524	36364	-	2841	946	Helix-turn-helix domain protein		-1.55203	0.000174442		-1.52792	0.000795011		1.05618	1		-1.00251	0.999843
chromosome	M0N98_00033	43967	47038	+	3072	1023	TonB-dependent receptor P3		-12.3035	5.18602e-243		-12.1331	7.84299e-225		1.23221	1		1.17608	0.999843
chromosome	M0N98_00034	47051	48604	+	1554	517	SusD-like protein P38		-8.72039	7.81813e-52		-8.6249	2.0916e-40		1.38231	1		1.28796	0.999843
chromosome	M0N98_00035	48724	49725	-	1002	333	Glycosyl hydrolases family 43		3.71837	1.26584e-13		3.78722	5.89487e-10		1.1791	1		1.1016	0.999843
chromosome	M0N98_00036	50050	51192	-	1143	380	Glycosyl hydrolases family 43		-1.73079	0.0213394		-1.69247	0.0648558		1.66754	1		1.55326	0.999843
chromosome	M0N98_00040	59168	61192	-	2025	674	SusD family protein		2.23416	0.000121762		2.2656	0.00170684		1.778	1		1.65162	0.999843
chromosome	M0N98_00041	61208	64516	-	3309	1102	TonB-dependent receptor P26		3.40079	5.99773e-05		3.44326	0.000144098		2.27398	1		2.10184	0.999843
chromosome	M0N98_00043	64835	68869	+	4035	1344	Two component regulator propeller		-2.69242	1.54104e-32		-2.65694	7.31885e-33		-1.3723	1		-1.4128	0.999843
chromosome	M0N98_00044	69087	70127	-	1041	346	Protein of unknown function (DUF3810)		-1.87797	4.87407e-14		-1.84048	2.54172e-11		1.21347	1		1.17821	0.999843
chromosome	M0N98_00045	70269	72584	-	2316	771	putative protein conserved in bacteria (DUF2264)		-1.80285	2.86786e-09		-1.77994	1.49866e-08		-1.18425	1		-1.24749	0.999843
chromosome	M0N98_00046	72676	73914	-	1239	412	BNR repeat-containing family member		-1.5755	0.00102089		-1.55374	0.00735057		1.28227	1		1.23103	0.999843
chromosome	M0N98_00048	75790	76647	+	858	285	Dihydropteroate synthase		-3.5417	1.0374e-93		-3.48373	1.52715e-81		1.13568	1		1.1083	0.999843
chromosome	M0N98_00049	76679	77443	+	765	254	Cyclic di-AMP synthase CdaA		-1.85182	1.70815e-16		-1.82555	1.68851e-15		-1.4664	1		-1.52155	0.999843
chromosome	M0N98_00052	79641	80336	-	696	231	Inner membrane protein YohK		7.86997	1.14698e-76		8.03285	4.15454e-71		1.07778	1		1.04471	0.999843
chromosome	M0N98_00053	80317	80670	-	354	117	UPF0299 membrane protein YohJ		4.53087	1.05197e-50		4.61131	2.49157e-44		-1.08365	1		-1.11327	0.999843
chromosome	M0N98_00054	80873	81886	+	1014	337	Phosphate acetyltransferase		-2.37828	5.47413e-45		-2.33561	1.1029e-36		-1.19197	1		-1.22558	0.999843
chromosome	M0N98_00055	81912	83108	+	1197	398	Acetate kinase		1.32594	3.40652e-06		1.34913	1.3644e-05		-1.15123	1		-1.18488	0.999843
chromosome	M0N98_00058	84430	85119	-	690	229	UPF0758 protein		3.12202	3.62038e-28		3.17793	4.06228e-24		-1.13216	1		-1.1615	0.999843
chromosome	M0N98_00059	85193	86182	-	990	329	Glycosyl transferase family 2		4.5426	6.75255e-53		4.63012	1.66149e-48		-1.15408	1		-1.17595	0.999843
chromosome	M0N98_00060	86284	86850	-	567	188	Elongation factor P		1.16455	0.0145197		1.18371	0.0113243		-1.19152	1		-1.18899	0.999843
chromosome	M0N98_00061	87053	87208	+	156	51	50S ribosomal protein L34		-5.60077	4.22055e-66		-5.52757	4.96796e-82		1.07617	1		1.06901	0.999843
chromosome	M0N98_00062	87387	88622	-	1236	411	Anaerobic sulfatase-maturating enzyme		1.50027	2.80844e-06		1.5255	9.15476e-06		-1.18464	1		-1.21984	0.999843
chromosome	M0N98_00064	90200	90976	-	777	258	Major phosphate-irrepressible acid phosphatase		-1.35863	0.199062		-1.33416	0.3109		-1.11751	1		-1.18253	0.999843
chromosome	M0N98_00065	91305	93700	-	2396	797.667	hypothetical protein		2.74426	4.07829e-12		2.78828	1.74267e-11		1.04559	1		1.02131	0.999843
chromosome	M0N98_00067	93947	95806	-	1860	619	Alpha-L-fucosidase		2.31922	4.38017e-25		2.36078	2.43728e-22		-1.02437	1		-1.04862	0.999843
chromosome	M0N98_00068	95824	98883	-	3060	1019	Beta-galactosidase		1.4507	1.79651e-06		1.47644	4.72616e-06		1.13925	1		1.0827	0.999843
chromosome	M0N98_00069	98892	101207	-	2316	771	Glycosyl hydrolase family 20, catalytic domain		1.09927	0.636909		1.11888	0.628661		2.11234	1		1.97233	0.999843
chromosome	M0N98_00070	101225	102808	-	1584	527	N-acetylglucosamine-6-O-sulfatase		-2.36995	2.37101e-10		-2.32829	3.59085e-08		1.55451	1		1.47583	0.999843
chromosome	M0N98_00073	108384	109769	+	1386	461	Acetylxylan esterase		-5.01822	8.41759e-100		-4.94238	9.11066e-84		1.39323	1		1.31498	0.999843
chromosome	M0N98_00074	109905	113837	+	3933	1310	Two component regulator propeller		-4.94978	1.51406e-125		-4.87178	5.63639e-109		-1.14626	1		-1.20381	0.999843
chromosome	M0N98_00075	114103	114348	+	246	81	RNA recognition motif		5.47803	3.82508e-54		5.53847	6.58167e-71		-1.66532	1		-1.658	0.999843
chromosome	M0N98_00076	114448	115794	-	1347	448	Putative threonine/serine exporter		1.98814	2.09439e-20		2.02341	6.43457e-18		1.13529	1		1.12643	0.999843
chromosome	M0N98_00077	115944	116585	+	642	213	PASTA domain protein		-5.49051	2.1759e-172		-5.40056	8.19755e-166		-1.03293	1		-1.05348	0.999843
chromosome	M0N98_00078	116604	117677	+	1074	357	Ribosomal large subunit pseudouridine synthase D		-4.50843	7.08476e-96		-4.42261	2.23452e-80		-1.06308	1		-1.08977	0.999843
chromosome	M0N98_00079	117674	118648	+	975	324	D-alanine--D-alanine ligase		-3.97034	2.44668e-108		-3.90173	2.22615e-85		-1.28254	1		-1.32456	0.999843
chromosome	M0N98_00080	118677	119834	+	1158	385	hypothetical protein		-2.33952	1.43621e-34		-2.29966	3.15754e-28		-1.15898	1		-1.19786	0.999843
chromosome	M0N98_00081	119893	120543	+	651	216	NigD-like C-terminal beta sandwich domain protein		-1.88536	2.02868e-09		-1.84709	8.6054e-08		-1.22875	1		-1.2607	0.999843
chromosome	M0N98_00082	120573	120971	+	399	132	Rhodanese-like domain protein		-1.00491	0.991396		1.00998	0.950158		-1.34037	1		-1.36929	0.999843
chromosome	M0N98_00083	121145	122710	-	1566	521	IS66 family transposase ISBthe5		-2.67973	7.14694e-56		-2.63605	6.73879e-46		1.16779	1		1.12475	0.999843
chromosome	M0N98_00087	124441	126054	+	1614	537	IS66 family transposase ISBvu4		-3.896	5.87375e-92		-3.82975	1.25537e-80		1.01112	1		-1.0295	0.999843
chromosome	M0N98_00088	126224	127189	-	966	321	N-succinylornithine carbamoyltransferase		2.83574	8.16303e-70		2.88229	7.52573e-63		-1.23678	1		-1.30253	0.999843
chromosome	M0N98_00089	127209	128462	-	1254	417	Gamma-glutamyl phosphate reductase		1.60438	1.02996e-09		1.6354	1.23684e-08		-1.10481	1		-1.17187	0.999843
chromosome	M0N98_00090	128500	129582	-	1083	360	Glutamate 5-kinase		1.73539	3.75378e-18		1.76715	5.72758e-15		-1.05227	1		-1.10916	0.999843
chromosome	M0N98_00091	129741	130523	+	783	260	Putative bifunctionalphosphatase/peptidyl-prolyl cis-trans isomerase		-3.74677	3.0432e-50		-3.67687	5.02559e-42		-1.56178	1		-1.64681	0.999843
chromosome	M0N98_00092	130727	132919	+	2193	730	Glycosyl hydrolase family 92		-1.35179	4.55382e-06		-1.32697	0.000148953		-1.11501	1		-1.15754	0.999843
chromosome	M0N98_00095	134044	134769	-	726	241	hypothetical protein		-11.8693	1.03465e-70		-11.7422	1.00947e-47		-1.05956	1		-1.08251	0.999843
chromosome	M0N98_00096	134782	136767	-	1986	661	SusD family protein		-5.50765	3.31737e-48		-5.44149	3.42647e-40		-1.10543	1		-1.12619	0.999843
chromosome	M0N98_00097	136780	140064	-	3285	1094	TonB-dependent receptor SusC		-23.0569	3.37208e-292		-22.7598	0		-1.03647	1		-1.05254	0.999843
chromosome	M0N98_00102	143441	145006	+	1566	521	IS66 family transposase ISBthe5		-1.67256	1.13434e-17		-1.64383	2.8726e-13		1.05574	1		1.02614	0.999843
chromosome	M0N98_00103	145017	145649	-	633	210	HU domain fused to wHTH, Ig, or Glycine-rich motif		-3.08683	3.59233e-64		-3.04172	3.71184e-59		-1.08205	1		-1.1096	0.999843
chromosome	M0N98_00104	145651	145857	+	207	68	hypothetical protein		-3.07179	7.19043e-44		-3.02468	1.69821e-38		-1.1412	1		-1.17445	0.999843
chromosome	M0N98_00106	147451	150606	+	3156	1051	TonB-dependent receptor SusC		-12.6307	2.37723e-183		-12.4625	7.73888e-164		1.29507	1		1.27513	0.999843
chromosome	M0N98_00107	150628	152598	+	1971	656	Susd and RagB outer membrane lipoprotein		-10.9304	9.39946e-135		-10.7974	8.53855e-116		1.09842	1		1.08152	0.999843
chromosome	M0N98_00108	152910	153374	-	465	154	Dihydro-orotase-like protein		1.90607	0.00018446		1.9444	0.00129222		-1.49106	1		-1.55302	0.999843
chromosome	M0N98_00109	153419	155071	-	1653	550	Acetyl-coenzyme A synthetase		3.51279	8.46938e-29		3.56838	6.99675e-26		-1.3875	1		-1.44923	0.999843
chromosome	M0N98_00110	155155	155709	-	555	184	Cupin domain protein		1.92892	1.03911e-06		1.96055	5.44257e-06		-1.10441	1		-1.15165	0.999843
chromosome	M0N98_00112	156324	157850	-	1527	508	4Fe-4S binding domain protein		5.08438	3.35239e-45		5.18313	1.45758e-39		1.17636	1		1.10473	0.999843
chromosome	M0N98_00113	157886	159268	-	1383	460	Aldo/keto reductase family protein		2.48719	7.36037e-27		2.53336	2.94281e-23		1.17013	1		1.10797	0.999843
chromosome	M0N98_00116	162094	162996	-	903	300	Type I phosphodiesterase / nucleotide pyrophosphatase		-1.67562	7.47535e-12		-1.64968	2.71153e-10		1.15785	1		1.09533	0.999843
chromosome	M0N98_00118	164446	166245	-	1800	599	Arylsulfate sulfotransferase AssT		2.80095	5.93198e-07		2.848	1.66639e-05		2.06039	1		1.91844	0.999843
chromosome	M0N98_00119	166447	168213	-	1767	588	SusD-like protein P25		4.58004	4.38302e-11		4.69486	2.59956e-08		1.61294	1		1.49862	0.999843
chromosome	M0N98_00120	168240	171269	-	3030	1009	TonB-dependent receptor P3		2.05709	0.0022966		2.10826	0.00389953		1.79072	1		1.6602	0.999843
chromosome	M0N98_00121	172099	173613	-	1515	504	Glucuronoxylanase XynC		-1.90491	0.00232278		-1.89247	0.00332024		1.30755	1		1.22302	0.999843
chromosome	M0N98_00122	173946	174272	-	327	108	HTH-type transcriptional regulator YesS		-1.47497	0.147552		-1.46452	0.223257		-1.67524	1		-1.74626	0.999843
chromosome	M0N98_00123	174315	174836	-	522	173	hypothetical protein		1.21993	0.339118		1.23337	0.352401		-1.22367	1		-1.2665	0.999843
chromosome	M0N98_00124	175019	175792	-	774	257	Pyrroline-5-carboxylate reductase		3.63314	2.21307e-37		3.68654	1.69073e-37		1.03874	1		-1.01076	0.999843
chromosome	M0N98_00125	175976	177100	-	1125	374	(LysW)-aminoadipate semialdehyde transaminase		4.51384	2.00239e-50		4.59885	1.26996e-47		-1.1312	1		-1.15825	0.999843
chromosome	M0N98_00126	177114	178082	-	969	322	N-acetyl-gamma-glutamyl-phosphate reductase		1.46007	7.44982e-09		1.48284	7.36132e-09		-1.11273	1		-1.14795	0.999843
chromosome	M0N98_00127	178088	179296	-	1209	402	Argininosuccinate synthase		5.43137	1.35079e-64		5.53711	2.66258e-61		-1.02348	1		-1.0486	0.999843
chromosome	M0N98_00128	179397	179954	-	558	185	hypothetical protein		7.30858	3.40338e-29		7.4683	1.96643e-29		1.0287	1		1.00172	0.999843
chromosome	M0N98_00129	179977	180453	-	477	158	Arginine repressor		7.00602	8.86047e-26		7.12111	2.78616e-25		-1.0007	1		-1.02648	0.999843
chromosome	M0N98_00130	180760	182238	+	1479	492	L-Rhamnulokinase		-3.21127	2.55772e-43		-3.15487	8.873e-36		1.57013	1		1.46765	0.999843
chromosome	M0N98_00131	182281	183534	+	1254	417	L-rhamnose isomerase		-1.42991	0.000588356		-1.40994	0.00256989		-1.14542	1		-1.2042	0.999843
chromosome	M0N98_00132	183627	184646	+	1020	339	L-rhamnose-proton symporter		-1.46401	0.000159459		-1.43967	0.00128897		1.0366	1		-1.02365	0.999843
chromosome	M0N98_00133	184732	185541	+	810	269	Rhamnulose-1-phosphate aldolase		-5.74586	1.54561e-91		-5.66902	3.64454e-95		-1.38703	1		-1.44731	0.999843
chromosome	M0N98_00134	185750	186247	+	498	165	protein of unknown function (DUF4251)		3.17729	1.46496e-25		3.23501	5.10415e-22		1.19887	1		1.11112	0.999843
chromosome	M0N98_00135	186353	187867	-	1515	504	Right handed beta helix region		3.98989	2.25703e-28		4.06198	1.06542e-24		1.48148	1		1.38482	0.999843
chromosome	M0N98_00138	192879	197039	-	4161	1386	Two component regulator propeller		1.43624	0.00104859		1.45998	0.00153239		1.00559	1		-1.04413	0.999843
chromosome	M0N98_00139	197188	198108	+	921	306	Helix-turn-helix domain protein		-6.69874	1.09921e-197		-6.59887	3.17561e-178		-1.18067	1		-1.21337	0.999843
chromosome	M0N98_00142	200113	203208	+	3096	1031	Beta-galactosidase		-1.96806	7.14991e-23		-1.93171	1.0131e-17		1.02204	1		-1.03749	0.999843
chromosome	M0N98_00143	203779	205260	+	1482	493	Putative ATP-dependent DNA helicase recG C-terminal		1.34184	0.00102089		1.36339	0.00131666		-1.33041	1		-1.37449	0.999843
chromosome	M0N98_00144	205316	205819	+	504	167	DNA mismatch endonuclease Vsr		2.06551	8.10265e-06		2.10199	6.94251e-05		-1.26342	1		-1.30837	0.999843
chromosome	M0N98_00145	205779	206060	+	282	93	hypothetical protein		-1.00595	1		1.00472	0.988478		-1.55022	1		-1.59045	0.999843
chromosome	M0N98_00146	206473	207714	-	1242	413	Glycosyl hydrolase family 109 protein 1		-2.75431	9.47129e-59		-2.70948	1.89695e-52		-1.06749	1		-1.09622	0.999843
chromosome	M0N98_00147	208173	209174	-	1002	333	Beta-1,4-mannooligosaccharide phosphorylase		-1.86921	2.04443e-21		-1.83846	1.39181e-17		-1.18548	1		-1.23457	0.999843
chromosome	M0N98_00148	209207	210505	-	1299	432	Anhydromuropeptide permease		-2.97223	5.20252e-41		-2.93421	1.84398e-43		-1.01562	1		-1.05297	0.999843
chromosome	M0N98_00149	210629	212644	-	2016	671	Glucan 1,4-alpha-glucosidase SusB		-3.64019	1.71063e-98		-3.58344	2.47101e-87		1.128	1		1.10009	0.999843
chromosome	M0N98_00150	212832	213677	-	846	281	Endonuclease/Exonuclease/phosphatase family protein		1.24827	0.0697289		1.27345	0.0725502		1.53557	1		1.50511	0.999843
chromosome	M0N98_00153	219011	219193	-	183	60	hypothetical protein		-2.62135	1.1531e-08		-2.59063	2.63971e-07		-1.41014	1		-1.4497	0.999843
chromosome	M0N98_00154	219204	221516	-	2313	770	Glycosyl hydrolase family 92		-2.65992	2.01211e-57		-2.6201	1.10409e-50		1.18058	1		1.14188	0.999843
chromosome	M0N98_00155	221546	223828	-	2283	760	Glycosyl hydrolase family 92		-1.62103	1.19023e-10		-1.5979	8.5442e-10		1.34986	1		1.30699	0.999843
chromosome	M0N98_00156	223846	224838	-	993	330	FecR protein		2.64034	3.30477e-10		2.67709	1.78765e-09		1.22795	1		1.17244	0.999843
chromosome	M0N98_00157	224867	225442	-	576	191	ECF RNA polymerase sigma factor SigW		7.33542	1.07963e-34		7.45323	3.81678e-33		-1.0031	1		-1.04457	0.999843
chromosome	M0N98_00158	225647	227869	-	2223	740	Glycosyl hydrolase family 92		1.48668	7.66904e-09		1.51224	6.93295e-08		-1.06154	1		-1.09811	0.999843
chromosome	M0N98_00159	227963	228658	-	696	231	hypothetical protein		7.78788	1.53417e-26		7.94709	1.61965e-22		1.22349	1		1.14919	0.999843
chromosome	M0N98_00160	228818	229504	+	687	228	hypothetical protein		-3.45139	2.46734e-13		-3.4178	1.35956e-09		1.8103	1		1.72941	0.999843
chromosome	M0N98_00161	229513	230328	+	816	271	protein of unknown function (DUF6597)		-5.96634	6.57726e-11		-5.87912	8.7536e-08		2.05238	1		1.92843	0.999843
chromosome	M0N98_00162	230402	230809	+	408	135	Pyridoxamine 5'-phosphate oxidase like protein		-1.48504	0.00337056		-1.46611	0.0241931		-1.0767	1		-1.14366	0.999843
chromosome	M0N98_00163	231023	231346	+	324	107	ATP-dependent Clp protease adaptor protein ClpS		-5.93563	7.20283e-90		-5.85718	5.43381e-85		1.16627	1		1.13895	0.999843
chromosome	M0N98_00164	231364	233592	+	2229	742	Bacteriodales T6SS TssH (ClpV) protein		-3.50336	3.14826e-64		-3.44075	3.28655e-51		1.18611	1		1.1603	0.999843
chromosome	M0N98_00165	233688	234341	+	654	217	Leucyl/phenylalanyl-tRNA--protein transferase		-2.68681	1.12476e-10		-2.65378	8.04163e-09		1.58391	1		1.52286	0.999843
chromosome	M0N98_00166	234482	235321	+	840	279	hypothetical protein		-1.86823	9.20151e-10		-1.84502	1.41332e-09		-1.04175	1		-1.07152	0.999843
chromosome	M0N98_00167	235536	236828	+	1293	430	MatE		-1.05443	0.812415		-1.0453	0.857573		1.0792	1		1.01969	0.999843
chromosome	M0N98_00168	236943	237527	+	585	194	hypothetical protein		-1.91138	6.28084e-13		-1.88156	2.75926e-11		-1.00548	1		-1.02826	0.999843
chromosome	M0N98_00169	237545	238315	-	771	256	Bacterial regulatory protein, luxR family		-1.15101	0.031477		-1.13222	0.0863424		-1.09609	1		-1.11635	0.999843
chromosome	M0N98_00170	238366	239973	-	1608	535	Alpha galactosidase A		4.45073	1.4665e-63		4.53191	5.84409e-58		1.01895	1		1.00509	0.999843
chromosome	M0N98_00171	240241	240591	+	351	116	hypothetical protein		-3.37737	7.26454e-34		-3.33584	8.61511e-34		-1.31254	1		-1.3177	0.999843
chromosome	M0N98_00172	240602	241252	+	651	216	Transposase		-3.52861	4.85636e-49		-3.48373	3.49329e-50		-1.21515	1		-1.22017	0.999843
chromosome	M0N98_00173	241323	241607	+	285	94	Transposase		-4.51396	1.01848e-68		-4.45041	4.21494e-63		1.00195	1		-1.00979	0.999843
chromosome	M0N98_00179	246332	249629	-	3298	1098.33	TonB-dependent receptor P3		1.12385	0.681025		1.13219	0.697788		1.67707	1		1.55532	0.999843
chromosome	M0N98_00181	249787	250785	-	999	332	FecR protein		4.42519	3.73201e-09		4.52318	7.48356e-08		-1.03881	1		-1.09886	0.999843
chromosome	M0N98_00182	250846	251436	-	591	196	ECF RNA polymerase sigma factor SigW		2.67542	5.15337e-12		2.71658	5.15637e-09		1.00537	1		-1.02103	0.999843
chromosome	M0N98_00183	252333	254489	-	2157	718	Alpha-galactosidase AgaA		2.18973	1.15174e-12		2.22231	2.45594e-12		-1.29142	1		-1.34259	0.999843
chromosome	M0N98_00184	254741	258208	+	3468	1155	AAA domain protein		-4.26295	4.48583e-97		-4.20132	2.93926e-90		-1.02229	1		-1.05615	0.999843
chromosome	M0N98_00185	258357	259538	-	1182	393	Protein of unknown function (DUF418)		4.46956	2.86751e-24		4.54039	1.89074e-22		1.05042	1		1.02406	0.999843
chromosome	M0N98_00186	259863	260600	-	738	245	protein of unknown function (DUF4143)		15.5295	1.82846e-125		15.7931	7.36395e-125		-1.21726	1		-1.24513	0.999843
chromosome	M0N98_00187	260990	262162	+	1173	390	1,3-propanediol dehydrogenase		1.0813	0.274693		1.10073	0.235812		-1.47865	1		-1.61283	0.999843
chromosome	M0N98_00188	262162	262917	+	756	251	Putative mycofactocin system creatinineamidohydrolase family protein MftE		1.7576	7.2621e-05		1.79381	9.93373e-05		-1.90377	1		-2.06966	0.999843
chromosome	M0N98_00189	263126	263392	+	267	88	hypothetical protein		-1.58534	0.0298555		-1.56845	0.0486679		-1.49484	1		-1.56452	0.999843
chromosome	M0N98_00190	263508	264662	+	1155	384	protein of unknown function (DUF4221)		-2.97539	2.51351e-14		-2.94558	1.08325e-12		-1.42064	1		-1.48769	0.999843
chromosome	M0N98_00191	264659	265387	+	729	242	Protein of unknown function (DUF1573)		-1.28133	0.123742		-1.26626	0.186228		-1.30654	1		-1.34869	0.999843
chromosome	M0N98_00192	265452	265895	-	444	147	Thioesterase superfamily protein		5.49953	1.78821e-48		5.60092	3.949e-40		-1.37036	1		-1.41384	0.999843
chromosome	M0N98_00193	266018	267295	+	1278	425	O-acetyl-L-homoserine sulfhydrylase		-3.27706	1.52554e-78		-3.21902	3.67301e-64		-1.06409	1		-1.1122	0.999843
chromosome	M0N98_00194	267306	268034	+	729	242	putative oxidoreductase		-2.39552	6.44624e-17		-2.35594	3.82623e-13		1.55228	1		1.4756	0.999843
chromosome	M0N98_00196	268843	269355	+	513	170	ECF RNA polymerase sigma factor SigG		1.20491	0.00268405		1.2246	0.00139168		1.75531	1		1.71302	0.999843
chromosome	M0N98_00198	269869	270327	+	459	152	protein of unknown function (DUF4252)		2.74692	1.70652e-45		2.79264	1.22381e-40		1.48773	1		1.44441	0.999843
chromosome	M0N98_00199	270582	271253	-	672	223	hypothetical protein		2.54886	6.63803e-40		2.595	2.44609e-34		1.3428	1		1.28429	0.999843
chromosome	M0N98_00200	271583	273382	+	1800	599	MutS domain V		-2.16047	1.42157e-33		-2.12914	3.67191e-36		1.2331	1		1.19849	0.999843
chromosome	M0N98_00201	273477	274016	-	540	179	hypothetical protein		2.43744	5.78926e-40		2.47724	1.37931e-37		-1.27156	1		-1.3051	0.999843
chromosome	M0N98_00202	274135	274560	-	426	141	hypothetical protein		1.05133	0.552289		1.06569	0.425209		-1.2374	1		-1.27012	0.999843
chromosome	M0N98_00203	274971	275459	-	489	162	Ribosomal protein L17		2.15149	2.73172e-30		2.18361	1.00684e-30		-1.30855	1		-1.32975	0.999843
chromosome	M0N98_00204	275463	276455	-	993	330	DNA-directed RNA polymerase subunit alpha		4.55432	8.0624e-148		4.63117	9.30692e-151		-1.22862	1		-1.24713	0.999843
chromosome	M0N98_00205	276467	277072	-	606	201	30S ribosomal protein S4		4.8939	7.45857e-142		4.98067	2.48815e-126		-1.17757	1		-1.1943	0.999843
chromosome	M0N98_00206	277189	277578	-	390	129	30S ribosomal protein S11		7.83761	1.02369e-95		8.0113	3.67191e-94		-1.15049	1		-1.17185	0.999843
chromosome	M0N98_00207	277590	277970	-	381	126	30S ribosomal protein S13		8.38965	7.63908e-81		8.57076	1.23936e-82		-1.12086	1		-1.13693	0.999843
chromosome	M0N98_00208	278135	278353	-	219	72	Translation initiation factor IF-1		9.02631	4.0841e-108		9.20992	5.97182e-105		-1.21071	1		-1.22179	0.999843
chromosome	M0N98_00209	278355	279152	-	798	265	Methionine aminopeptidase 1		7.85762	3.2432e-169		8.01067	5.05506e-156		-1.18933	1		-1.19941	0.999843
chromosome	M0N98_00210	279163	280509	-	1347	448	Protein translocase subunit SecY		5.07747	6.49555e-123		5.16435	1.52378e-121		-1.18721	1		-1.20019	0.999843
chromosome	M0N98_00211	280514	280960	-	447	148	50S ribosomal protein L15		16.656	2.93233e-201		16.9924	5.25977e-196		-1.12819	1		-1.13522	0.999843
chromosome	M0N98_00212	280991	281167	-	177	58	50S ribosomal protein L30		10.7815	3.1069e-107		11.015	1.31411e-108		-1.0691	1		-1.0744	0.999843
chromosome	M0N98_00213	281177	281692	-	516	171	30S ribosomal protein S5		14.1671	4.39087e-213		14.4334	8.66127e-198		-1.13891	1		-1.15304	0.999843
chromosome	M0N98_00214	281699	282040	-	342	113	50S ribosomal protein L18		8.84901	9.50759e-151		9.02964	5.2381e-133		-1.14661	1		-1.15537	0.999843
chromosome	M0N98_00215	282062	282631	-	570	189	50S ribosomal protein L6		8.36859	4.67168e-238		8.51794	4.72208e-201		-1.1013	1		-1.1085	0.999843
chromosome	M0N98_00216	282646	283041	-	396	131	30S ribosomal protein S8		4.48154	2.90216e-134		4.55694	1.52351e-128		-1.15529	1		-1.16758	0.999843
chromosome	M0N98_00217	283099	283398	-	300	99	30S ribosomal protein S14		1.88384	1.25116e-27		1.91555	8.94859e-25		-1.19836	1		-1.20982	0.999843
chromosome	M0N98_00218	283405	283962	-	558	185	50S ribosomal protein L5		7.63578	1.92954e-157		7.75692	4.4379e-161		-1.1309	1		-1.13955	0.999843
chromosome	M0N98_00219	283962	284285	-	324	107	50S ribosomal protein L24		12.6005	1.39257e-90		12.8962	1.5068e-98		-1.18648	1		-1.20332	0.999843
chromosome	M0N98_00220	284306	284671	-	366	121	50S ribosomal protein L14		4.0202	1.89264e-88		4.09285	7.0839e-76		-1.13775	1		-1.14989	0.999843
chromosome	M0N98_00221	284674	284931	-	258	85	30S ribosomal protein S17		2.10304	3.92179e-26		2.13689	1.79191e-24		-1.12119	1		-1.1348	0.999843
chromosome	M0N98_00222	284943	285137	-	195	64	50S ribosomal protein L29		3.18149	5.3975e-55		3.23893	1.58933e-47		-1.07172	1		-1.08731	0.999843
chromosome	M0N98_00223	285144	285578	-	435	144	50S ribosomal protein L16		14.066	1.07934e-132		14.3716	1.05056e-139		-1.07438	1		-1.08878	0.999843
chromosome	M0N98_00224	285600	286331	-	732	243	30S ribosomal protein S3		15.0625	9.91057e-159		15.3834	1.77147e-166		-1.0615	1		-1.07634	0.999843
chromosome	M0N98_00225	286338	286748	-	411	136	Ribosomal protein L22p/L17e		9.91688	5.94025e-133		10.1285	4.42967e-130		-1.05543	1		-1.07157	0.999843
chromosome	M0N98_00226	286785	287054	-	270	89	30S ribosomal protein S19		6.82423	5.50909e-158		6.95309	5.06565e-133		-1.04241	1		-1.06078	0.999843
chromosome	M0N98_00227	287077	287898	-	822	273	50S ribosomal protein L2		1.91042	4.84988e-19		1.94701	1.88125e-17		1.00292	1		-1.00778	0.999843
chromosome	M0N98_00228	287904	288194	-	291	96	50S ribosomal protein L23		5.11249	2.04075e-115		5.18954	1.1542e-122		-1.02731	1		-1.0385	0.999843
chromosome	M0N98_00229	288216	288842	-	627	208	50S ribosomal protein L4		5.1643	1.04945e-155		5.24532	5.38272e-169		-1.02664	1		-1.03694	0.999843
chromosome	M0N98_00230	288842	289459	-	618	205	50S ribosomal protein L3		4.84037	1.48258e-118		4.92913	2.78906e-105		-1.02777	1		-1.034	0.999843
chromosome	M0N98_00231	289481	289786	-	306	101	30S ribosomal protein S10		2.33729	8.08427e-47		2.37618	1.99168e-45		-1.08544	1		-1.09509	0.999843
chromosome	M0N98_00232	289872	291989	-	2118	705	Elongation factor G		8.05519	1.14811e-191		8.19937	2.97493e-198		1.02936	1		1.02308	0.999843
chromosome	M0N98_00233	292021	292470	-	450	149	30S ribosomal protein S7		1.76732	3.01972e-23		1.7958	4.56754e-24		1.02026	1		1.01495	0.999843
chromosome	M0N98_00234	292646	293059	-	414	137	30S ribosomal protein S12		7.60548	1.98101e-226		7.73876	5.76382e-199		-1.07695	1		-1.08628	0.999843
chromosome	M0N98_00235	293248	293664	-	417	138	Protein of unknown function (DUF3467)		-1.04922	0.559175		-1.03401	0.695848		-1.3811	1		-1.43214	0.999843
chromosome	M0N98_00236	293798	298084	-	4287	1428	DNA-directed RNA polymerase subunit beta'		6.27097	6.08936e-176		6.38462	1.95619e-170		1.03048	1		1.01128	0.999843
chromosome	M0N98_00237	298123	301935	-	3813	1270	DNA-directed RNA polymerase subunit beta		4.33513	7.07109e-127		4.41242	4.35342e-119		-1.01519	1		-1.0261	0.999843
chromosome	M0N98_00238	302038	302412	-	375	124	50S ribosomal protein L7/L12		-1.81078	5.24352e-19		-1.78473	4.81639e-21		-1.10855	1		-1.11451	0.999843
chromosome	M0N98_00239	302459	302977	-	519	172	50S ribosomal protein L10		11.9903	2.78252e-235		12.2012	6.05519e-240		-1.20878	1		-1.21456	0.999843
chromosome	M0N98_00240	302993	303691	-	699	232	50S ribosomal protein L1		13.0801	1.46309e-191		13.3329	1.36818e-199		-1.19522	1		-1.19954	0.999843
chromosome	M0N98_00241	303707	304150	-	444	147	50S ribosomal protein L11		6.7433	1.90271e-148		6.87295	2.12508e-136		-1.22985	1		-1.23603	0.999843
chromosome	M0N98_00242	304211	304753	-	543	180	Transcription termination/antitermination protein NusG		5.94649	4.68166e-153		6.05427	1.21336e-149		-1.22845	1		-1.23138	0.999843
chromosome	M0N98_00243	304767	304961	-	195	64	Protein translocase subunit SecE		3.63304	5.23118e-90		3.69112	1.54989e-89		-1.25352	1		-1.25972	0.999843
chromosome	M0N98_00245	305108	306292	-	1185	394	Elongation factor Tu		3.46852	9.2515e-60		3.53597	4.15076e-56		1.00363	1		-1.00807	0.999843
chromosome	M0N98_00250	306831	307130	-	300	99	Ribosome hibernation promoting factor		1.59963	4.20584e-09		1.62253	2.27942e-09		-1.21314	1		-1.23484	0.999843
chromosome	M0N98_00251	307145	308026	-	882	293	Phage integrase family protein		6.80852	1.73791e-179		6.92197	1.34564e-190		-1.31171	1		-1.33627	0.999843
chromosome	M0N98_00252	308104	308295	-	192	63	30S ribosomal protein S21		-1.44118	5.54684e-05		-1.42354	4.35303e-05		-1.25288	1		-1.25069	0.999843
chromosome	M0N98_00253	308428	310245	+	1818	605	Creatinase/Prolidase N-terminal domain protein		-2.20009	8.43685e-27		-2.16871	1.45836e-24		-1.23883	1		-1.31191	0.999843
chromosome	M0N98_00257	311736	312020	-	285	94	Transposase		-1.80848	2.31487e-05		-1.78797	0.000134321		-1.05621	1		-1.06821	0.999843
chromosome	M0N98_00258	312091	312741	-	651	216	Transposase		-3.42238	3.37619e-46		-3.37846	7.50256e-47		-1.23242	1		-1.23801	0.999843
chromosome	M0N98_00259	312752	313102	-	351	116	hypothetical protein		-3.39254	2.56379e-45		-3.34336	9.39396e-39		-1.27812	1		-1.28073	0.999843
chromosome	M0N98_00260	313240	313620	+	381	126	hypothetical protein		-2.25722	7.20886e-18		-2.22313	1.14348e-13		-1.02567	1		-1.04913	0.999843
chromosome	M0N98_00261	313586	314569	+	984	327	Transposase		-2.35603	1.56711e-26		-2.32041	1.5624e-21		1.06838	1		1.05218	0.999843
chromosome	M0N98_00264	315120	316088	+	969	322	putative sugar kinase YdjH		5.05596	1.07804e-19		5.17736	3.56234e-20		1.1511	1		1.12336	0.999843
chromosome	M0N98_00265	316162	317826	+	1665	554	Peptidase family S41		11.647	2.18609e-280		11.8522	8.19235e-266		-1.19619	1		-1.22951	0.999843
chromosome	M0N98_00266	317892	320189	-	2298	765	Outer membrane protein beta-barrel family protein		2.29911	3.74051e-15		2.33404	2.29689e-13		-1.13959	1		-1.18553	0.999843
chromosome	M0N98_00267	320311	321696	+	1386	461	Histidine kinase-, DNA gyrase B-, and HSP90-like ATPase		4.1136	1.38824e-25		4.18681	1.22295e-24		-1.17141	1		-1.22921	0.999843
chromosome	M0N98_00268	321721	322422	+	702	233	Alkaline phosphatase synthesis transcriptional regulatory protein PhoP		3.70051	1.12432e-07		3.7488	3.37171e-06		1.56227	1		1.45422	0.999843
chromosome	M0N98_00269	322566	322916	+	351	116	hypothetical protein		-4.26073	1.19078e-47		-4.20794	9.09011e-49		-1.31463	1		-1.31997	0.999843
chromosome	M0N98_00270	322927	323931	+	1005	334	Transposase		-3.98055	4.72982e-61		-3.92961	1.50595e-64		-1.27143	1		-1.28974	0.999843
chromosome	M0N98_00274	331779	334802	+	3024	1007	TonB-dependent receptor P3		-1.66647	0.0010638		-1.64399	0.0075327		2.08524	1		1.94513	0.999843
chromosome	M0N98_00275	334823	336463	+	1641	546	SusD family protein		-2.99712	9.13509e-10		-2.95097	7.23099e-07		2.29508	1		2.1318	0.999843
chromosome	M0N98_00276	336537	337349	+	813	270	Glycerophosphoryl diester phosphodiesterase family protein		-2.99831	1.19472e-06		-2.95513	6.67834e-05		2.24941	1		2.11634	0.999843
chromosome	M0N98_00282	349673	351172	+	1500	499	hypothetical protein		-14.1374	1.62539e-28		-14.0872	4.23744e-16		1.77767	1		1.66668	0.999843
chromosome	M0N98_00283	351195	354233	+	3039	1012	TonB-dependent receptor P3		-2.43592	0.000146412		-2.37708	0.00168491		1.36254	1		1.27685	0.999843
chromosome	M0N98_00284	354278	355909	+	1632	543	SusD-like protein P2		-1.18874	0.541661		-1.17661	0.603406		1.58014	1		1.4821	0.999843
chromosome	M0N98_00287	359283	360305	-	1023	340	HTH-type transcriptional repressor CytR		-1.03803	0.75905		-1.02495	0.851581		-1.08548	1		-1.13838	0.999843
chromosome	M0N98_00288	360445	361995	-	1551	516	Alkyl hydroperoxide reductase subunit F		8.1804	1.12937e-147		8.31945	3.64691e-139		-1.03407	1		-1.08633	0.999843
chromosome	M0N98_00289	362008	362574	-	567	188	Alkyl hydroperoxide reductase C		8.05989	2.03791e-106		8.18234	6.6274e-115		-1.02963	1		-1.08344	0.999843
chromosome	M0N98_00290	363081	364004	+	924	307	Cobalt/magnesium transport protein CorA		-1.47188	2.68234e-10		-1.44941	8.36154e-09		-1.01821	1		-1.05311	0.999843
chromosome	M0N98_00291	364098	365294	-	1197	398	PepSY-associated TM region		3.43511	1.42631e-08		3.48617	1.95824e-07		1.84429	1		1.73822	0.999843
chromosome	M0N98_00292	365311	366711	-	1401	466	protein of unknown function (DUF4374)		-1.13219	0.423405		-1.11478	0.547182		1.11967	1		1.07097	0.999843
chromosome	M0N98_00293	366769	369069	-	2301	766	CarboxypepD_reg-like domain protein		-1.14655	0.453759		-1.13316	0.513609		1.62426	1		1.60928	0.999843
chromosome	M0N98_00294	369338	369958	+	621	206	DNA-3-methyladenine glycosylase 1		1.99295	3.04519e-21		2.023	9.79941e-21		-1.02419	1		-1.04141	0.999843
chromosome	M0N98_00299	372926	373330	-	405	134	hypothetical protein		10.4306	2.78811e-42		10.686	8.68331e-44		-1.43531	1		-1.45039	0.999843
chromosome	M0N98_00300	373428	374066	-	639	212	Orotate phosphoribosyltransferase		7.4618	2.75601e-205		7.59034	4.58871e-202		-1.21345	1		-1.23822	0.999843
chromosome	M0N98_00301	374166	374858	-	693	230	comF: comF family protein		6.41227	1.40236e-13		6.61055	4.46318e-12		1.55003	1		1.46141	0.999843
chromosome	M0N98_00302	374842	375327	-	486	161	RecX family protein		18.6511	3.99005e-10		20.4395	2.12362e-07		1.75254	1		1.65209	0.999843
chromosome	M0N98_00303	375329	376165	-	837	278	Release factor glutamine methyltransferase		-1.93766	3.26495e-08		-1.90374	1.07859e-06		1.15759	1		1.10732	0.999843
chromosome	M0N98_00304	376210	377262	+	1053	350	Riboflavin biosynthesis protein RibD		-3.48059	1.37688e-32		-3.41536	3.13747e-28		1.14636	1		1.09712	0.999843
chromosome	M0N98_00305	377390	378787	+	1398	465	protein of unknown function (DUF6242)		-1.88639	1.40444e-22		-1.85812	2.77429e-23		-1.02054	1		-1.02876	0.999843
chromosome	M0N98_00306	378821	379552	+	732	243	Ditrans,polycis-undecaprenyl-diphosphatesynthase ((2E,6E)-farnesyl-diphosphate specific)		-1.98134	6.25356e-33		-1.95073	9.77418e-33		1.06491	1		1.0603	0.999843
chromosome	M0N98_00307	379564	382206	+	2643	880	Outer membrane protein assembly factor BamA		-1.68797	3.56158e-19		-1.65978	3.58264e-18		-1.18794	1		-1.19536	0.999843
chromosome	M0N98_00308	382227	382742	+	516	171	Chaperone protein Skp		-1.25597	0.000657755		-1.23504	0.00470547		-1.0196	1		-1.04253	0.999843
chromosome	M0N98_00309	382800	383303	+	504	167	Outer membrane protein (OmpH-like)		-1.89197	9.45059e-27		-1.85922	1.64378e-22		-1.26482	1		-1.29821	0.999843
chromosome	M0N98_00310	383379	384251	+	873	290	Glutamate racemase		-2.38919	1.4753e-23		-2.35022	1.144e-20		-1.00572	1		-1.02411	0.999843
chromosome	M0N98_00311	384308	385180	+	873	290	Pyridoxine/pyridoxal/pyridoxamine kinase		-1.6136	1.01025e-07		-1.58528	4.68195e-06		-1.57942	1		-1.67274	0.999843
chromosome	M0N98_00312	385567	386805	-	1239	412	Lipoprotein-releasing system transmembrane protein LolE		1.37607	7.04333e-07		1.40038	3.55051e-06		-1.50341	1		-1.54129	0.999843
chromosome	M0N98_00314	387224	387862	-	639	212	O-methyltransferase		-1.58373	5.70005e-11		-1.56102	8.63308e-11		-1.31377	1		-1.35147	0.999843
chromosome	M0N98_00315	387878	389341	-	1464	487	Pyruvate kinase		1.3485	2.22479e-06		1.37348	9.37165e-06		1.03037	1		1.0059	0.999843
chromosome	M0N98_00316	389374	389796	-	423	140	3-dehydroquinate dehydratase		-1.38616	5.25571e-07		-1.36544	3.32141e-06		1.055	1		1.03522	0.999843
chromosome	M0N98_00317	389863	390804	+	942	313	Phage integrase family protein		-1.01299	0.946464		1.0061	0.966775		1.31399	1		1.25174	0.999843
chromosome	M0N98_00318	390946	392622	+	1677	558	Tetratricopeptide repeat protein		-1.724	1.01249e-18		-1.69437	1.70385e-16		-1.20075	1		-1.22989	0.999843
chromosome	M0N98_00319	392776	393843	+	1068	355	Thioredoxin-like protein		-3.07523	1.82572e-58		-3.02606	1.73469e-47		-1.08382	1		-1.10797	0.999843
chromosome	M0N98_00322	395842	397884	+	2043	680	Methionine--tRNA ligase		-3.10023	2.79647e-79		-3.04833	1.24663e-73		-1.25352	1		-1.2917	0.999843
chromosome	M0N98_00323	397966	399402	+	1437	478	Polysaccharide biosynthesis protein		-3.74571	2.1473e-44		-3.69481	5.06144e-46		1.01221	1		-1.02045	0.999843
chromosome	M0N98_00324	399402	400427	+	1026	341	Acyltransferase family protein		-2.32897	5.69564e-24		-2.2958	1.70794e-20		-1.11002	1		-1.1316	0.999843
chromosome	M0N98_00325	400450	401280	-	831	276	Alpha-(1,6)-fucosyltransferase N- and catalytic domains		6.24103	8.45794e-80		6.34651	1.35684e-72		-1.03791	1		-1.07502	0.999843
chromosome	M0N98_00326	401370	403175	+	1806	601	Aminotransferase class I and II		-4.11993	2.92279e-113		-4.05752	1.99988e-99		-1.22989	1		-1.26175	0.999843
chromosome	M0N98_00327	403172	404272	+	1101	366	Opine dehydrogenase		-3.14093	3.29097e-41		-3.08987	4.20446e-33		-1.27148	1		-1.30033	0.999843
chromosome	M0N98_00328	404276	405073	+	798	265	LicD family protein		-3.17933	4.54139e-29		-3.12834	4.72865e-25		-1.33443	1		-1.36894	0.999843
chromosome	M0N98_00329	405087	406103	+	1017	338	hypothetical protein		-4.32787	1.01917e-51		-4.27164	7.83847e-51		-1.31002	1		-1.34318	0.999843
chromosome	M0N98_00330	406076	407191	+	1116	371	Glycosyl transferases group 1		-5.36948	1.89897e-79		-5.27655	1.38997e-68		-1.3177	1		-1.33972	0.999843
chromosome	M0N98_00331	407204	408466	+	1263	420	Glycosyl transferases group 1		-6.43376	8.81868e-216		-6.33155	1.59046e-219		-1.16195	1		-1.18665	0.999843
chromosome	M0N98_00332	408459	409205	+	747	248	Glycosyl transferase family 2		-1.70531	8.94115e-19		-1.67869	1.25537e-15		-1.07955	1		-1.10474	0.999843
chromosome	M0N98_00333	409231	411723	-	2493	830	Bacterial membrane protein YfhO		3.97755	1.63731e-70		4.05458	7.43245e-63		-1.04118	1		-1.06445	0.999843
chromosome	M0N98_00334	411808	412503	+	696	231	5'-methylthioadenosine/S-adenosylhomocysteine nucleosidase		-1.33294	9.90757e-06		-1.30925	0.000347075		-1.03854	1		-1.05432	0.999843
chromosome	M0N98_00335	412515	413000	+	486	161	S-ribosylhomocysteine lyase		1.14408	0.0769863		1.16596	0.0783691		-1.00091	1		-1.0185	0.999843
chromosome	M0N98_00336	413103	413372	-	270	89	30S ribosomal protein S15		-4.19921	7.71747e-109		-4.12966	3.23838e-115		-1.07365	1		-1.07441	0.999843
chromosome	M0N98_00337	413653	413904	-	252	83	hypothetical protein		11.2501	3.68293e-10		11.7011	3.1433e-08		2.16268	1		2.02864	0.999843
chromosome	M0N98_00338	414143	415945	+	1803	600	GTP-binding protein TypA/BipA		1.67895	1.44754e-14		1.71052	6.09652e-13		-1.10486	1		-1.11382	0.999843
chromosome	M0N98_00339	416006	416638	-	633	210	Nitroreductase family protein		18.03	3.24278e-138		18.3813	4.99047e-133		-1.21691	1		-1.25441	0.999843
chromosome	M0N98_00340	416762	418369	-	1608	535	Phosphoenolpyruvate carboxykinase (ATP)		2.36003	2.64902e-38		2.39558	2.05932e-45		-1.43313	1		-1.47639	0.999843
chromosome	M0N98_00341	418630	419289	+	660	219	Uracil phosphoribosyltransferase		-3.26259	7.56529e-67		-3.21237	8.48182e-59		1.10768	1		1.07637	0.999843
chromosome	M0N98_00342	419447	420451	-	1005	334	2-oxoglutarate oxidoreductase subunit KorB		-1.13055	0.105511		-1.11023	0.224482		-1.03722	1		-1.08577	0.999843
chromosome	M0N98_00343	420475	422322	-	1848	615	2-oxoglutarate oxidoreductase subunit KorA		1.63758	3.25207e-14		1.6637	1.5851e-13		-1.0797	1		-1.11973	0.999843
chromosome	M0N98_00345	422874	424064	-	1191	396	2-amino-3-ketobutyrate coenzyme A ligase		1.755	8.95378e-19		1.78424	3.25427e-17		-1.49717	1		-1.53936	0.999843
chromosome	M0N98_00346	424235	425188	+	954	317	putative epimerase/dehydratase		-3.81573	2.40804e-71		-3.76238	1.64068e-68		-1.31202	1		-1.33484	0.999843
chromosome	M0N98_00347	425336	426400	+	1065	354	2-dehydro-3-deoxygluconokinase		-3.99214	3.001e-22		-3.92361	6.02241e-18		1.09225	1		1.05031	0.999843
chromosome	M0N98_00348	426665	429652	-	2988	995	Protein export membrane protein		1.61419	7.43771e-15		1.64284	1.02474e-13		1.04176	1		1.03285	0.999843
chromosome	M0N98_00349	429831	431918	-	2088	695	Dipeptidyl carboxypeptidase		1.40635	8.51172e-09		1.42965	3.51372e-08		-1.07099	1		-1.09206	0.999843
chromosome	M0N98_00350	431945	433024	-	1080	359	Endonuclease/Exonuclease/phosphatase family protein		1.75659	9.33473e-17		1.78679	1.01367e-14		-1.07786	1		-1.10072	0.999843
chromosome	M0N98_00351	433028	433921	-	894	297	Rhomboid family protein		9.26699	3.31533e-205		9.43471	1.76088e-178		-1.17881	1		-1.20016	0.999843
chromosome	M0N98_00352	433902	434579	-	678	225	Rhomboid family protein		8.40544	3.2304e-212		8.54768	1.28659e-191		-1.1423	1		-1.155	0.999843
chromosome	M0N98_00353	434790	435062	+	273	90	DNA-binding protein HU		-3.25795	2.51557e-57		-3.20962	6.74505e-62		-1.14926	1		-1.19128	0.999843
chromosome	M0N98_00354	435155	438484	+	3330	1109	Evolved beta-galactosidase subunit alpha		-3.23869	3.26858e-63		-3.18394	3.31823e-55		-1.31461	1		-1.36501	0.999843
chromosome	M0N98_00355	438656	439126	+	471	156	Virulence protein RhuM family protein		-3.80531	2.53705e-31		-3.76	2.24904e-32		-1.0061	1		-1.0413	0.999843
chromosome	M0N98_00356	439168	440184	+	1017	338	tRNA-specific 2-thiouridylase MnmA		-4.29482	8.28309e-54		-4.23624	9.79903e-50		1.03794	1		-1.01406	0.999843
chromosome	M0N98_00357	440332	441895	+	1564	520.333	N-acetylgalactosamine-6-O-sulfatase		-2.13357	1.51576e-12		-2.09458	1.00008e-09		1.20542	1		1.12088	0.999843
chromosome	M0N98_00359	442697	444676	-	1980	659	Extracellular exo-alpha-L-arabinofuranosidase		-1.03476	0.714699		-1.01649	0.875204		1.06405	1		1.02545	0.999843
chromosome	M0N98_00361	446523	450752	+	4230	1409	Histidine kinase-, DNA gyrase B-, and HSP90-like ATPase		-6.39272	2.40823e-97		-6.30809	1.29725e-85		1.86194	1		1.73508	0.999843
chromosome	M0N98_00363	453253	456462	+	3210	1069	TonB-dependent receptor SusC		-1.30296	0.0457607		-1.28419	0.120192		1.08978	1		1.0108	0.999843
chromosome	M0N98_00367	462368	463849	+	1482	493	Cysteine--tRNA ligase		-5.10602	4.45529e-151		-5.01536	5.94021e-141		-1.12248	1		-1.1629	0.999843
chromosome	M0N98_00368	464037	465608	+	1572	523	Tyrosine 2,3-aminomutase		-6.49024	1.85835e-216		-6.38659	1.54363e-226		-1.2233	1		-1.25121	0.999843
chromosome	M0N98_00369	465605	466333	+	729	242	3-oxoacyl-(acyl-carrier-protein) reductase FabG		-3.89568	8.26089e-83		-3.82645	3.40892e-69		-1.17557	1		-1.2038	0.999843
chromosome	M0N98_00370	466341	467570	+	1230	409	3-oxoacyl-(acyl-carrier-protein) synthase 1		-5.45028	2.10106e-139		-5.35899	1.3904e-134		-1.1357	1		-1.16416	0.999843
chromosome	M0N98_00371	467592	467843	+	252	83	Acyl carrier protein		-7.13585	5.57506e-139		-7.03964	6.76206e-126		1.02327	1		1.01165	0.999843
chromosome	M0N98_00372	467843	468727	+	885	294	Bacterial lipid A biosynthesis acyltransferase		-8.82677	3.73799e-250		-8.67647	2.27866e-229		-1.08694	1		-1.09652	0.999843
chromosome	M0N98_00373	468741	469811	+	1071	356	L-tyrosine C(3)-methyltransferase		-9.54497	1.1291e-240		-9.37931	5.01828e-221		-1.13855	1		-1.15245	0.999843
chromosome	M0N98_00374	469808	470245	+	438	145	fabZ: beta-hydroxyacyl-(acyl-carrier-protein) dehydratase FabZ		-9.39841	1.33319e-102		-9.22538	2.50604e-99		1.08579	1		1.0505	0.999843
chromosome	M0N98_00375	470242	470685	+	444	147	Thioesterase-like superfamily protein		-9.24215	3.57029e-212		-9.09866	6.93738e-178		-1.10717	1		-1.13152	0.999843
chromosome	M0N98_00376	470670	472400	+	1731	576	Beta-ketoacyl synthase, C-terminal domain		-7.75302	4.3969e-146		-7.60954	2.66176e-130		-1.10933	1		-1.13586	0.999843
chromosome	M0N98_00377	472406	472663	+	258	85	Acyl carrier protein		-6.17149	1.80225e-89		-6.08504	1.41885e-86		-1.17531	1		-1.20677	0.999843
chromosome	M0N98_00378	472660	473850	+	1191	396	3-oxoacyl-(acyl-carrier-protein) synthase 2		-7.45144	3.5057e-147		-7.32243	2.11157e-136		-1.09064	1		-1.12001	0.999843
chromosome	M0N98_00379	473854	474807	+	954	317	Beta-ketoacyl synthase, N-terminal domain		-7.63293	3.98805e-136		-7.51468	3.7121e-121		-1.16958	1		-1.19272	0.999843
chromosome	M0N98_00380	474921	475775	+	855	284	KilA-N domain protein		-3.76185	2.27907e-68		-3.70811	2.18236e-61		-1.2967	1		-1.33073	0.999843
chromosome	M0N98_00381	475826	476518	+	693	230	Peptidoglycan-N-acetylglucosamine deacetylase		-6.21321	7.9952e-53		-6.12716	1.03439e-41		1.01441	1		-1.02658	0.999843
chromosome	M0N98_00382	477262	477897	+	636	211	Outer membrane lipoprotein carrier protein LolA		-6.11195	8.55593e-146		-6.0265	2.58448e-147		-1.09068	1		-1.11246	0.999843
chromosome	M0N98_00383	477872	478414	+	543	180	hypothetical protein		-5.71863	9.98237e-144		-5.62506	4.57621e-134		-1.12244	1		-1.14295	0.999843
chromosome	M0N98_00384	478416	478796	+	381	126	FabA-like domain protein		-5.71317	2.27969e-110		-5.61657	2.62048e-90		-1.17521	1		-1.19952	0.999843
chromosome	M0N98_00385	478905	479189	+	285	94	hypothetical protein		-1.9881	8.58117e-08		-1.96476	5.12441e-07		1.1482	1		1.11733	0.999843
chromosome	M0N98_00386	479262	480446	+	1185	394	protein of unknown function (DUF4221)		-4.69835	1.02093e-26		-4.64746	4.23431e-18		1.85301	1		1.76196	0.999843
chromosome	M0N98_00387	480568	481761	+	1194	397	Glycosyl transferase family 2		-6.54706	6.36682e-173		-6.43854	7.60181e-143		1.05454	1		1.02535	0.999843
chromosome	M0N98_00388	481754	485608	+	3855	1284	Acyltransferase		-9.04693	1.62642e-268		-8.90384	3.07761e-288		-1.18924	1		-1.23434	0.999843
chromosome	M0N98_00389	485601	487091	+	1491	496	NAD(P)-binding Rossmann-like domain protein		-7.61099	1.46964e-141		-7.46746	3.27569e-125		-1.24998	1		-1.29789	0.999843
chromosome	M0N98_00390	487123	488748	+	1626	541	Acyl-coenzyme A:6-aminopenicillanic acidacyl-transferase		-7.96407	1.88105e-171		-7.82212	6.82087e-141		-1.07749	1		-1.13267	0.999843
chromosome	M0N98_00391	488750	490045	+	1296	431	Phenylacetate-coenzyme A ligase		-9.3246	2.74627e-211		-9.17887	4.29139e-176		-1.08403	1		-1.13082	0.999843
chromosome	M0N98_00392	490096	490671	+	576	191	hypothetical protein		-2.73523	3.12506e-62		-2.69156	2.133e-55		-1.06886	1		-1.10794	0.999843
chromosome	M0N98_00393	490789	493212	-	2424	807	Histidine kinase-, DNA gyrase B-, and HSP90-like ATPase		6.39018	6.17866e-76		6.50949	4.76842e-70		1.00585	1		-1.05859	0.999843
chromosome	M0N98_00394	493411	494232	+	822	273	hypothetical protein		-1.47166	3.10849e-09		-1.44919	7.00547e-08		-1.14918	1		-1.20252	0.999843
chromosome	M0N98_00395	494486	495844	-	1359	452	Transposase domain (DUF772)		1.13008	0.220618		1.14651	0.19206		-1.02842	1		-1.05347	0.999843
chromosome	M0N98_00398	498744	500282	-	1539	512	GH3 auxin-responsive promoter		1.79619	1.06105e-17		1.8246	2.32127e-16		-1.18864	1		-1.21607	0.999843
chromosome	M0N98_00399	500397	501407	+	1011	336	ATP-dependent 6-phosphofructokinase 2		-3.78717	8.27156e-76		-3.73586	7.46197e-79		-1.0744	1		-1.11279	0.999843
chromosome	M0N98_00400	501417	505484	-	4068	1355	Two component regulator propeller		-1.27845	0.00198018		-1.25816	0.00788284		-1.07071	1		-1.13246	0.999843
chromosome	M0N98_00403	511134	512572	+	1439	478.667	Endo-4-O-sulfatase		-3.49725	1.24662e-21		-3.45941	1.40742e-19		1.03619	1		-1.01162	0.999843
chromosome	M0N98_00405	512576	513961	+	1386	461	Alpha-L-fucosidase		-3.68542	1.19094e-23		-3.62961	1.7835e-17		1.64986	1		1.53671	0.999843
chromosome	M0N98_00409	517760	518686	-	927	308	Ribonuclease-III-like protein		4.14246	1.8021e-60		4.22198	1.69322e-53		1.19265	1		1.19856	0.999843
chromosome	M0N98_00410	518689	519954	-	1266	421	3-oxoacyl-(acyl-carrier-protein) synthase 2		1.4972	1.57447e-08		1.51809	1.74984e-10		1.20073	1		1.20543	0.999843
chromosome	M0N98_00411	519973	520209	-	237	78	Acyl carrier protein		1.09689	0.462593		1.1077	0.568327		1.18444	1		1.18737	0.999843
chromosome	M0N98_00412	520362	520940	+	579	192	Phosphoribosylglycinamide formyltransferase		-8.08152	5.70981e-89		-7.98243	1.61963e-74		-1.50791	1		-1.57288	0.999843
chromosome	M0N98_00414	521778	524819	+	3042	1013	TonB-dependent receptor SusC		-32.0006	2.15117e-163		-30.963	3.84427e-39		1.4344	1		1.34798	0.999843
chromosome	M0N98_00415	524819	526522	+	1704	567	Susd and RagB outer membrane lipoprotein		-6.39889	6.05327e-57		-6.32826	1.61367e-53		1.0566	1		-1.0113	0.999843
chromosome	M0N98_00416	526768	527277	+	510	169	ECF RNA polymerase sigma factor SigE		-3.85011	1.47688e-45		-3.78813	2.05131e-41		-1.0943	1		-1.13482	0.999843
chromosome	M0N98_00417	527347	528150	+	804	267	FecR protein		-2.22585	1.29598e-20		-2.19106	2.09364e-16		-1.51288	1		-1.55975	0.999843
chromosome	M0N98_00418	528147	530801	+	2655	884	TonB dependent receptor		-2.66826	2.84014e-28		-2.6195	4.43578e-23		1.1132	1		1.06112	0.999843
chromosome	M0N98_00419	530808	531773	+	966	321	protein of unknown function (DUF4249)		-1.29231	0.0687937		-1.27488	0.120008		1.17671	1		1.12166	0.999843
chromosome	M0N98_00420	531938	532963	-	1026	341	Erythronate-4-phosphate dehydrogenase		3.64906	1.96804e-32		3.72008	1.20455e-30		1.14495	1		1.09765	0.999843
chromosome	M0N98_00421	533068	534099	+	1032	343	Glycosyltransferase family 9(heptosyltransferase)		-6.01646	3.90626e-175		-5.9169	4.75132e-156		1.01278	1		-1.01425	0.999843
chromosome	M0N98_00422	534100	535023	+	924	307	Bacterial lipid A biosynthesis acyltransferase		-3.80845	1.03993e-77		-3.75379	1.95373e-70		-1.14168	1		-1.16622	0.999843
chromosome	M0N98_00423	535026	536132	+	1107	368	UDP-galactopyranose mutase		-4.13751	7.34371e-91		-4.0597	6.73127e-74		-1.34366	1		-1.401	0.999843
chromosome	M0N98_00424	536216	536932	+	717	238	hypothetical protein		-2.89426	9.00972e-58		-2.84167	6.19339e-44		-1.03624	1		-1.08878	0.999843
chromosome	M0N98_00425	536948	537700	+	753	250	Lipopolysaccharide kinase (Kdo/WaaP) family protein		-3.13179	1.87525e-50		-3.06994	5.52466e-41		-1.14281	1		-1.18427	0.999843
chromosome	M0N98_00426	537715	538614	+	900	299	Galactofuranosyltransferase GlfT1		-2.79305	9.87701e-47		-2.74105	5.3346e-38		-1.17508	1		-1.20559	0.999843
chromosome	M0N98_00427	538842	539753	+	912	303	Glycosyl transferase family 2		1.01489	0.842936		1.03071	0.693031		-1.17783	1		-1.21261	0.999843
chromosome	M0N98_00428	539753	540646	+	894	297	Core-2/I-Branching enzyme		-1.98801	1.44576e-13		-1.96131	4.11852e-13		-1.16446	1		-1.18862	0.999843
chromosome	M0N98_00429	540643	541821	+	1179	392	PglH-like protein glycosylationalpha-1,4-N-acetyl-D-galactosaminyl transferase		-2.09972	5.02438e-11		-2.07413	1.40277e-10		-1.34774	1		-1.37322	0.999843
chromosome	M0N98_00434	548467	550494	+	2028	675	Sulfatase		-7.06066	1.58843e-159		-6.96494	8.0451e-156		-1.01833	1		-1.0526	0.999843
chromosome	M0N98_00435	550525	551490	-	966	321	putative glycosyltransferase		-1.17928	0.0778096		-1.15764	0.158593		1.11121	1		1.06622	0.999843
chromosome	M0N98_00436	551509	551883	-	375	124	GtrA-like protein		1.20647	0.397176		1.22739	0.411672		1.39636	1		1.34956	0.999843
chromosome	M0N98_00437	551970	553694	+	1725	574	Dolichyl-phosphate-mannose-protein mannosyltransferase		-3.04232	4.05625e-71		-2.99638	4.90497e-64		1.03094	1		1.01003	0.999843
chromosome	M0N98_00438	553778	555604	-	1827	608	Sulfatase		-1.40306	2.43943e-07		-1.37887	1.41084e-05		-1.19367	1		-1.19695	0.999843
chromosome	M0N98_00439	555620	556246	-	627	208	Ribonuclease H		-1.50857	5.7433e-10		-1.48217	1.61433e-07		-1.11065	1		-1.11494	0.999843
chromosome	M0N98_00440	556247	558067	-	1821	606	Arginine--tRNA ligase		1.47613	3.12706e-10		1.50255	3.62069e-09		-1.06984	1		-1.07969	0.999843
chromosome	M0N98_00441	558677	561763	+	3087	1028	TonB-dependent receptor P3		-55.8561	0		-55.2296	0		1.09119	1		1.08221	0.999843
chromosome	M0N98_00442	561779	563329	+	1551	516	SusD-like protein P38		-4.10748	9.88565e-29		-4.06011	1.57224e-26		-1.10264	1		-1.11601	0.999843
chromosome	M0N98_00443	563617	564879	-	1263	420	Peptidase family U32		3.8398	7.70134e-85		3.91033	1.19711e-70		1.15644	1		1.11226	0.999843
chromosome	M0N98_00444	565030	566019	+	990	329	tRNA-dihydrouridine synthase B		1.05103	0.43424		1.06854	0.348257		-1.02123	1		-1.04131	0.999843
chromosome	M0N98_00445	566115	566966	-	852	283	Putative auto-transporter adhesin, head GIN domain		13.8836	5.99565e-301		14.1368	1.08768e-272		-1.28086	1		-1.31629	0.999843
chromosome	M0N98_00446	567143	568120	-	978	325	PAP2 superfamily protein		1.36311	0.000513895		1.38238	0.000437636		-1.2291	1		-1.24518	0.999843
chromosome	M0N98_00447	568111	569157	-	1047	348	Aurachin B dehydrogenase		1.7719	1.82014e-10		1.8027	9.04033e-10		-1.43241	1		-1.47499	0.999843
chromosome	M0N98_00448	569168	570109	-	942	313	Manganese efflux system protein MneP		3.62791	3.3418e-20		3.70657	1.32793e-19		-1.46214	1		-1.51046	0.999843
chromosome	M0N98_00449	570201	572348	+	2148	715	Ribonuclease R		-1.09002	0.193982		-1.07015	0.374119		-1.45305	1		-1.53319	0.999843
chromosome	M0N98_00450	572649	573557	+	909	302	Bacterial transferase hexapeptide (six repeats)		-5.61278	7.64456e-179		-5.52678	2.73809e-177		-1.13103	1		-1.15192	0.999843
chromosome	M0N98_00451	573708	573899	+	192	63	hypothetical protein		-3.75166	7.9152e-54		-3.70133	1.46724e-51		-1.05992	1		-1.07173	0.999843
chromosome	M0N98_00452	574411	575859	+	1449	482	Putative RNA methylase family protein		-3.74524	5.77907e-107		-3.67984	7.76668e-95		-1.03715	1		-1.06251	0.999843
chromosome	M0N98_00453	575866	578079	+	2214	737	Prolyl tripeptidyl peptidase		-3.25157	1.2488e-66		-3.19086	2.0102e-55		-1.04655	1		-1.07134	0.999843
chromosome	M0N98_00454	578095	579363	+	1269	422	Phosphoribosylamine--glycine ligase		-2.38407	4.579e-37		-2.3397	3.84724e-29		-1.18553	1		-1.21204	0.999843
chromosome	M0N98_00455	579412	580317	+	906	301	hypothetical protein		-2.08373	2.26264e-22		-2.04809	2.24589e-18		-1.15237	1		-1.17898	0.999843
chromosome	M0N98_00457	580765	581448	+	684	227	tRNA 5-methylaminomethyl-2-thiouridine biosynthesis bifunctional protein MnmC		-1.76466	4.60447e-14		-1.73287	5.86772e-11		-1.37655	1		-1.44406	0.999843
chromosome	M0N98_00458	581801	584809	-	3009	1002	hypothetical protein		-2.50711	1.55349e-30		-2.47053	2.06905e-27		1.01431	1		-1.00833	0.999843
chromosome	M0N98_00459	584867	585364	-	498	165	Helix-turn-helix domain protein		-10.5927	1.14008e-58		-10.4912	3.20127e-49		1.23677	1		1.17082	0.999843
chromosome	M0N98_00460	585860	586033	+	174	57	hypothetical protein		-7.41969	1.22664e-25		-7.37655	1.23055e-15		1.9493	1		1.84349	0.999843
chromosome	M0N98_00463	588182	591586	+	3405	1134	Protein of unknown function (DUF2723)		-2.25278	7.09644e-37		-2.2144	1.41588e-35		1.05496	1		1.0289	0.999843
chromosome	M0N98_00464	591657	592268	+	612	203	Peptidoglycan-N-acetylglucosamine deacetylase		-1.86804	3.74939e-16		-1.83274	1.51042e-12		-1.48559	1		-1.53203	0.999843
chromosome	M0N98_00465	592326	593498	-	1173	390	protein of unknown function (DUF4861)		-1.32694	1.7144e-05		-1.3067	0.000113154		-1.29282	1		-1.32652	0.999843
chromosome	M0N98_00466	593595	594398	-	804	267	2-dehydro-3-deoxy-D-gluconate 5-dehydrogenase		-1.81946	0.000286086		-1.79468	0.00403172		-1.19801	1		-1.23242	0.999843
chromosome	M0N98_00467	594435	595277	-	843	280	4-deoxy-L-threo-5-hexosulose-uronateketol-isomerase		-1.35684	0.00871692		-1.33644	0.0403138		1.27672	1		1.22484	0.999843
chromosome	M0N98_00468	595448	596848	-	1401	466	D-alanyl-D-alanine carboxypeptidase DacB		-1.39803	1.21953e-05		-1.3751	0.000149948		-1.14429	1		-1.18714	0.999843
chromosome	M0N98_00469	596848	598188	-	1341	446	Dihydrolipoyl dehydrogenase		3.36672	1.13638e-40		3.43373	3.0546e-36		-1.07562	1		-1.12599	0.999843
chromosome	M0N98_00470	598204	598617	-	414	137	Bacterial PH domain protein		9.70808	6.24814e-31		9.92979	3.961e-30		1.19799	1		1.12059	0.999843
chromosome	M0N98_00471	598621	599031	-	411	136	Bacterial PH domain protein		8.81406	1.5898e-22		9.02977	4.36893e-18		-1.00076	1		-1.05903	0.999843
chromosome	M0N98_00472	599107	599667	-	561	186	ORF6N domain protein		8.99319	2.31733e-17		9.21002	5.58032e-15		1.19687	1		1.10312	0.999843
chromosome	M0N98_00473	599823	601403	+	1581	526	L-aspartate oxidase		-4.03929	3.58497e-109		-3.96762	6.46582e-95		1.07456	1		1.04684	0.999843
chromosome	M0N98_00474	601653	603380	+	1728	575	PD-(D/E)XK nuclease superfamily protein		-3.13845	2.78756e-75		-3.08355	2.96445e-62		-1.05535	1		-1.11734	0.999843
chromosome	M0N98_00475	603429	604784	-	1356	451	Protein of unknown function (DUF1593)		-1.49473	1.06261e-05		-1.47035	0.000156071		1.11658	1		1.04647	0.999843
chromosome	M0N98_00476	604801	606942	-	2142	713	Pectic acid lyase		1.8086	0.00379871		1.83645	0.0102203		2.13591	1		1.96662	0.999843
chromosome	M0N98_00481	617274	619538	-	2265	754	Family of unknown function (DUF6055)		-1.21926	0.249201		-1.19385	0.375395		1.09717	1		1.00931	0.999843
chromosome	M0N98_00482	619794	620804	-	1011	336	protein of unknown function (DUF4859)		3.04185	0.0100072		3.15354	0.0455396		1.84077	1		1.70625	0.999843
chromosome	M0N98_00485	626013	626612	+	600	199	PD-(D/E)XK nuclease superfamily protein		1.14935	0.801887		1.15092	0.802773		2.70755	1		2.55347	0.999843
chromosome	M0N98_00486	627453	628064	-	612	203	Resolvase, N terminal domain		2.75623	3.85492e-13		2.80413	2.04114e-09		1.38853	1		1.31439	0.999843
chromosome	M0N98_00487	628443	630878	+	2436	811	putative beta-L-arabinofuranosidase		-2.57361	0.000174188		-2.54886	0.00456842		1.99844	1		1.83563	0.999843
chromosome	M0N98_00491	639240	643226	+	3987	1328	Two component regulator propeller		-8.28896	5.81551e-123		-8.18454	5.08168e-144		-1.06888	1		-1.10514	0.999843
chromosome	M0N98_00493	644079	644348	+	270	89	protein of unknown function (DUF4884)		-1.53957	0.00435899		-1.50814	0.020742		-1.30434	1		-1.35993	0.999843
chromosome	M0N98_00494	644447	646129	+	1683	560	C4-dicarboxylic acid transporter DauA		-12.3005	4.83935e-296		-12.1266	0		-1.06171	1		-1.06375	0.999843
chromosome	M0N98_00496	647862	649934	-	2073	690	Helix-hairpin-helix motif protein		-3.0247	8.34852e-14		-2.99537	3.20457e-09		-1.31831	1		-1.32847	0.999843
chromosome	M0N98_00497	650097	650603	+	507	168	protein of unknown function (DUF4294)		1.48145	1.59539e-09		1.50482	3.02705e-09		-1.30562	1		-1.3351	0.999843
chromosome	M0N98_00498	650634	651170	-	537	178	tRNA (guanosine(18)-2'-O)-methyltransferase		1.52601	9.8725e-06		1.54981	1.64429e-05		-1.23923	1		-1.26155	0.999843
chromosome	M0N98_00500	654313	655305	+	993	330	Quinolinate synthase A		2.24364	5.76148e-35		2.28324	4.09474e-31		-1.21723	1		-1.24818	0.999843
chromosome	M0N98_00501	655560	656141	-	582	193	dITP/XTP pyrophosphatase		1.21337	0.0625973		1.23222	0.0718743		-1.17683	1		-1.19493	0.999843
chromosome	M0N98_00502	656301	656828	+	528	175	Acetyltransferase		2.16485	3.45863e-08		2.19738	1.10112e-06		1.0714	1		1.03181	0.999843
chromosome	M0N98_00503	656927	657823	-	897	298	putative 5xTM membrane BCR, YitT family		1.03107	0.863449		1.04416	0.7869		-1.03522	1		-1.05631	0.999843
chromosome	M0N98_00504	657905	660739	-	2835	944	Leucine--tRNA ligase		-3.67124	4.34685e-107		-3.60874	8.76126e-100		-1.01491	1		-1.03939	0.999843
chromosome	M0N98_00505	661038	664262	-	3225	1074	putative tricorn protease		-2.48925	4.81864e-45		-2.44343	2.99617e-35		-1.233	1		-1.29442	0.999843
chromosome	M0N98_00506	664441	665028	+	588	195	RNA polymerase sigma-H factor		2.95556	6.61852e-10		2.99418	2.54664e-08		-1.04648	1		-1.08877	0.999843
chromosome	M0N98_00507	665117	666127	+	1011	336	FecR protein		4.11341	9.1057e-13		4.18687	6.39286e-09		1.41432	1		1.35121	0.999843
chromosome	M0N98_00511	673290	674816	+	1527	508	N-acetylgalactosamine-6-O-sulfatase		6.40129	1.2426e-75		6.52007	4.22896e-72		-1.06876	1		-1.12678	0.999843
chromosome	M0N98_00512	674946	676559	-	1614	537	IS66 family transposase ISBvu4		-4.56497	1.0081e-92		-4.48267	7.26227e-76		1.0175	1		-1.02439	0.999843
chromosome	M0N98_00514	677452	679044	+	1593	530	AAA domain, putative AbiEii toxin, Type IV TA system		2.90546	2.69083e-13		2.94365	3.2185e-13		1.06822	1		1.02989	0.999843
chromosome	M0N98_00515	679134	681728	-	2595	864	Xylan 1,4-beta-xylosidase		-1.13344	0.190609		-1.11716	0.284675		1.34823	1		1.27619	0.999843
chromosome	M0N98_00516	681914	683407	-	1494	497	Propionyl-CoA:succinate CoA transferase		-2.59408	1.32862e-58		-2.5515	1.35672e-50		-1.00645	1		-1.0436	0.999843
chromosome	M0N98_00517	683445	683795	-	351	116	hypothetical protein		-2.69627	1.22481e-24		-2.6617	1.29835e-23		1.13567	1		1.1036	0.999843
chromosome	M0N98_00518	684133	685503	+	1371	456	tRNA-2-methylthio-N(6)-dimethylallyladenosine synthase		-1.13924	0.0304167		-1.12009	0.0832441		-1.15453	1		-1.16914	0.999843
chromosome	M0N98_00519	685503	685904	+	402	133	Peptidyl-prolyl cis-trans isomerase Mip		-1.12467	0.137743		-1.1062	0.239996		-1.16512	1		-1.19854	0.999843
chromosome	M0N98_00520	685914	686150	-	237	78	PspC domain protein		-1.80829	2.36066e-12		-1.78074	3.48341e-11		-1.0958	1		-1.12821	0.999843
chromosome	M0N98_00521	686318	687184	+	867	288	Methyltransferase domain protein		1.13125	0.0443079		1.15109	0.036675		-1.2125	1		-1.2336	0.999843
chromosome	M0N98_00522	687187	688056	+	870	289	Cell division protein FtsX		1.52111	9.13594e-12		1.54551	5.1605e-12		-1.38757	1		-1.41779	0.999843
chromosome	M0N98_00523	688069	688314	+	246	81	Protein of unknown function (DUF3098)		3.51909	3.36475e-44		3.57549	3.58014e-42		-1.28315	1		-1.31915	0.999843
chromosome	M0N98_00524	688352	689152	+	801	266	Undecaprenyl-diphosphatase		4.76602	4.02437e-63		4.86509	2.79774e-57		-1.18583	1		-1.21193	0.999843
chromosome	M0N98_00525	689157	689864	+	708	235	tRNA pseudouridine synthase B		2.07822	2.47956e-15		2.11928	5.20228e-14		-1.09478	1		-1.11685	0.999843
chromosome	M0N98_00526	689876	690931	+	1056	351	S-adenosylmethionine:tRNA ribosyltransferase-isomerase		2.04602	3.07725e-29		2.08193	1.87905e-25		1.01602	1		1.00039	0.999843
chromosome	M0N98_00527	690950	691396	+	447	148	Bifunctional folate synthesis protein		1.90688	1.97853e-17		1.93603	3.35211e-17		1.02482	1		1.00258	0.999843
chromosome	M0N98_00528	691606	692010	+	405	134	hypothetical protein		1.91788	0.0370091		1.95713	0.0841216		2.34205	1		2.19509	0.999843
chromosome	M0N98_00530	692435	694000	+	1566	521	IS66 family transposase ISBthe5		-1.7191	2.45118e-20		-1.69067	8.30572e-16		1.07044	1		1.03927	0.999843
chromosome	M0N98_00531	694011	694205	-	195	64	hypothetical protein		-2.04615	0.000344518		-2.02468	0.00449971		1.90757	1		1.87582	0.999843
chromosome	M0N98_00532	694279	695331	-	1053	350	Thiol-activated cytolysin		1.2275	0.444905		1.23913	0.494417		1.14011	1		1.10585	0.999843
chromosome	M0N98_00533	695344	696891	-	1548	515	Thiol-activated cytolysin		1.26371	0.41775		1.28333	0.443646		1.7324	1		1.69851	0.999843
chromosome	M0N98_00534	696904	697764	-	861	286	hypothetical protein		-1.03911	0.947787		-1.02342	0.955638		1.81688	1		1.79727	0.999843
chromosome	M0N98_00537	698932	700809	-	1878	625	Tetratricopeptide repeat protein		-2.55305	1.18371e-22		-2.50708	3.13427e-18		1.03085	1		-1.01417	0.999843
chromosome	M0N98_00538	700945	702558	-	1614	537	IS66 family transposase ISBvu4		-4.5935	3.29088e-105		-4.51119	1.63552e-83		-1.01673	1		-1.05914	0.999843
chromosome	M0N98_00540	703471	704388	-	918	305	tRNA-dihydrouridine synthase B		1.17373	0.0867017		1.19428	0.079616		1.2372	1		1.18808	0.999843
chromosome	M0N98_00541	704447	704854	+	408	135	Putative esterase		-4.2422	1.14292e-114		-4.17592	1.64398e-110		-1.07227	1		-1.10223	0.999843
chromosome	M0N98_00542	704851	705966	+	1116	371	DNA recombination-mediator protein A		-3.15001	5.18067e-84		-3.1013	1.39185e-87		-1.21848	1		-1.25327	0.999843
chromosome	M0N98_00543	706047	707930	-	1884	627	Alpha-L-fucosidase		1.54106	1.68909e-12		1.56437	4.90532e-13		1.08791	1		1.05591	0.999843
chromosome	M0N98_00547	712399	713259	+	861	286	Helix-turn-helix domain protein		-5.06247	1.19919e-71		-4.99554	1.04462e-61		-1.02166	1		-1.0564	0.999843
chromosome	M0N98_00548	713324	714079	-	756	251	Fumarate reductase iron-sulfur subunit		1.25359	0.000804043		1.27305	0.000441467		-1.20252	1		-1.2241	0.999843
chromosome	M0N98_00549	714100	716058	-	1959	652	Fumarate reductase flavoprotein subunit		1.02576	0.716744		1.04397	0.561079		-1.06684	1		-1.08855	0.999843
chromosome	M0N98_00550	716093	716779	-	687	228	uccinate dehydrogenase (or fumarate reductase)cytochrome b subunit, b558 family		1.41455	2.03905e-07		1.43759	4.43781e-07		-1.05902	1		-1.08185	0.999843
chromosome	M0N98_00551	716970	717581	+	612	203	PAP2 superfamily protein		-1.98916	2.05818e-23		-1.9567	2.75479e-19		-1.00887	1		-1.03383	0.999843
chromosome	M0N98_00552	717685	719286	-	1602	533	Peptidase family S41		-1.34123	3.59591e-05		-1.31735	0.000619322		-1.01361	1		-1.02736	0.999843
chromosome	M0N98_00553	719289	719744	-	456	151	Phosphopantetheine adenylyltransferase		1.05711	0.484453		1.07395	0.39745		-1.1467	1		-1.16673	0.999843
chromosome	M0N98_00554	719762	721639	-	1878	625	Histidine kinase-, DNA gyrase B-, and HSP90-like ATPase		-1.25349	7.75117e-05		-1.23226	0.000750124		-1.18257	1		-1.20162	0.999843
chromosome	M0N98_00555	721670	722806	-	1137	378	Protein YghO		-1.54795	4.70934e-11		-1.52583	8.61428e-11		-1.03729	1		-1.04338	0.999843
chromosome	M0N98_00556	722881	723843	-	963	320	Inner membrane protein YrbG		1.21103	0.0202294		1.23254	0.0212779		1.04594	1		1.0117	0.999843
chromosome	M0N98_00557	723907	724878	-	972	323	Calcineurin-like phosphoesterase		2.08292	5.69724e-05		2.1211	0.000311456		1.28227	1		1.19793	0.999843
chromosome	M0N98_00559	727982	728503	-	522	173	hypothetical protein		2.43976	0.039289		2.46559	0.116117		1.03184	1		-1.01408	0.999843
chromosome	M0N98_00560	728592	731519	-	2928	975	hypothetical protein		1.33636	0.00557978		1.35627	0.00498707		-1.22923	1		-1.24847	0.999843
chromosome	M0N98_00561	731564	732058	-	495	164	Helix-turn-helix domain protein		-1.71931	0.00167433		-1.70082	0.00480754		-1.30516	1		-1.34186	0.999843
chromosome	M0N98_00564	735036	735833	+	798	265	L,D-transpeptidase catalytic domain		-2.54623	6.20166e-44		-2.50557	6.28177e-36		-1.19053	1		-1.22622	0.999843
chromosome	M0N98_00565	735864	736121	-	258	85	DNA-damage-inducible protein D		1.60932	0.00175359		1.63267	0.00366946		1.13528	1		1.09832	0.999843
chromosome	M0N98_00566	736638	737870	+	1233	410	Nucleoside recognition		-5.72395	5.50175e-91		-5.64274	1.43562e-85		1.16301	1		1.13191	0.999843
chromosome	M0N98_00567	737915	738331	+	417	138	Endoribonuclease YbeY		-4.47751	4.02192e-78		-4.3995	1.62282e-68		-1.31059	1		-1.3563	0.999843
chromosome	M0N98_00568	738558	739091	+	534	177	hypothetical protein		-2.66399	1.50324e-19		-2.6298	4.81593e-19		-1.14052	1		-1.19019	0.999843
chromosome	M0N98_00569	739117	740817	+	1701	566	SPFH domain / Band 7 family protein		-4.38279	9.48845e-102		-4.30822	1.76341e-90		-1.23499	1		-1.28848	0.999843
chromosome	M0N98_00570	740964	742835	+	1872	623	tRNA uridine 5-carboxymethylaminomethyl modification enzyme MnmG		-4.20317	1.47492e-86		-4.12322	7.8705e-72		1.02022	1		-1.01502	0.999843
chromosome	M0N98_00571	742895	743419	+	525	174	Adenine phosphoribosyltransferase		-1.86653	3.07012e-16		-1.83352	3.34741e-13		-1.24721	1		-1.29102	0.999843
chromosome	M0N98_00572	743649	745469	+	1821	606	Tox-URI1 protein		-3.05933	1.32421e-37		-3.00101	7.56802e-31		-1.04296	1		-1.10288	0.999843
chromosome	M0N98_00573	745627	746079	+	453	150	D-aminoacyl-tRNA deacylase		-3.93228	3.44226e-93		-3.87498	1.07626e-93		-1.19234	1		-1.22237	0.999843
chromosome	M0N98_00576	747544	748518	-	975	324	Octaprenyl diphosphate synthase		5.56177	2.01911e-77		5.66215	5.85911e-74		-1.22644	1		-1.23107	0.999843
chromosome	M0N98_00577	748610	751525	+	2916	971	DNA polymerase I		-1.50046	6.60775e-09		-1.47214	9.93254e-07		-1.02784	1		-1.07873	0.999843
chromosome	M0N98_00578	751596	751808	+	213	70	hypothetical protein		2.84394	0.000715813		2.8702	0.000812678		1.11138	1		1.08837	0.999843
chromosome	M0N98_00579	751835	752221	+	387	128	Family of unknown function (DUF3836)		1.40871	0.00528613		1.42328	0.00174889		-1.24121	1		-1.27482	0.999843
chromosome	M0N98_00580	752423	753526	+	1104	367	Ribosome-binding ATPase YchF		-3.35445	1.9603e-101		-3.29912	6.15312e-96		-1.31994	1		-1.35313	0.999843
chromosome	M0N98_00581	753651	754562	+	912	303	Ketopantoate reductase PanE/ApbA		-3.35855	6.32565e-84		-3.30117	2.79924e-71		-1.25402	1		-1.28676	0.999843
chromosome	M0N98_00582	754559	755380	+	822	273	Phosphatidylglycerol--prolipoproteindiacylglyceryl transferase		1.11524	0.169603		1.13399	0.150005		-1.21501	1		-1.24737	0.999843
chromosome	M0N98_00583	755381	756037	+	657	218	Chloramphenicol acetyltransferase		3.68363	1.40048e-58		3.75208	1.80327e-51		-1.09403	1		-1.12139	0.999843
chromosome	M0N98_00585	757280	757525	-	246	81	hypothetical protein		2.06779	0.0248627		2.09571	0.0954251		2.44548	1		2.36897	0.999843
chromosome	M0N98_00588	760692	762359	-	1668	555	Tetratricopeptide repeat protein		2.86114	2.8831e-66		2.90912	6.03568e-68		-1.10566	1		-1.13324	0.999843
chromosome	M0N98_00590	763197	765176	-	1980	659	Glycosyl hydrolase family 20, catalytic domain		-1.0404	0.631581		-1.02153	0.822285		1.04068	1		1.00902	0.999843
chromosome	M0N98_00591	765226	767838	-	2613	870	DNA mismatch repair protein MutS		-1.51658	1.12352e-11		-1.49168	5.93936e-10		-1.12087	1		-1.15651	0.999843
chromosome	M0N98_00592	767957	768463	+	507	168	Flavin reductase like domain protein		1.24694	0.0350126		1.26489	0.0361327		-1.08191	1		-1.13359	0.999843
chromosome	M0N98_00594	768799	772053	+	3255	1084	putative tricorn protease		-3.31262	5.17133e-85		-3.25526	9.03631e-71		1.07627	1		1.01696	0.999843
chromosome	M0N98_00595	772178	773470	-	1293	430	Tyrosine--tRNA ligase		-1.09508	0.133393		-1.0765	0.277028		1.0484	1		1.0377	0.999843
chromosome	M0N98_00596	773550	774179	-	630	209	putative metal-dependent hydrolase YcfH		3.72798	1.07813e-35		3.7928	1.53394e-30		1.23362	1		1.22112	0.999843
chromosome	M0N98_00597	774194	774415	-	222	73	Putative membrane protein insertion efficiency factor		2.31621	1.10115e-15		2.35046	8.26921e-15		-1.02914	1		-1.03947	0.999843
chromosome	M0N98_00598	774412	774804	-	393	130	Ribonuclease P		2.99974	5.03896e-40		3.04581	2.08077e-38		-1.0545	1		-1.07152	0.999843
chromosome	M0N98_00599	774907	775656	-	750	249	Uroporphyrinogen-III synthase HemD		1.01697	0.842434		1.03157	0.700299		-1.11138	1		-1.11407	0.999843
chromosome	M0N98_00600	775661	776473	-	813	270	protein of unknown function (DUF4271)		1.11588	0.244188		1.13043	0.179933		1.11914	1		1.11079	0.999843
chromosome	M0N98_00601	776470	777057	-	588	195	Putative cytokinin riboside 5'-monophosphatephosphoribohydrolase		1.89823	1.62743e-17		1.9289	3.56899e-16		1.25831	1		1.245	0.999843
chromosome	M0N98_00602	777172	778464	-	1293	430	S-adenosylmethionine synthase		1.423	3.23493e-09		1.44532	6.64587e-11		1.24235	1		1.22709	0.999843
chromosome	M0N98_00603	778742	780118	+	1377	458	Riboflavin transporter RibZ		-2.01426	1.75745e-27		-1.97803	1.6236e-20		-1.35721	1		-1.43643	0.999843
chromosome	M0N98_00604	780364	781002	+	639	212	Endonuclease/Exonuclease/phosphatase family protein		-3.97663	3.73059e-41		-3.8992	8.33599e-36		-1.36253	1		-1.41671	0.999843
chromosome	M0N98_00605	781017	782159	+	1143	380	Acyltransferase family protein		-3.32275	5.92215e-33		-3.26013	2.68699e-28		-1.41991	1		-1.4676	0.999843
chromosome	M0N98_00606	782395	782799	+	405	134	hypothetical protein		2.37149	0.0104228		2.40558	0.0631794		1.83883	1		1.72384	0.999843
chromosome	M0N98_00608	783224	784789	+	1566	521	IS66 family transposase ISBthe5		-2.39505	1.07024e-38		-2.35774	6.97232e-34		1.10194	1		1.06361	0.999843
chromosome	M0N98_00609	784786	784959	-	174	57	hypothetical protein		1.13244	0.638891		1.15087	0.675665		2.23281	1		2.10911	0.999843
chromosome	M0N98_00611	785686	787299	+	1614	537	IS66 family transposase ISBvu4		-3.96681	1.51149e-82		-3.89533	7.83842e-70		1.00376	1		-1.03868	0.999843
chromosome	M0N98_00612	787649	788905	+	1257	418	DUF3874-containing protein of unknown function		-1.58038	2.0056e-07		-1.55842	5.08565e-07		1.42898	1		1.34712	0.999843
chromosome	M0N98_00613	789119	790273	+	1155	384	Lactaldehyde reductase		-1.18171	0.0474488		-1.16393	0.103658		1.34539	1		1.28228	0.999843
chromosome	M0N98_00614	790307	790996	+	690	229	hypothetical protein		1.82823	0.179366		1.85866	0.367379		2.62794	1		2.41833	0.999843
chromosome	M0N98_00615	791035	794181	+	3147	1048	TonB-dependent Receptor Plug Domain protein		1.17909	0.311761		1.19721	0.380683		1.08838	1		1.01729	0.999843
chromosome	M0N98_00617	795706	796707	+	1002	333	Calcineurin-like phosphoesterase		1.28178	0.439207		1.30808	0.518396		1.92972	1		1.79935	0.999843
chromosome	M0N98_00618	796865	798130	-	1266	421	Protein of unknown function (DUF2851)		-5.18922	1.38525e-36		-5.09918	1.35314e-28		1.70744	1		1.5922	0.999843
chromosome	M0N98_00619	798214	798969	+	756	251	4-hydroxy-tetrahydrodipicolinate reductase		3.5972	1.22977e-74		3.65973	1.23598e-66		-1.05075	1		-1.0795	0.999843
chromosome	M0N98_00620	798973	800397	+	1425	474	Signal peptidase, peptidase S26		3.81941	1.19272e-63		3.89504	1.04269e-56		1.08164	1		1.05594	0.999843
chromosome	M0N98_00621	800435	801298	+	864	287	Signal peptidase I		1.37452	4.1481e-07		1.39974	3.77462e-06		1.17658	1		1.14541	0.999843
chromosome	M0N98_00622	801298	801954	+	657	218	hypothetical protein		2.45258	5.17952e-18		2.50188	5.3507e-16		-1.29841	1		-1.31671	0.999843
chromosome	M0N98_00623	801959	802771	+	813	270	putative oxidoreductase UxuB		2.50563	1.67002e-22		2.55427	7.58503e-20		-1.28553	1		-1.31687	0.999843
chromosome	M0N98_00624	802811	803986	+	1176	391	Mannonate dehydratase		3.20909	6.08591e-23		3.27898	3.45412e-21		-1.31337	1		-1.35157	0.999843
chromosome	M0N98_00627	809312	810886	+	1575	524	N-acetylglucosamine-6-O-sulfatase		-1.58645	0.0250568		-1.57706	0.0671101		1.81732	1		1.6911	0.999843
chromosome	M0N98_00628	810943	814830	-	3888	1295	Response regulator receiver domain protein		-7.79869	3.47476e-111		-7.70207	2.78913e-112		-1.02393	1		-1.06706	0.999843
chromosome	M0N98_00629	815035	817491	-	2457	818	Glycosyl hydrolase family 65, N-terminal domain		-4.07977	7.33774e-79		-4.00362	3.26058e-63		1.07559	1		1.0415	0.999843
chromosome	M0N98_00630	817590	818843	-	1254	417	putative zinc protease		-3.83679	8.40785e-105		-3.7753	1.34956e-86		1.00111	1		-1.00863	0.999843
chromosome	M0N98_00631	818912	819448	+	537	178	Putative cytokinin riboside 5'-monophosphatephosphoribohydrolase		2.74218	4.78828e-08		2.79941	8.37441e-08		-1.12011	1		-1.15708	0.999843
chromosome	M0N98_00632	819466	820068	+	603	200	Arabinose 5-phosphate isomerase KdsD		-1.62491	1.167e-10		-1.59742	1.28644e-08		-1.29923	1		-1.35286	0.999843
chromosome	M0N98_00634	821139	822176	+	1038	345	Chitinase A1		1.35472	0.000187486		1.37752	0.000385351		-1.4487	1		-1.4971	0.999843
chromosome	M0N98_00635	822187	824709	-	2523	840	Peptidase family M1 domain protein		-2.75411	6.43646e-50		-2.70502	1.57702e-38		-1.2021	1		-1.2498	0.999843
chromosome	M0N98_00636	824713	825807	-	1095	364	tRNA-specific 2-thiouridylase MnmA		-1.55849	1.69179e-11		-1.53191	7.20257e-09		-1.0257	1		-1.06594	0.999843
chromosome	M0N98_00637	825840	826619	-	780	259	4Fe-4S binding domain protein		-3.29924	1.08684e-86		-3.2449	2.19409e-75		1.04217	1		1.00018	0.999843
chromosome	M0N98_00638	827212	827694	+	483	160	Helix-turn-helix domain protein		-38.9465	2.92548e-106		-39.4966	6.52793e-24		1.43603	1		1.38228	0.999843
chromosome	M0N98_00641	833656	834774	-	1119	372	Phage integrase family protein		-2.31665	0.000112326		-2.28666	0.0042144		1.12987	1		1.05441	0.999843
chromosome	M0N98_00642	834874	835929	+	1056	351	Holliday junction ATP-dependent DNA helicase RuvB		-1.63259	2.35936e-15		-1.60405	4.51605e-12		-1.28637	1		-1.33216	0.999843
chromosome	M0N98_00645	838750	840876	+	2127	708	Dipeptidyl-peptidase 7		1.56128	2.79012e-08		1.58848	9.83242e-08		-1.3785	1		-1.42966	0.999843
chromosome	M0N98_00646	841047	841322	+	276	91	hypothetical protein		-1.41594	1.68416e-05		-1.39625	3.87568e-05		1.06044	1		1.0656	0.999843
chromosome	M0N98_00647	841197	843014	-	1818	605	Type III restriction enzyme, res subunit		-2.17541	1.05032e-39		-2.1412	6.73382e-42		1.04508	1		1.05018	0.999843
chromosome	M0N98_00648	843333	843518	-	186	61	Cro/C1-type HTH DNA-binding domain protein		1.25676	0.314033		1.2883	0.309308		-1.39989	1		-1.43004	0.999843
chromosome	M0N98_00649	843549	843806	-	258	85	hypothetical protein		1.94155	3.14432e-06		1.97493	0.000159358		-1.4508	1		-1.47255	0.999843
chromosome	M0N98_00650	843817	844464	-	648	215	Protein of unknown function (DUF2975)		2.56662	3.53115e-20		2.61639	2.92298e-17		-1.46276	1		-1.51029	0.999843
chromosome	M0N98_00651	844481	845128	-	648	215	Protein of unknown function (DUF2975)		1.74346	6.88598e-09		1.77337	3.41478e-08		-1.51306	1		-1.53074	0.999843
chromosome	M0N98_00652	845137	845967	-	831	276	Type II CAAX prenyl endopeptidase Rce1-like protein		-1.89693	7.88148e-18		-1.86545	6.72242e-17		-1.47276	1		-1.49131	0.999843
chromosome	M0N98_00656	848157	848771	-	615	204	D-ribitol-5-phosphate phosphatase		1.79306	4.53612e-14		1.8235	1.48253e-12		-1.11424	1		-1.12087	0.999843
chromosome	M0N98_00657	848799	851429	-	2631	876	Calcium-transporting ATPase 1		-1.86769	1.92791e-28		-1.83746	7.47859e-29		1.09859	1		1.09447	0.999843
chromosome	M0N98_00659	851759	852763	-	1005	334	Transposase		-3.82178	2.04552e-61		-3.76912	2.04053e-60		-1.16418	1		-1.17094	0.999843
chromosome	M0N98_00660	852774	853124	-	351	116	hypothetical protein		-4.08899	8.58524e-55		-4.03154	1.46418e-49		-1.31176	1		-1.31804	0.999843
chromosome	M0N98_00662	853779	855077	+	1299	432	Glycosyl Hydrolase Family 88		6.15501	1.15443e-22		6.24711	4.95267e-20		1.46214	1		1.38739	0.999843
chromosome	M0N98_00663	855134	855631	-	498	165	hypothetical protein		1.91195	0.00217286		1.94016	0.00583201		1.11578	1		1.05046	0.999843
chromosome	M0N98_00664	855644	856291	-	648	215	Outer membrane protein beta-barrel domain protein		-1.1878	0.234748		-1.17161	0.309308		1.1791	1		1.09767	0.999843
chromosome	M0N98_00666	856924	857142	+	219	72	hypothetical protein		8.03692	3.71362e-21		8.21482	5.53865e-18		1.02832	1		-1.0257	0.999843
chromosome	M0N98_00667	857145	857624	+	480	159	Thioredoxin		13.6326	2.98555e-126		13.9157	1.33321e-117		-1.18429	1		-1.25957	0.999843
chromosome	M0N98_00668	857662	858009	+	348	115	MarR family protein		5.61157	5.98519e-104		5.70493	2.01184e-100		-1.14984	1		-1.20228	0.999843
chromosome	M0N98_00669	858033	858698	+	666	221	D-alanyl-D-alanine dipeptidase		3.3485	5.08689e-39		3.40748	2.16538e-34		1.05293	1		1.02144	0.999843
chromosome	M0N98_00670	858702	859886	+	1185	394	THUMP domain-like protein		2.58143	8.755e-31		2.62439	7.37266e-29		1.12677	1		1.09271	0.999843
chromosome	M0N98_00671	859883	860566	-	684	227	Response regulator MprA		-1.30598	0.0116832		-1.28884	0.0258664		1.35458	1		1.31925	0.999843
chromosome	M0N98_00672	860571	862109	-	1539	512	Histidine kinase-, DNA gyrase B-, and HSP90-like ATPase		-5.7766	3.36008e-122		-5.68735	3.40559e-102		1.51233	1		1.48839	0.999843
chromosome	M0N98_00673	862161	864233	+	2073	690	Outer membrane protein beta-barrel family protein		-3.38179	3.72037e-54		-3.32971	1.10657e-46		1.42142	1		1.38058	0.999843
chromosome	M0N98_00674	864269	864697	-	429	142	Cysteine desulfuration protein SufE		-3.06268	8.92705e-61		-3.01125	3.55096e-53		-1.27748	1		-1.31698	0.999843
chromosome	M0N98_00675	864709	865713	-	1005	334	Aminopeptidase YwaD		-4.20031	3.44521e-109		-4.12665	1.23331e-86		-1.14251	1		-1.17812	0.999843
chromosome	M0N98_00676	865782	867539	-	1758	585	Membrane dipeptidase (Peptidase family M19)		-4.75367	3.25536e-87		-4.6809	2.16956e-83		1.16401	1		1.11344	0.999843
chromosome	M0N98_00677	867622	868530	+	909	302	Phosphate acetyltransferase		-1.76962	9.28282e-18		-1.74242	2.25472e-16		-1.01414	1		-1.06399	0.999843
chromosome	M0N98_00678	868543	869607	+	1065	354	Butyrate kinase 2		1.07567	0.442824		1.0945	0.377845		1.94964	1		1.82311	0.999843
chromosome	M0N98_00679	869745	870995	-	1251	416	Virulence-associated protein E		-1.44508	0.00214987		-1.42067	0.0136591		1.56499	1		1.46159	0.999843
chromosome	M0N98_00680	871597	873162	-	1566	521	IS66 family transposase ISBthe5		-2.02078	1.18836e-25		-1.98972	8.97517e-22		1.17076	1		1.12589	0.999843
chromosome	M0N98_00685	875912	876226	-	315	104	protein of unknown function (DUF4491)		1.05663	0.449016		1.07283	0.347677		-1.37339	1		-1.4251	0.999843
chromosome	M0N98_00686	876233	876691	-	459	152	Regulatory protein AsnC		-1.46217	1.29876e-06		-1.442	1.14243e-06		-1.21132	1		-1.25273	0.999843
chromosome	M0N98_00687	876808	877191	-	384	127	hypothetical protein		1.07791	0.62075		1.10086	0.575837		-1.15952	1		-1.19039	0.999843
chromosome	M0N98_00688	877214	878500	-	1287	428	UPF0053 inner membrane protein YtfL		-3.42165	1.17109e-82		-3.36519	2.23175e-67		-1.01158	1		-1.0472	0.999843
chromosome	M0N98_00689	878635	879159	+	525	174	NUDIX domain protein		3.35476	1.26288e-22		3.42007	1.02402e-18		1.05173	1		1.0233	0.999843
chromosome	M0N98_00690	879190	882072	+	2883	960	Tetratricopeptide repeat protein		2.00966	1.98519e-26		2.0469	1.37247e-22		1.02499	1		-1.00959	0.999843
chromosome	M0N98_00691	882096	883793	+	1698	565	Vitamin B12 transporter BtuB		4.3963	3.11351e-60		4.47704	5.84205e-55		1.06068	1		1.0218	0.999843
chromosome	M0N98_00692	883915	886353	+	2439	812	DNA topoisomerase		-1.12015	0.0997305		-1.09978	0.203206		-1.0519	1		-1.07022	0.999843
chromosome	M0N98_00693	886350	886877	+	528	175	Shikimate kinase		1.21446	0.00529281		1.23644	0.00578215		-1.12488	1		-1.1422	0.999843
chromosome	M0N98_00694	886919	888811	+	1893	630	Biosynthetic arginine decarboxylase		2.05938	8.1402e-32		2.09664	8.93185e-29		-1.0816	1		-1.09351	0.999843
chromosome	M0N98_00695	888816	889589	+	774	257	Acetylglutamate kinase		6.64052	1.70565e-45		6.78301	2.01764e-50		1.0309	1		1.01675	0.999843
chromosome	M0N98_00696	889653	890162	+	510	169	ECF RNA polymerase sigma factor SigR		-1.3992	1.78369e-05		-1.3794	1.23533e-05		1.2101	1		1.17102	0.999843
chromosome	M0N98_00697	890152	890631	+	480	159	hypothetical protein		7.09737	3.30753e-178		7.20238	1.65858e-223		1.23183	1		1.19476	0.999843
chromosome	M0N98_00699	891667	892371	+	705	234	YgjP-like, metallopeptidase domain		1.75232	3.46278e-17		1.7796	9.47868e-17		-1.02599	1		-1.04834	0.999843
chromosome	M0N98_00700	892392	893702	+	1311	436	Acetyl esterase Axe7A		1.08842	0.177324		1.10621	0.137285		1.0079	1		-1.01225	0.999843
chromosome	M0N98_00701	893807	894457	+	651	216	hypothetical protein		6.61217	4.02774e-65		6.7292	1.1348e-57		-1.23099	1		-1.27457	0.999843
chromosome	M0N98_00702	894629	894883	+	255	84	hypothetical protein		2.98629	3.22248e-06		3.03494	4.62003e-05		1.46032	1		1.4012	0.999843
chromosome	M0N98_00703	895351	895980	+	630	209	Helix-turn-helix domain protein		2.78837	1.39291e-05		2.82331	0.000235005		1.71641	1		1.62206	0.999843
chromosome	M0N98_00704	896058	898481	+	2424	807	hypothetical protein		1.41902	0.00597208		1.43685	0.00582281		-1.26034	1		-1.29928	0.999843
chromosome	M0N98_00707	899828	900898	+	1071	356	Radical SAM superfamily protein		6.36582	1.69956e-06		6.57611	4.93888e-05		1.11567	1		1.03863	0.999843
chromosome	M0N98_00708	900919	901167	+	249	82	hypothetical protein		6.35899	0.00650599		7.01582	0.0622041		-1.16582	1		-1.25167	0.999843
chromosome	M0N98_00709	901360	902541	+	1182	393	Putative transporter AraJ		1.04636	0.646844		1.06633	0.54918		1.01179	1		-1.02628	0.999843
chromosome	M0N98_00710	902502	902921	-	420	139	hypothetical protein		-2.15914	1.76658e-19		-2.12781	7.30081e-17		1.01678	1		-1.01884	0.999843
chromosome	M0N98_00711	903060	903527	+	468	155	RimP N-terminal domain protein		5.15759	5.70884e-38		5.26068	5.63008e-35		-1.04108	1		-1.05586	0.999843
chromosome	M0N98_00712	903530	904786	+	1257	418	Transcription termination/antitermination protein NusA		1.2065	0.00303833		1.22734	0.00221583		-1.0897	1		-1.11158	0.999843
chromosome	M0N98_00713	904828	907839	+	3012	1003	Translation-initiation factor 2		1.1647	0.0253812		1.18623	0.0196475		-1.05974	1		-1.08446	0.999843
chromosome	M0N98_00714	907978	908481	+	504	167	Colicin V production protein		6.97154	1.38659e-78		7.09493	5.50801e-74		-1.50568	1		-1.56046	0.999843
chromosome	M0N98_00716	909968	910720	+	753	250	putative ATP-dependent transporter SufC		11.3471	1.82741e-139		11.5645	1.78739e-129		-1.40923	1		-1.48063	0.999843
chromosome	M0N98_00717	910750	912093	+	1344	447	FeS cluster assembly protein SufD		3.55333	6.60955e-53		3.6241	1.11967e-45		-1.3586	1		-1.42994	0.999843
chromosome	M0N98_00718	912100	913314	+	1215	404	Cysteine desulfurase		1.61344	9.47158e-16		1.64205	2.50837e-13		-1.27696	1		-1.33924	0.999843
chromosome	M0N98_00721	919227	920441	+	1215	404	Transposase, Mutator family		-3.5581	6.9525e-33		-3.50813	3.9228e-30		1.4663	1		1.40229	0.999843
chromosome	M0N98_00722	920532	920756	-	225	74	hypothetical protein		-2.72532	2.92277e-41		-2.68205	1.20713e-35		-1.23829	1		-1.28803	0.999843
chromosome	M0N98_00723	920770	921372	-	603	200	Lysine exporter LysO		1.05136	0.587876		1.06609	0.484752		-1.17557	1		-1.22609	0.999843
chromosome	M0N98_00724	921369	921650	-	282	93	Lysine exporter LysO		1.62542	0.000140584		1.64775	0.000601835		1.01904	1		-1.01497	0.999843
chromosome	M0N98_00726	923303	926431	-	3129	1042	TonB-dependent receptor SusC		-2.32382	4.18045e-05		-2.30029	0.000767982		1.90905	1		1.79472	0.999843
chromosome	M0N98_00727	926655	928280	-	1626	541	Tetratricopeptide repeat protein		-5.61565	2.04874e-88		-5.54039	3.68206e-84		-1.13878	1		-1.16786	0.999843
chromosome	M0N98_00728	928382	928987	+	606	201	Ribonuclease HII		3.53131	2.87076e-39		3.59326	4.38618e-36		-1.03671	1		-1.06739	0.999843
chromosome	M0N98_00729	929130	930443	-	1314	437	L-fucose-proton symporter		-1.99269	4.98715e-10		-1.9677	2.68651e-08		-1.41219	1		-1.48161	0.999843
chromosome	M0N98_00730	930556	932331	-	1776	591	L-fucose isomerase		-1.63818	4.14337e-10		-1.60822	6.10084e-08		-1.50653	1		-1.6155	0.999843
chromosome	M0N98_00731	932353	933333	-	981	326	Bacterial regulatory protein, gntR family		-1.90076	5.41188e-17		-1.87159	9.11344e-15		-1.29706	1		-1.3907	0.999843
chromosome	M0N98_00732	933782	935296	+	1515	504	2,3-bisphosphoglycerate-independent phosphoglycerate mutase		1.3238	1.37321e-06		1.34586	1.2391e-06		1.00709	1		-1.01614	0.999843
chromosome	M0N98_00733	935399	935980	+	582	193	Protein of unknown function (DUF3109)		2.03888	4.62145e-14		2.07659	2.16718e-12		1.06867	1		1.04538	0.999843
chromosome	M0N98_00734	936048	937235	+	1188	395	Phosphate-selective porin O and P		1.58761	1.87676e-05		1.61315	6.59681e-05		1.06744	1		1.0446	0.999843
chromosome	M0N98_00735	937477	939336	+	1860	619	Subtilase family protein		1.72047	8.83111e-10		1.75192	3.79588e-09		1.05186	1		1.01546	0.999843
chromosome	M0N98_00736	939355	940335	+	981	326	Type IX secretion system protein PorV		-1.50406	2.8128e-05		-1.47348	0.000239574		1.22781	1		1.1764	0.999843
chromosome	M0N98_00737	940506	943085	-	2580	859	Alpha amylase, catalytic domain		-6.79388	2.75983e-125		-6.69681	8.77172e-112		-1.13489	1		-1.1924	0.999843
chromosome	M0N98_00746	955274	956869	+	1596	531	protein of unknown function (DUF6377)		4.88128	1.26604e-42		4.96318	3.5505e-41		-1.02166	1		-1.06336	0.999843
chromosome	M0N98_00747	956976	957272	-	297	98	hypothetical protein		1.9616	0.00686515		2.01029	0.0461522		1.12781	1		1.09119	0.999843
chromosome	M0N98_00748	957396	957641	-	246	81	hypothetical protein		4.52298	5.51712e-05		4.73107	0.00171891		1.81359	1		1.73612	0.999843
chromosome	M0N98_00749	957781	960267	-	2487	828	putative PL29 family lyase N-terminal domain-containing protein		-2.36348	1.05984e-09		-2.33085	1.0752e-08		-1.55143	1		-1.59738	0.999843
chromosome	M0N98_00751	960340	960825	-	486	161	Helix-turn-helix domain protein		-7.22621	1.6896e-59		-7.13929	4.71856e-49		-1.15225	1		-1.19346	0.999843
chromosome	M0N98_00752	961531	962886	-	1356	451	Major Facilitator Superfamily protein		-8.87847	3.12845e-49		-8.73228	6.68967e-39		-1.07496	1		-1.13217	0.999843
chromosome	M0N98_00754	965966	967930	-	1965	654	DNA gyrase subunit B		-1.16546	0.00814047		-1.14584	0.0204502		1.03643	1		1.01834	0.999843
chromosome	M0N98_00755	968377	968631	-	255	84	30S ribosomal protein S20		-4.19856	3.75792e-52		-4.14867	1.53965e-66		1.06911	1		1.05998	0.999843
chromosome	M0N98_00757	968989	969714	+	726	241	Recombination protein O C terminal		2.53547	1.19711e-15		2.57163	5.82656e-14		-1.03012	1		-1.06087	0.999843
chromosome	M0N98_00758	969969	971582	-	1614	537	IS66 family transposase ISBvu4		-4.12053	9.82909e-92		-4.04704	1.25534e-72		1.00303	1		-1.03967	0.999843
chromosome	M0N98_00760	972634	973083	-	450	149	putative protein YqeY		-3.19712	3.3888e-54		-3.14386	1.92767e-47		-1.20646	1		-1.25764	0.999843
chromosome	M0N98_00761	973105	974409	-	1305	434	Tubulin/FtsZ family, GTPase domain		-1.0997	0.184239		-1.07994	0.357093		-1.26212	1		-1.31884	0.999843
chromosome	M0N98_00762	974447	975949	-	1503	500	Cell division protein FtsA		-1.76616	2.75006e-18		-1.73449	3.21349e-14		-1.27188	1		-1.33883	0.999843
chromosome	M0N98_00763	975953	976690	-	738	245	Cell division septal protein		-2.42565	1.39988e-30		-2.37885	9.34547e-24		-1.27309	1		-1.33754	0.999843
chromosome	M0N98_00764	976687	978063	-	1377	458	UDP-N-acetylmuramate--L-alanine ligase		-2.25007	5.70649e-40		-2.21105	1.43589e-32		-1.29886	1		-1.3557	0.999843
chromosome	M0N98_00765	978053	979183	-	1131	376	UDP-N-acetylglucosamine--N-acetylmuramyl-(pentapeptide) pyrophosphoryl-undecaprenol N-acetylglucosamine transferase		-3.01446	3.52134e-73		-2.96601	1.23799e-68		-1.22141	1		-1.27686	0.999843
chromosome	M0N98_00766	979248	980645	-	1398	465	Cell cycle protein		-1.9756	5.69611e-30		-1.9427	4.11305e-26		-1.32047	1		-1.36844	0.999843
chromosome	M0N98_00767	980669	982003	-	1335	444	UDP-N-acetylmuramoylalanine--D-glutamate ligase		-1.43763	1.65433e-09		-1.41251	2.24094e-07		-1.27418	1		-1.32141	0.999843
chromosome	M0N98_00768	982018	983286	-	1269	422	Phospho-N-acetylmuramoyl-pentapeptide-transferase		-1.06382	0.344218		-1.0469	0.523816		-1.30236	1		-1.34954	0.999843
chromosome	M0N98_00769	983299	984753	-	1455	484	UDP-N-acetylmuramoyl-L-alanyl-D-glutamate--2,6-diaminopimelate ligase		-1.92997	1.49201e-28		-1.89982	4.06721e-26		-1.32347	1		-1.37422	0.999843
chromosome	M0N98_00770	984772	986952	-	2181	726	Peptidoglycan D,D-transpeptidase FtsI		-2.70578	1.37878e-59		-2.66485	8.39567e-67		-1.28131	1		-1.32561	0.999843
chromosome	M0N98_00771	986957	987331	-	375	124	Bacteriodetes cell division protein (FtsL-like)		-1.93968	1.66585e-10		-1.90476	1.29657e-08		-1.06943	1		-1.10652	0.999843
chromosome	M0N98_00772	987336	988250	-	915	304	Ribosomal RNA small subunit methyltransferase H		-1.38135	1.04556e-07		-1.36062	9.91537e-07		-1.12543	1		-1.16983	0.999843
chromosome	M0N98_00773	988247	988711	-	465	154	MraZ protein, putative antitoxin-like		-1.54601	2.96106e-13		-1.52261	1.19068e-11		-1.21367	1		-1.26214	0.999843
chromosome	M0N98_00775	989058	989897	+	840	279	Acyltransferase		-1.16417	0.0852876		-1.1463	0.14613		-1.01166	1		-1.03959	0.999843
chromosome	M0N98_00776	989921	990901	+	981	326	Acetyltransferase (GNAT) domain protein		-2.79256	4.37947e-61		-2.74974	6.00155e-59		-1.00794	1		-1.02712	0.999843
chromosome	M0N98_00777	990990	992282	-	1293	430	Deoxyguanosinetriphosphate triphosphohydrolase		-4.12284	1.84147e-84		-4.05421	5.119e-69		-1.02963	1		-1.04752	0.999843
chromosome	M0N98_00778	992544	992978	+	435	144	Deoxyuridine 5'-triphosphatenucleotidohydrolase		2.1569	1.4288e-30		2.19597	5.77719e-26		-1.15822	1		-1.18634	0.999843
chromosome	M0N98_00779	992988	994796	+	1809	602	Tetratricopeptide repeat protein		3.97608	4.6753e-125		4.04429	5.90925e-120		-1.19032	1		-1.21799	0.999843
chromosome	M0N98_00780	994793	995626	+	834	277	protein of unknown function (DUF4292)		2.92579	1.70972e-50		2.96829	4.94207e-54		-1.17399	1		-1.19858	0.999843
chromosome	M0N98_00781	995626	996960	+	1335	444	Murein hydrolase activator EnvC		3.99302	2.58795e-96		4.06083	6.84836e-84		-1.25488	1		-1.27874	0.999843
chromosome	M0N98_00782	997462	997833	+	372	123	RNA recognition motif		9.61001	4.52241e-249		9.76575	2.79618e-257		-1.44695	1		-1.46243	0.999843
chromosome	M0N98_00783	998149	999063	-	915	304	Thermolabile glutaminase		1.48682	0.00036111		1.50679	0.000182962		-1.38801	1		-1.4081	0.999843
chromosome	M0N98_00784	999077	1000921	-	1845	614	GcpE protein		-2.62637	7.07336e-53		-2.58665	1.13836e-50		-1.20193	1		-1.22772	0.999843
chromosome	M0N98_00785	1001005	1001514	-	510	169	N5-carboxyaminoimidazole ribonucleotide mutase		-3.67109	1.18755e-68		-3.61251	1.77995e-56		1.04415	1		1.01979	0.999843
chromosome	M0N98_00786	1001639	1002019	-	381	126	Glycine cleavage system H protein		-1.20265	0.0430241		-1.18658	0.0628121		-1.18769	1		-1.22574	0.999843
chromosome	M0N98_00787	1002056	1002712	-	657	218	hypothetical protein		-1.76983	4.43914e-11		-1.74321	1.4772e-09		-1.21648	1		-1.25075	0.999843
chromosome	M0N98_00788	1002723	1004192	-	1470	489	RNA polymerase sigma-54 factor		-4.16113	1.92197e-79		-4.08	6.72477e-65		-1.13019	1		-1.16619	0.999843
chromosome	M0N98_00789	1004321	1004551	+	231	76	hypothetical protein		4.37396	0.0266746		4.84315	0.156585		2.37166	1		2.19888	0.999843
chromosome	M0N98_00792	1008542	1010206	-	1665	554	Phosphoribulokinase / Uridine kinase family protein		1.14953	0.0287908		1.16748	0.0114888		-1.17176	1		-1.22415	0.999843
chromosome	M0N98_00794	1012322	1012543	+	222	73	hypothetical protein		1.35604	0.257803		1.37087	0.354935		-1.02974	1		-1.03841	0.999843
chromosome	M0N98_00795	1012646	1013512	-	867	288	FKBP-type peptidyl-prolyl cis-trans isomerase		2.18016	1.1512e-38		2.21713	3.72282e-36		-1.45796	1		-1.48291	0.999843
chromosome	M0N98_00796	1013534	1014118	-	585	194	Outer membrane protein MIP		1.54122	1.64847e-10		1.56758	2.38105e-09		-1.32436	1		-1.34772	0.999843
chromosome	M0N98_00797	1014246	1014944	+	699	232	NAD-dependent protein deacylase		2.35709	1.33935e-06		2.40423	2.74828e-05		-1.30055	1		-1.36636	0.999843
chromosome	M0N98_00798	1015019	1015183	+	165	54	Rubredoxin		-1.17179	0.145524		-1.15117	0.259831		-1.42967	1		-1.47802	0.999843
chromosome	M0N98_00799	1015369	1017504	-	2136	711	Polyribonucleotide nucleotidyltransferase		-1.00313	0.973814		1.01456	0.841218		-1.16638	1		-1.18073	0.999843
chromosome	M0N98_00800	1017633	1018868	+	1236	411	Thioredoxin-like protein		1.01929	0.841877		1.0337	0.715596		-1.05409	1		-1.06664	0.999843
chromosome	M0N98_00801	1019069	1019533	+	465	154	Transcription elongation factor GreA		5.40728	2.49763e-105		5.49552	2.18615e-98		-1.24674	1		-1.26129	0.999843
chromosome	M0N98_00802	1019585	1019992	+	408	135	HIT domain protein		12.9169	3.56559e-53		13.2023	8.12313e-55		-1.35422	1		-1.38365	0.999843
chromosome	M0N98_00803	1020129	1021742	-	1614	537	Transposase DDE domain protein		1.56596	6.56974e-06		1.59069	3.46029e-05		1.17579	1		1.10331	0.999843
chromosome	M0N98_00804	1021891	1022934	-	1044	347	Mannose-1-phosphate guanylyltransferase 1		1.0164	0.839531		1.032	0.695256		-1.30417	1		-1.35548	0.999843
chromosome	M0N98_00806	1023364	1024173	+	810	269	Fic/DOC family protein		-2.22701	1.84364e-29		-2.19632	6.83537e-32		-1.03831	1		-1.04787	0.999843
chromosome	M0N98_00807	1024244	1024420	+	177	58	hypothetical protein		3.24305	5.09844e-23		3.28967	1.50207e-21		-1.12502	1		-1.13322	0.999843
chromosome	M0N98_00808	1024576	1025304	-	729	242	putative ArCR		2.94417	1.4882e-14		2.98448	9.71649e-13		1.4956	1		1.46709	0.999843
chromosome	M0N98_00809	1025392	1025838	+	447	148	MarR family protein		1.12999	0.395658		1.14248	0.331337		1.11787	1		1.08822	0.999843
chromosome	M0N98_00810	1026055	1027235	-	1181	392.667	Putative nuclease YhcG		-1.09877	0.585819		-1.0871	0.669463		-1.06505	1		-1.09854	0.999843
chromosome	M0N98_00812	1027309	1028214	+	906	301	Transposase DDE domain protein		1.13342	0.586185		1.14924	0.581945		1.31847	1		1.29256	0.999843
chromosome	M0N98_00814	1028915	1029301	+	387	128	Fic/DOC family protein		2.42202	0.0261446		2.48121	0.0742894		1.77815	1		1.71822	0.999843
chromosome	M0N98_00816	1029572	1029736	-	165	54	hypothetical protein		-2.18027	0.413872		-2.28064	0.563332		3.43276	1		3.21408	0.999843
chromosome	M0N98_00819	1032608	1032958	+	351	116	hypothetical protein		-2.07877	4.96191e-05		-2.0468	0.00170684		1.17808	1		1.12864	0.999843
chromosome	M0N98_00820	1032899	1033663	-	765	254	Bacterial regulatory protein, luxR family		-4.48207	1.87705e-34		-4.40956	3.58261e-27		1.1949	1		1.14574	0.999843
chromosome	M0N98_00821	1034522	1036159	-	1638	545	Radical SAM superfamily protein		-2.27214	2.3167e-24		-2.22724	5.19057e-19		1.02966	1		-1.01096	0.999843
chromosome	M0N98_00822	1036175	1036696	-	522	173	hypothetical protein		-3.69468	2.08923e-75		-3.62947	4.68946e-60		1.04558	1		1.01041	0.999843
chromosome	M0N98_00823	1036714	1037145	-	432	143	Acetyltransferase (GNAT) family protein		-4.16684	1.52092e-115		-4.09888	3.6145e-94		-1.02054	1		-1.04744	0.999843
chromosome	M0N98_00824	1037250	1037735	+	486	161	L-methionine sulfoximine/L-methionine sulfone acetyltransferase		12.8471	1.4771e-21		13.2552	5.08775e-16		1.06453	1		-1.01243	0.999843
chromosome	M0N98_00826	1038342	1039853	+	1512	503	Biotin carboxylase		-2.56323	5.10114e-59		-2.52083	2.45208e-56		-1.13649	1		-1.18006	0.999843
chromosome	M0N98_00827	1039878	1040393	+	516	171	Biotin-requiring enzyme		2.0782	4.33385e-16		2.11968	2.04467e-14		1.02205	1		-1.02634	0.999843
chromosome	M0N98_00828	1040396	1041928	+	1533	510	Propionyl-CoA carboxylase beta chain		-2.43498	9.64387e-45		-2.39204	4.34511e-36		-1.10501	1		-1.14829	0.999843
chromosome	M0N98_00829	1042059	1043369	-	1311	436	Prolyl tri/tetrapeptidyl aminopeptidase		-2.84705	2.7597e-41		-2.80396	1.12056e-33		1.02332	1		-1.01135	0.999843
chromosome	M0N98_00830	1043474	1044097	+	624	207	hypothetical protein		5.03088	2.15985e-36		5.12453	7.39592e-33		-1.30022	1		-1.35418	0.999843
chromosome	M0N98_00832	1044741	1044962	+	222	73	Protein of unknown function (DUF2795)		5.58922	4.46054e-55		5.70537	3.76611e-54		-1.37203	1		-1.44081	0.999843
chromosome	M0N98_00833	1045126	1045725	+	600	199	Outer membrane protein beta-barrel domain protein		2.16036	3.29026e-18		2.20168	2.93669e-16		-1.16069	1		-1.19863	0.999843
chromosome	M0N98_00834	1045798	1048260	+	2463	820	Type III restriction enzyme, res subunit		1.18844	0.0103804		1.21102	0.0120068		1.07169	1		1.04652	0.999843
chromosome	M0N98_00835	1048308	1049018	+	711	236	putative phosphatase YcdX		1.56896	1.45045e-07		1.59763	4.67114e-07		-1.07742	1		-1.11207	0.999843
chromosome	M0N98_00836	1049026	1049496	+	471	156	Putative low molecular weightprotein-tyrosine-phosphatase		1.05394	0.502605		1.07054	0.411672		-1.22747	1		-1.26136	0.999843
chromosome	M0N98_00837	1049471	1051528	-	2058	685	7TM receptor with intracellular HD hydrolase		-1.20711	0.00162101		-1.18824	0.00509758		-1.19771	1		-1.2366	0.999843
chromosome	M0N98_00838	1051610	1053127	+	1518	505	Glutamate--tRNA ligase		1.11325	0.0888215		1.13265	0.0725502		1.07067	1		1.06461	0.999843
chromosome	M0N98_00839	1053140	1054360	+	1221	406	3-deoxy-D-manno-octulosonic acid transferase		1.15865	0.0357265		1.17954	0.0368514		-1.01029	1		-1.01738	0.999843
chromosome	M0N98_00840	1055540	1056028	+	489	162	Helix-turn-helix domain protein		-1.28926	0.434623		-1.27021	0.564076		1.45986	1		1.38183	0.999843
chromosome	M0N98_00841	1056106	1058964	+	2859	952	hypothetical protein		-2.22896	1.07472e-08		-2.19576	4.31842e-07		1.16236	1		1.11506	0.999843
chromosome	M0N98_00842	1059103	1059759	+	657	218	hypothetical protein		1.8983	0.460619		1.89749	0.625599		2.30965	1		2.1402	0.999843
chromosome	M0N98_00845	1061557	1061934	+	378	125	T_den_put_tspse: conserved hypothetical protein		3.84128	9.46646e-22		3.91495	1.97041e-19		1.11849	1		1.07865	0.999843
chromosome	M0N98_00846	1061940	1063004	-	1065	354	Putative succinyl-diaminopimelate desuccinylase DapE		-3.57902	7.7629e-73		-3.52565	3.23289e-66		1.06648	1		1.0461	0.999843
chromosome	M0N98_00847	1063218	1065023	+	1806	601	Long-chain-fatty-acid--CoA ligase FadD15		-1.47757	1.79811e-10		-1.45172	5.39787e-08		1.14954	1		1.13159	0.999843
chromosome	M0N98_00848	1065081	1066196	+	1116	371	Peptide chain release factor RF2		-1.24298	0.000579617		-1.22222	0.00354688		1.08828	1		1.0649	0.999843
chromosome	M0N98_00849	1066491	1066961	+	471	156	Inorganic triphosphatase		2.35049	1.44799e-07		2.40068	1.16989e-05		1.34873	1		1.28727	0.999843
chromosome	M0N98_00850	1067051	1069525	+	2475	824	Outer membrane protein beta-barrel family protein		6.78816	1.14628e-126		6.91707	7.0672e-110		1.09958	1		1.05869	0.999843
chromosome	M0N98_00851	1069694	1070197	+	504	167	ECF RNA polymerase sigma factor SigR		1.04417	0.627859		1.05767	0.509011		-1.49032	1		-1.51203	0.999843
chromosome	M0N98_00852	1070278	1070664	-	387	128	VanZ like family protein		2.34605	9.53612e-27		2.37982	3.78503e-28		-1.10724	1		-1.13144	0.999843
chromosome	M0N98_00853	1070760	1072124	+	1365	454	Sodium:neurotransmitter symporter family protein		24.0053	1.81636e-193		24.4848	1.0984e-183		-1.05665	1		-1.08488	0.999843
chromosome	M0N98_00854	1072132	1073034	+	903	300	Helix-hairpin-helix motif protein		2.8188	8.82895e-55		2.86167	1.11776e-56		-1.1078	1		-1.13635	0.999843
chromosome	M0N98_00855	1073031	1074449	-	1419	472	Alkaline phosphatase 3		1.7368	2.6172e-15		1.76499	1.87791e-14		-1.20612	1		-1.26251	0.999843
chromosome	M0N98_00857	1074753	1075253	+	501	166	hypothetical protein		2.07662	1.43378e-06		2.10596	4.05538e-06		1.38581	1		1.31313	0.999843
chromosome	M0N98_00859	1075535	1076575	-	1041	346	Thiamine-monophosphate kinase		1.17372	0.0217751		1.1932	0.0201143		-1.39732	1		-1.45723	0.999843
chromosome	M0N98_00861	1077352	1078452	-	1101	366	Tetraacyldisaccharide 4'-kinase		-2.75391	2.75425e-37		-2.70213	1.05116e-29		-1.41413	1		-1.44851	0.999843
chromosome	M0N98_00862	1078460	1080241	-	1782	593	Protease 4		-1.80995	5.81796e-24		-1.78064	2.63175e-19		-1.49015	1		-1.5168	0.999843
chromosome	M0N98_00863	1080375	1080980	+	606	201	Nitroreductase family protein		3.62124	1.57768e-83		3.67961	7.7335e-76		-1.44406	1		-1.49593	0.999843
chromosome	M0N98_00864	1081054	1083894	+	2841	946	L-fucokinase		1.54436	4.78471e-12		1.5717	4.68624e-11		-1.23297	1		-1.27408	0.999843
chromosome	M0N98_00865	1083881	1085020	-	1140	379	Glycerate 2-kinase		-1.7802	1.1712e-11		-1.7466	2.55201e-09		-1.07845	1		-1.12102	0.999843
chromosome	M0N98_00872	1092044	1092949	+	906	301	Transposase DDE domain protein		-1.24531	0.0918102		-1.22629	0.147846		1.25177	1		1.22811	0.999843
chromosome	M0N98_00873	1093240	1093458	+	219	72	hypothetical protein		1.27522	0.389696		1.28815	0.424751		1.32502	1		1.30753	0.999843
chromosome	M0N98_00874	1093455	1094603	+	1149	382	Tetratricopeptide repeat protein		1.67729	0.005047		1.69498	0.00737133		1.6035	1		1.57428	0.999843
chromosome	M0N98_00875	1094787	1095629	+	843	280	AAA domain, putative AbiEii toxin, Type IV TA system		7.94121	4.33033e-219		8.06804	9.40157e-210		-1.0643	1		-1.06745	0.999843
chromosome	M0N98_00876	1095644	1096534	+	891	296	hypothetical protein		12.974	5.45412e-159		13.2423	1.99531e-154		-1.11924	1		-1.1243	0.999843
chromosome	M0N98_00877	1096531	1096896	+	366	121	Bacterial regulatory protein, gntR family		1.04128	0.634751		1.06243	0.526722		-1.12424	1		-1.17286	0.999843
chromosome	M0N98_00878	1096994	1098487	-	1494	497	Peptidase family M28		-1.19861	0.0783336		-1.18136	0.140537		1.06752	1		1.01643	0.999843
chromosome	M0N98_00879	1098650	1099999	+	1350	449	putative FMN/FAD exporter YeeO		1.13477	0.0487027		1.15434	0.0464707		1.34054	1		1.33683	0.999843
chromosome	M0N98_00880	1100093	1101439	+	1347	448	Adenylosuccinate lyase		-1.28605	2.83149e-05		-1.26652	2.52874e-05		-1.23238	1		-1.25818	0.999843
chromosome	M0N98_00881	1101515	1102981	+	1467	488	RNA pseudouridylate synthase		-1.25538	0.000101905		-1.23411	0.00054366		-1.18038	1		-1.21091	0.999843
chromosome	M0N98_00882	1103004	1104407	+	1404	467	Asparagine--tRNA ligase		1.89353	9.61159e-23		1.92782	4.15583e-20		-1.24604	1		-1.28234	0.999843
chromosome	M0N98_00883	1104570	1105064	+	495	164	protein of unknown function (DUF4488)		-2.60523	1.3226e-16		-2.5647	1.47176e-12		-1.37187	1		-1.45009	0.999843
chromosome	M0N98_00884	1105425	1106000	+	576	191	Zeta toxin		1.10118	0.122181		1.11845	0.0740243		-1.22257	1		-1.24513	0.999843
chromosome	M0N98_00885	1105990	1106235	+	246	81	hypothetical protein		2.68679	3.5215e-20		2.74035	2.81902e-18		-1.20277	1		-1.22138	0.999843
chromosome	M0N98_00886	1106535	1106996	+	462	153	50S ribosomal protein L13		-1.13454	0.0292886		-1.1162	0.0626609		1.08028	1		1.07587	0.999843
chromosome	M0N98_00887	1107003	1107389	+	387	128	30S ribosomal protein S9		1.07228	0.254875		1.09103	0.193326		1.20426	1		1.20344	0.999843
chromosome	M0N98_00888	1107522	1108361	+	840	279	30S ribosomal protein S2		1.19658	0.00340482		1.2161	0.00159282		1.14037	1		1.13893	0.999843
chromosome	M0N98_00889	1108494	1109483	+	990	329	Elongation factor Ts		2.8084	3.45355e-58		2.8519	4.74061e-64		-1.12086	1		-1.12474	0.999843
chromosome	M0N98_00890	1109542	1109907	-	366	121	putative protein YciH		3.33893	3.32711e-20		3.39413	1.07321e-16		-1.31187	1		-1.35465	0.999843
chromosome	M0N98_00891	1109998	1110648	+	651	216	Redox-sensing transcriptional repressor Rex		1.44362	8.16857e-06		1.46831	1.41651e-05		-1.00705	1		-1.04982	0.999843
chromosome	M0N98_00892	1110653	1111270	+	618	205	putative protein YcgM		1.54589	0.000413696		1.57575	0.000600006		-1.01621	1		-1.05965	0.999843
chromosome	M0N98_00893	1111267	1111749	+	483	160	2-C-methyl-D-erythritol 2,4-cyclodiphosphate synthase		2.51907	9.83826e-12		2.57294	1.76352e-11		-1.06617	1		-1.10975	0.999843
chromosome	M0N98_00894	1111800	1112690	-	891	296	UbiA prenyltransferase family protein		-1.37854	9.80921e-05		-1.35356	0.000899919		-1.27548	1		-1.32395	0.999843
chromosome	M0N98_00895	1112764	1113603	+	840	279	UDP-2,3-diacylglucosamine pyrophosphatase LpxG		1.28905	0.00330632		1.30936	0.00256315		1.00116	1		-1.03492	0.999843
chromosome	M0N98_00896	1113831	1114301	+	471	156	Family of unknown function (DUF3836)		4.82884	4.11028e-79		4.9124	1.88458e-73		1.16595	1		1.09815	0.999843
chromosome	M0N98_00897	1114384	1114956	-	573	190	Nicotinate-nucleotide adenylyltransferase		-1.45787	0.00136589		-1.43788	0.00181852		1.01995	1		-1.02071	0.999843
chromosome	M0N98_00898	1114938	1115120	-	183	60	hypothetical protein		-2.01915	1.30257e-09		-1.99384	2.37729e-09		-1.03252	1		-1.06678	0.999843
chromosome	M0N98_00899	1115125	1115694	-	570	189	Guanylate kinase		-1.30264	0.00938668		-1.28187	0.0238297		1.02547	1		-1.00934	0.999843
chromosome	M0N98_00900	1115741	1116616	-	876	291	UPF0701 protein YicC		-5.62009	1.87615e-143		-5.53224	5.90844e-121		1.02103	1		-1.01202	0.999843
chromosome	M0N98_00901	1116712	1117401	+	690	229	tRNA threonylcarbamoyladenosine biosynthesis protein TsaB		3.07573	3.85782e-65		3.13244	2.46806e-55		-1.02807	1		-1.0451	0.999843
chromosome	M0N98_00902	1117448	1118074	+	627	208	protein of unknown function (DUF4290)		1.71638	1.45108e-18		1.74628	1.3084e-16		-1.07928	1		-1.09573	0.999843
chromosome	M0N98_00903	1118093	1119397	+	1305	434	UDP-N-acetylglucosamine1-carboxyvinyl transferase		3.1274	7.18471e-45		3.19221	2.07084e-39		-1.14121	1		-1.16108	0.999843
chromosome	M0N98_00904	1119409	1119927	+	519	172	Ribosome maturation factor RimM		13.1377	3.7223e-93		13.4278	9.70883e-102		-1.08654	1		-1.10719	0.999843
chromosome	M0N98_00905	1119946	1120803	+	858	285	Peptidase family M23		12.6737	8.39997e-113		12.9244	1.60793e-121		-1.2065	1		-1.22362	0.999843
chromosome	M0N98_00906	1120811	1121959	+	1149	382	1-deoxy-D-xylulose 5-phosphate reductoisomerase		-1.52831	1.54234e-10		-1.50265	2.7667e-09		-1.23219	1		-1.25233	0.999843
chromosome	M0N98_00907	1122016	1123359	+	1344	447	Putative zinc metalloprotease		1.77717	1.23086e-17		1.80403	3.87583e-19		1.05111	1		1.03118	0.999843
chromosome	M0N98_00908	1123934	1124392	-	459	152	Anaerobic ribonucleoside-triphosphate reductase-activating protein		-1.44739	5.82204e-06		-1.42271	6.18083e-05		-1.25248	1		-1.26964	0.999843
chromosome	M0N98_00909	1124398	1126674	-	2277	758	Anaerobic ribonucleoside-triphosphate reductase		-3.1179	1.32339e-68		-3.06316	7.72069e-62		-1.11186	1		-1.12375	0.999843
chromosome	M0N98_00910	1126969	1127604	-	636	211	UPF0073 inner membrane protein YqfA		-3.11599	2.01294e-27		-3.07465	8.90575e-27		1.12366	1		1.10691	0.999843
chromosome	M0N98_00911	1127609	1129111	-	1503	500	Poly A polymerase head domain protein		-3.22295	7.52545e-72		-3.16516	1.91395e-59		1.01297	1		-1.00846	0.999843
chromosome	M0N98_00912	1129129	1129953	+	825	274	hypothetical protein		2.05167	2.3318e-25		2.08781	1.3507e-21		1.14352	1		1.10059	0.999843
chromosome	M0N98_00913	1130041	1130634	-	594	197	Holliday junction ATP-dependent DNA helicase RuvA		-2.72662	3.01161e-56		-2.68283	9.33544e-55		-1.0805	1		-1.10328	0.999843
chromosome	M0N98_00914	1130810	1131709	+	900	299	Meso-diaminopimelate D-dehydrogenase		1.7163	4.97135e-16		1.74938	4.04864e-14		-1.06099	1		-1.08947	0.999843
chromosome	M0N98_00915	1131816	1132622	+	807	268	Phosphatidylglycerol--prolipoproteindiacylglyceryl transferase		-1.29265	0.000251396		-1.2689	0.00312769		-1.15592	1		-1.1972	0.999843
chromosome	M0N98_00916	1132664	1133275	-	612	203	HU domain fused to wHTH, Ig, or Glycine-rich motif		-4.65544	1.31442e-135		-4.57886	3.89055e-126		-1.21364	1		-1.24109	0.999843
chromosome	M0N98_00921	1140548	1143274	+	2727	908	Periplasmic binding protein domain protein		1.27295	0.0118916		1.29518	0.0149053		1.20268	1		1.1375	0.999843
chromosome	M0N98_00922	1143317	1143745	-	429	142	ACT domain pair		-2.33681	4.09456e-08		-2.30885	1.57473e-06		-1.27988	1		-1.33539	0.999843
chromosome	M0N98_00923	1143757	1145055	-	1299	432	Phenylacetate-coenzyme A ligase		-5.93738	7.01195e-103		-5.84339	3.55696e-89		-1.18014	1		-1.22537	0.999843
chromosome	M0N98_00924	1145169	1145816	+	648	215	Protein of unknown function (DUF3256)		7.84549	1.37159e-80		7.98503	7.43491e-78		-1.1096	1		-1.14191	0.999843
chromosome	M0N98_00925	1145901	1146155	-	255	84	50S ribosomal protein L31 type B		-4.16126	1.65504e-29		-4.1196	5.66073e-15		-1.19663	1		-1.19997	0.999843
chromosome	M0N98_00926	1146391	1147491	+	1101	366	Fructose-bisphosphate aldolase		1.63093	7.45752e-13		1.65685	2.33879e-13		-1.1547	1		-1.18001	0.999843
chromosome	M0N98_00927	1147554	1148387	-	834	277	Helix-turn-helix domain protein		1.02958	0.887131		1.04719	0.827185		1.28831	1		1.23185	0.999843
chromosome	M0N98_00928	1148478	1149650	+	1173	390	Multidrug resistance protein MdtE		1.74356	2.56691e-08		1.77552	1.78037e-07		1.32749	1		1.3195	0.999843
chromosome	M0N98_00929	1149659	1152874	+	3216	1071	Efflux pump membrane transporter BepE		-1.8396	2.56954e-20		-1.80825	5.27878e-17		1.52732	1		1.51976	0.999843
chromosome	M0N98_00930	1152871	1154244	+	1374	457	Cation efflux system protein CusC		-2.78096	8.58737e-53		-2.73874	1.33644e-52		1.4362	1		1.43121	0.999843
chromosome	M0N98_00931	1154325	1155557	-	1233	410	protein of unknown function (DUF4934)		-7.43082	5.05065e-59		-7.34494	1.28974e-45		1.2741	1		1.22318	0.999843
chromosome	M0N98_00932	1155638	1156189	-	552	183	protein of unknown function (DUF3332)		-5.6679	8.51134e-126		-5.57143	7.15782e-102		1.17951	1		1.13363	0.999843
chromosome	M0N98_00933	1156363	1157751	+	1389	462	Major Facilitator Superfamily protein		1.3512	0.0193017		1.37181	0.0365634		1.24533	1		1.18773	0.999843
chromosome	M0N98_00934	1157833	1158882	-	1050	349	protein of unknown function (DUF4831)		-1.41841	1.4972e-06		-1.3928	5.63838e-05		-1.02459	1		-1.06426	0.999843
chromosome	M0N98_00935	1158919	1160454	-	1536	511	Bifunctional NAD(P)H-hydrate repair enzyme Nnr		-2.5764	2.19757e-50		-2.53059	1.67221e-40		-1.11117	1		-1.16163	0.999843
chromosome	M0N98_00936	1160574	1161110	+	537	178	Hypoxanthine phosphoribosyltransferase		2.66355	1.21163e-16		2.71495	5.49583e-16		-1.14042	1		-1.1641	0.999843
chromosome	M0N98_00937	1161151	1161720	+	570	189	Adenylate kinase		5.47915	9.85895e-113		5.57658	1.58829e-99		-1.32927	1		-1.36148	0.999843
chromosome	M0N98_00938	1161836	1163020	+	1185	394	GTPase Obg		1.39657	8.89153e-06		1.4237	3.71128e-05		-1.31154	1		-1.35141	0.999843
chromosome	M0N98_00939	1163017	1163799	+	783	260	Polyphenol oxidase		4.59483	2.08521e-45		4.67913	1.64359e-40		-1.28858	1		-1.33396	0.999843
chromosome	M0N98_00940	1163839	1164498	+	660	219	B3/4 domain protein		-3.24381	4.24079e-42		-3.18532	4.97355e-35		-1.13801	1		-1.18204	0.999843
chromosome	M0N98_00942	1165135	1165326	+	192	63	hypothetical protein		6.79248	1.17812e-10		6.95403	5.78912e-08		-1.50273	1		-1.53781	0.999843
chromosome	M0N98_00943	1165531	1166067	+	537	178	Outer membrane protein beta-barrel domain protein		1.50322	1.73948e-05		1.52621	2.82241e-05		1.03716	1		1.02369	0.999843
chromosome	M0N98_00944	1166271	1166876	+	606	201	Outer membrane protein beta-barrel domain protein		9.13017	5.41454e-16		9.41729	5.39237e-15		1.00262	1		-1.04799	0.999843
chromosome	M0N98_00945	1167022	1167693	+	672	223	Outer membrane protein beta-barrel domain protein		3.53597	1.7981e-11		3.59343	6.12129e-11		1.10019	1		1.0719	0.999843
chromosome	M0N98_00946	1167791	1169068	-	1278	425	Bifunctional purine biosynthesis protein PurH		1.00912	0.928984		1.02852	0.793507		1.15515	1		1.11291	0.999843
chromosome	M0N98_00952	1175664	1176206	+	543	180	Large ribosomal RNA subunit accumulation protein YceD		3.28305	1.41301e-43		3.33562	3.89072e-42		-1.06112	1		-1.06976	0.999843
chromosome	M0N98_00953	1176218	1176403	+	186	61	50S ribosomal protein L32		-3.65327	2.86914e-63		-3.60378	1.59111e-76		-1.03284	1		-1.04306	0.999843
chromosome	M0N98_00954	1176505	1177512	+	1008	335	3-oxoacyl-(acyl-carrier-protein) synthase 3		1.12466	0.109893		1.14068	0.0601475		-1.0448	1		-1.05253	0.999843
chromosome	M0N98_00955	1177595	1178476	+	882	293	GTPase Era		2.74126	1.87544e-61		2.78462	5.79523e-59		-1.04778	1		-1.07181	0.999843
chromosome	M0N98_00956	1178510	1179823	+	1314	437	GTPase Der		1.74145	2.10708e-22		1.77109	3.45412e-21		-1.02693	1		-1.04866	0.999843
chromosome	M0N98_00957	1179901	1180665	-	765	254	AAA domain, putative AbiEii toxin, Type IV TA system		-2.5234	1.17775e-34		-2.48649	6.29718e-37		-1.08272	1		-1.09764	0.999843
chromosome	M0N98_00958	1180662	1181429	-	768	255	Intermembrane phospholipid transport systempermease protein MlaE		2.2768	9.48091e-27		2.3156	3.76192e-24		1.04374	1		1.03116	0.999843
chromosome	M0N98_00959	1181486	1182355	+	870	289	Lipopolysaccharide export system ATP-binding protein LptB		2.19712	1.82923e-31		2.23572	2.38376e-27		-1.14477	1		-1.18094	0.999843
chromosome	M0N98_00960	1182432	1182677	-	246	81	RNA recognition motif		-1.34199	0.000158935		-1.32239	0.00026793		-1.44144	1		-1.43374	0.999843
chromosome	M0N98_00961	1183059	1184414	+	1356	451	Bacterial trigger factor protein (TF)		3.73857	3.37933e-105		3.79697	3.777e-122		-1.27009	1		-1.27221	0.999843
chromosome	M0N98_00962	1184595	1185266	+	672	223	ATP-dependent Clp protease proteolytic subunit		5.42964	8.02588e-172		5.52312	3.6204e-150		-1.13574	1		-1.16211	0.999843
chromosome	M0N98_00963	1185390	1186640	+	1251	416	Bacteriodales T6SS TssH (ClpV) protein		6.51437	1.14366e-135		6.64098	5.79055e-116		-1.09305	1		-1.11642	0.999843
chromosome	M0N98_00964	1186798	1188978	+	2181	726	Type III restriction enzyme, res subunit		2.29375	5.95355e-43		2.33307	1.7013e-44		-1.15837	1		-1.19932	0.999843
chromosome	M0N98_00965	1189115	1189336	+	222	73	hypothetical protein		1.1101	0.643332		1.12038	0.593741		-1.12488	1		-1.16912	0.999843
chromosome	M0N98_00966	1189656	1191752	+	2097	698	VirE N-terminal domain protein		-1.74559	2.92499e-14		-1.71834	1.43274e-12		1.18826	1		1.11535	0.999843
chromosome	M0N98_00967	1191876	1192310	-	435	144	Family of unknown function (DUF6078)		-1.04836	0.714699		-1.0308	0.832425		1.08014	1		1.01245	0.999843
chromosome	M0N98_00968	1192344	1192553	-	210	69	hypothetical protein		-1.14866	0.375093		-1.1356	0.509733		1.12845	1		1.11267	0.999843
chromosome	M0N98_00969	1192562	1194037	+	1476	491	Inosine-5'-monophosphate dehydrogenase		-1.91783	1.34049e-21		-1.88422	1.36862e-19		-1.04313	1		-1.0477	0.999843
chromosome	M0N98_00970	1194050	1195387	+	1338	445	PPIC-type PPIASE domain protein		-2.6592	1.6466e-42		-2.6145	2.21811e-38		-1.17415	1		-1.18618	0.999843
chromosome	M0N98_00971	1195424	1196296	+	873	290	PPIC-type PPIASE domain protein		1.66866	3.69311e-16		1.6938	9.68402e-17		-1.10674	1		-1.12979	0.999843
chromosome	M0N98_00972	1196301	1197659	+	1359	452	Chaperone SurA		2.3879	1.59265e-45		2.42956	1.52348e-38		-1.13047	1		-1.1431	0.999843
chromosome	M0N98_00973	1197677	1199344	+	1668	555	OstA-like protein		2.37864	8.33356e-31		2.42369	2.50258e-26		-1.22927	1		-1.2593	0.999843
chromosome	M0N98_00974	1199347	1199643	+	297	98	hypothetical protein		3.52375	1.7844e-32		3.59238	1.90737e-30		-1.28327	1		-1.31696	0.999843
chromosome	M0N98_00975	1199665	1201533	+	1869	622	Histidine kinase-, DNA gyrase B-, and HSP90-like ATPase		1.27837	6.06191e-05		1.29956	4.23709e-05		-1.22681	1		-1.25781	0.999843
chromosome	M0N98_00976	1201762	1202970	+	1209	402	Omp85 superfamily domain protein		2.54341	2.57056e-49		2.5873	5.89988e-42		1.10213	1		1.07564	0.999843
chromosome	M0N98_00977	1202985	1203794	+	810	269	3'(2'),5'-bisphosphate nucleotidase CysQ		4.44448	1.32862e-58		4.53468	3.04061e-53		-1.01036	1		-1.03537	0.999843
chromosome	M0N98_00978	1203807	1205363	+	1557	518	Citrate transporter		2.1077	3.95962e-25		2.14659	2.18426e-21		1.09641	1		1.06734	0.999843
chromosome	M0N98_00979	1205393	1206007	+	615	204	putative adenylyl-sulfate kinase		1.53571	1.21057e-09		1.56054	3.63796e-09		-1.18079	1		-1.19509	0.999843
chromosome	M0N98_00980	1206019	1206930	+	912	303	Sulfate adenylyltransferase subunit 2		2.30534	5.76569e-20		2.35303	5.27536e-18		-1.29529	1		-1.30358	0.999843
chromosome	M0N98_00981	1206967	1208424	+	1458	485	Bifunctional enzyme CysN/CysC		4.59795	4.57937e-50		4.6962	6.27946e-48		-1.26161	1		-1.27421	0.999843
chromosome	M0N98_00982	1208452	1209558	+	1107	368	Sulfotransferase family protein		2.23763	6.04273e-34		2.27246	5.41874e-33		-1.3092	1		-1.33971	0.999843
chromosome	M0N98_00983	1209636	1210835	-	1200	399	Outer membrane protein 40		1.79595	9.10541e-18		1.82463	5.45837e-18		-1.29768	1		-1.37601	0.999843
chromosome	M0N98_00985	1211797	1212297	+	501	166	Thiol-disulfide oxidoreductase ResA		21.5579	1.38964e-182		21.9634	1.00279e-165		-1.02028	1		-1.06757	0.999843
chromosome	M0N98_00986	1212318	1215122	+	2805	934	Outer membrane protein beta-barrel family protein		9.99887	2.82818e-141		10.1782	1.32989e-132		1.15303	1		1.09723	0.999843
chromosome	M0N98_00987	1215188	1218409	-	3222	1073	Carbamoyl-phosphate synthase large chain		-2.94998	1.33172e-70		-2.89729	4.57862e-60		1.22521	1		1.20945	0.999843
chromosome	M0N98_00988	1218664	1219455	-	792	263	hypothetical protein		1.22951	0.00138474		1.24857	0.000942486		-1.28607	1		-1.29826	0.999843
chromosome	M0N98_00989	1219559	1220653	+	1095	364	Tryptophan--tRNA ligase 2		-2.3231	8.1394e-46		-2.28624	4.83625e-44		-1.12841	1		-1.13624	0.999843
chromosome	M0N98_00993	1221250	1221894	+	645	214	Transcriptional regulatory protein LiaR		-1.59182	1.03264e-10		-1.5688	6.37565e-10		-1.04046	1		-1.04487	0.999843
chromosome	M0N98_00997	1225024	1227480	+	2457	818	PQQ-like domain protein		-1.93366	1.7735e-12		-1.90605	1.65872e-10		1.2999	1		1.24017	0.999843
chromosome	M0N98_00998	1227684	1228988	+	1305	434	Type III restriction enzyme, res subunit		-1.1197	0.0529951		-1.10129	0.105449		-1.09589	1		-1.08938	0.999843
chromosome	M0N98_00999	1229485	1229718	-	234	77	NADP-reducing hydrogenase subunit HndA		1.63368	0.0236858		1.67345	0.044526		1.00094	1		-1.0056	0.999843
chromosome	M0N98_01000	1230033	1231583	-	1551	516	Protein of unknown function (DUF1566)		-12.0548	1.1223e-238		-11.8631	5.34034e-281		-1.01258	1		-1.03321	0.999843
chromosome	M0N98_01001	1231866	1233464	-	1599	532	Arylsulfatase		-2.00023	1.18918e-09		-1.97552	3.85931e-08		1.91268	1		1.78815	0.999843
chromosome	M0N98_01002	1233579	1236284	-	2706	901	Beta-galactosidase		-2.5617	1.04402e-27		-2.51826	3.88878e-24		1.34231	1		1.26461	0.999843
chromosome	M0N98_01003	1236320	1238401	-	2082	693	Glycosyl hydrolase family 20, catalytic domain		-3.30771	3.8014e-43		-3.25028	1.58768e-35		1.10618	1		1.05838	0.999843
chromosome	M0N98_01007	1246005	1246940	-	936	311	FecR protein		-2.65611	1.76222e-21		-2.62178	1.45855e-19		1.25901	1		1.23364	0.999843
chromosome	M0N98_01008	1246995	1247585	-	591	196	RNA polymerase sigma-H factor		-3.25023	1.08894e-32		-3.2047	3.33127e-28		-1.01558	1		-1.05259	0.999843
chromosome	M0N98_01010	1248228	1248827	+	600	199	tetR family regulatory protein		4.75678	6.26799e-39		4.85583	2.76241e-37		1.28826	1		1.22938	0.999843
chromosome	M0N98_01011	1248859	1249605	+	747	248	3-oxoacyl-(acyl-carrier-protein) reductase FabG		9.2815	7.20625e-124		9.47404	1.11938e-116		-1.27022	1		-1.3012	0.999843
chromosome	M0N98_01012	1249607	1250278	+	672	223	tRNA pseudouridine synthase C		2.1158	7.96109e-34		2.15338	7.57028e-30		-1.28667	1		-1.31718	0.999843
chromosome	M0N98_01014	1250933	1252315	-	1383	460	Transcriptional regulatory protein ZraR		-2.68219	7.95645e-65		-2.63832	2.04785e-58		-1.22311	1		-1.26482	0.999843
chromosome	M0N98_01015	1252417	1254984	-	2568	855	Histidine kinase-, DNA gyrase B-, and HSP90-like ATPase		-5.76326	3.96704e-149		-5.66403	1.03363e-143		-1.53801	1		-1.57585	0.999843
chromosome	M0N98_01016	1254998	1256308	-	1311	436	Multidrug resistance protein MdtK		-4.37326	7.54395e-106		-4.29828	7.63345e-86		-1.42962	1		-1.46129	0.999843
chromosome	M0N98_01017	1256402	1257646	-	1245	414	putative zinc protease		-1.65147	1.24942e-11		-1.61952	1.05668e-08		-1.1439	1		-1.17629	0.999843
chromosome	M0N98_01018	1257659	1258504	-	846	281	Putative peptidyl-prolyl cis-trans isomerase		-3.69595	1.15957e-90		-3.63264	3.3349e-83		-1.00506	1		-1.02505	0.999843
chromosome	M0N98_01019	1259209	1263858	+	4650	1549	TamB, inner membrane protein subunit of TAM complex		-2.19768	1.92301e-40		-2.16114	3.95421e-40		-1.41612	1		-1.46334	0.999843
chromosome	M0N98_01020	1263855	1266212	+	2358	785	Omp85 superfamily domain protein		-1.5318	4.53687e-11		-1.50746	7.82755e-10		-1.30456	1		-1.35017	0.999843
chromosome	M0N98_01021	1266347	1267258	+	912	303	hypothetical protein		1.05198	0.44618		1.06851	0.342639		-1.29286	1		-1.3408	0.999843
chromosome	M0N98_01022	1267363	1268265	-	903	300	Helix-turn-helix domain protein		-1.26454	0.00328758		-1.24679	0.00686313		-1.21078	1		-1.25174	0.999843
chromosome	M0N98_01023	1268477	1269157	+	681	226	Putative neutral zinc metallopeptidase		1.64412	6.27527e-14		1.6744	3.79886e-12		-1.26261	1		-1.30769	0.999843
chromosome	M0N98_01024	1269319	1270701	+	1383	460	Glycosyl hydrolase family 63 C-terminal domain protein		-1.10154	0.255901		-1.085	0.369934		1.14747	1		1.10766	0.999843
chromosome	M0N98_01025	1270704	1271306	+	603	200	RNA polymerase sigma factor CnrH		3.02518	2.27515e-11		3.08095	3.06374e-08		1.3285	1		1.25985	0.999843
chromosome	M0N98_01028	1275675	1277372	+	1698	565	SusD-like protein P2		1.55179	0.0237363		1.57094	0.0584505		1.72479	1		1.61071	0.999843
chromosome	M0N98_01029	1277548	1281870	+	4323	1440	Response regulator receiver domain protein		3.59624	4.75264e-33		3.64754	1.05913e-33		1.16122	1		1.10391	0.999843
chromosome	M0N98_01031	1283761	1284375	+	615	204	3,4-dihydroxy-2-butanone 4-phosphate synthase		-2.14454	1.24172e-19		-2.11637	5.79927e-20		-1.12943	1		-1.14265	0.999843
chromosome	M0N98_01032	1284387	1285142	+	756	251	Glucitol operon repressor		1.24444	0.0191544		1.26306	0.0227873		-1.05121	1		-1.06398	0.999843
chromosome	M0N98_01035	1287283	1288779	+	1497	498	Glycerol kinase		-1.05453	0.857867		-1.04561	0.886614		1.11064	1		1.0374	0.999843
chromosome	M0N98_01036	1288813	1290237	+	1425	474	L-fucose isomerase, C-terminal domain		2.46933	0.00240118		2.51062	0.0099648		1.86123	1		1.73261	0.999843
chromosome	M0N98_01039	1292281	1293645	+	1365	454	Histidine--tRNA ligase		1.84355	4.22791e-20		1.87374	3.24247e-18		-1.08666	1		-1.10226	0.999843
chromosome	M0N98_01040	1293771	1293944	+	174	57	hypothetical protein		1.40626	0.073699		1.42089	0.0990816		1.03134	1		-1.00255	0.999843
chromosome	M0N98_01041	1294047	1296272	+	2226	741	Type III restriction enzyme, res subunit		-1.10707	0.28852		-1.09264	0.358542		-1.172	1		-1.22109	0.999843
chromosome	M0N98_01042	1296283	1297143	+	861	286	BRO family, N-terminal domain		1.43824	0.239304		1.46583	0.232044		1.17992	1		1.11889	0.999843
chromosome	M0N98_01043	1297145	1297825	+	681	226	CRISPR pre-crRNA endoribonuclease Cas5d		1.30708	0.26339		1.33317	0.299632		-1.30036	1		-1.36082	0.999843
chromosome	M0N98_01044	1297822	1299537	+	1716	571	CRISPR-associated protein (Cas_Csd1)		2.38686	3.08926e-07		2.43802	2.06319e-05		-1.13437	1		-1.20119	0.999843
chromosome	M0N98_01045	1299557	1300441	+	885	294	CRISPR-associated protein Cas7		1.21532	0.35688		1.23177	0.40109		-1.19081	1		-1.25681	0.999843
chromosome	M0N98_01046	1300451	1301116	+	666	221	protein of unknown function DUF83		-1.48126	0.107695		-1.46425	0.163088		-1.05726	1		-1.12594	0.999843
chromosome	M0N98_01047	1301113	1302135	+	1023	340	CRISPR-associated endonuclease Cas1		1.0786	0.775005		1.09311	0.793507		1.47864	1		1.38026	0.999843
chromosome	M0N98_01048	1302145	1302435	+	291	96	CRISPR-associated endonuclease Cas2		3.23395	0.217078		3.46232	0.398019		2.66663	1		2.47286	0.999843
chromosome	M0N98_01049	1303586	1304308	+	723	240	Transposase DDE domain protein		2.71547	0.064545		2.78702	0.127809		2.23699	1		2.13387	0.999843
chromosome	M0N98_01051	1304901	1305806	+	906	301	Transposase DDE domain protein		1.13525	0.563731		1.14783	0.540879		1.24203	1		1.21482	0.999843
chromosome	M0N98_01052	1305992	1307182	-	1191	396	Hydrogen maturase F tetramerization domain protein		-5.53155	3.39855e-64		-5.45712	1.71926e-57		1.10499	1		1.08348	0.999843
chromosome	M0N98_01053	1307246	1308664	-	1419	472	Biotin and Thiamin Synthesis associated domain protein		-9.77146	7.19256e-224		-9.63677	4.72391e-199		-1.03061	1		-1.05485	0.999843
chromosome	M0N98_01054	1308677	1309711	-	1035	344	(FeFe) hydrogenase maturase subunit HydE		-9.06826	2.91562e-210		-8.93105	2.3312e-185		1.08212	1		1.05596	0.999843
chromosome	M0N98_01055	1309720	1311471	-	1752	583	Iron only hydrogenase large subunit, C-terminal domain		-7.75731	3.52678e-251		-7.63828	2.50641e-258		1.07528	1		1.05218	0.999843
chromosome	M0N98_01056	1311567	1311839	+	273	90	10 kDa chaperonin		6.36515	4.74703e-173		6.47052	4.3931e-160		-1.53348	1		-1.63224	0.999843
chromosome	M0N98_01060	1315379	1315963	+	585	194	Cyclic nucleotide-binding domain protein		4.70497	6.56639e-24		4.79847	2.48497e-21		1.04999	1		1.01029	0.999843
chromosome	M0N98_01061	1316148	1316693	+	546	181	Carbon disulfide hydrolase		2.81659	8.67944e-06		2.88768	0.000100136		1.22232	1		1.17216	0.999843
chromosome	M0N98_01062	1316818	1318233	-	1416	471	Glycosyl hydrolase family 109 protein 1		-3.76287	1.9672e-79		-3.69888	2.7009e-66		1.02625	1		1.00371	0.999843
chromosome	M0N98_01063	1318928	1319428	-	501	166	Isopentenyl-diphosphate Delta-isomerase		-2.51578	8.82138e-17		-2.48064	2.27373e-13		-1.07654	1		-1.1014	0.999843
chromosome	M0N98_01065	1321078	1321701	-	624	207	Methenyltetrahydrofolate cyclohydrolase		-2.86333	0.000859861		-2.80626	0.0215965		3.61908	1		3.33037	0.999843
chromosome	M0N98_01067	1323013	1323399	-	387	128	PD-(D/E)XK nuclease superfamily protein		-1.14369	0.445164		-1.13251	0.515177		1.71274	1		1.6024	0.999843
chromosome	M0N98_01070	1326925	1328142	-	1218	405	S-adenosylmethionine:tRNA ribosyltransferase-isomerase		-3.83728	2.46795e-78		-3.76469	2.86968e-63		-1.01114	1		-1.03227	0.999843
chromosome	M0N98_01071	1328207	1329295	+	1089	362	protein of unknown function (DUF2027)		1.27613	0.00477082		1.29923	0.00560352		-1.1025	1		-1.14324	0.999843
chromosome	M0N98_01072	1329323	1329733	+	411	136	Acyl-coenzyme A thioesterase PaaI		2.01299	1.13761e-10		2.0491	1.61925e-09		-1.4156	1		-1.49066	0.999843
chromosome	M0N98_01073	1329813	1330421	-	609	202	Histidine carboxylase PI chain		1.63436	1.07791e-18		1.66181	7.41323e-20		-1.39589	1		-1.49729	0.999843
chromosome	M0N98_01074	1330880	1332586	-	1707	568	Acyl-CoA dehydrogenase C terminal		-2.08629	3.95812e-31		-2.05281	3.38161e-26		-1.37922	1		-1.43991	0.999843
chromosome	M0N98_01075	1332628	1333008	-	381	126	23S rRNA-intervening sequence protein		-1.90504	4.52369e-28		-1.87617	1.56856e-25		-1.5695	1		-1.67315	0.999843
chromosome	M0N98_01077	1334069	1334962	-	894	297	Caffeyl-CoA reductase-Etf complex subunit CarD		-3.04877	1.96053e-74		-2.99677	1.04762e-63		1.06807	1		1.02912	0.999843
chromosome	M0N98_01078	1335329	1335589	+	261	86	NVEALA protein		2.71454	4.60546e-05		2.74353	0.000224618		-1.31636	1		-1.35538	0.999843
chromosome	M0N98_01079	1335668	1336732	+	1065	354	TolB-like 6-blade propeller-like protein		20.208	3.58401e-19		21.3585	5.48662e-14		1.74979	1		1.64223	0.999843
chromosome	M0N98_01080	1336729	1337307	+	579	192	hypothetical protein		5.05481	3.25768e-05		5.22576	0.00170684		1.31656	1		1.26096	0.999843
chromosome	M0N98_01084	1340405	1341535	+	1131	376	Efflux pump periplasmic linker BepF		3.35968	2.39819e-30		3.42934	1.21926e-27		-1.59153	1		-1.69197	0.999843
chromosome	M0N98_01085	1341540	1344656	+	3117	1038	Efflux pump membrane transporter BepE		1.37526	8.21566e-08		1.39803	7.95653e-08		-1.48055	1		-1.57144	0.999843
chromosome	M0N98_01086	1344773	1345966	+	1194	397	Miniconductance mechanosensitive channel YbdG		1.78379	8.55206e-11		1.81147	4.55704e-10		-1.3806	1		-1.43173	0.999843
chromosome	M0N98_01089	1350206	1350568	+	363	120	Protein of unknown function (DUF1232)		3.10682	3.73482e-16		3.15091	1.4054e-16		1.81085	1		1.71763	0.999843
chromosome	M0N98_01092	1356080	1358230	-	2151	716	Methylmalonyl-CoA mutase large subunit		-2.33838	5.13097e-46		-2.30087	8.14344e-43		-1.05823	1		-1.09816	0.999843
chromosome	M0N98_01093	1358240	1360150	-	1911	636	Methylmalonyl-CoA mutase small subunit		-4.21327	1.53196e-120		-4.14972	7.03683e-134		1.02042	1		-1.01816	0.999843
chromosome	M0N98_01094	1360436	1362106	+	1671	556	Aspartate/alanine antiporter		1.44801	2.6006e-06		1.47304	5.76372e-06		-1.0732	1		-1.08515	0.999843
chromosome	M0N98_01095	1362222	1363856	+	1635	544	AAA domain, putative AbiEii toxin, Type IV TA system		1.03536	0.767424		1.05307	0.68331		-1.26097	1		-1.26498	0.999843
chromosome	M0N98_01096	1363896	1364477	+	582	193	ECF RNA polymerase sigma-E factor		2.13849	6.9506e-06		2.18372	4.85486e-05		-1.07029	1		-1.09501	0.999843
chromosome	M0N98_01097	1364607	1365593	+	987	328	protein of unknown function (DUF4974)		3.09484	7.54191e-06		3.16591	1.7653e-05		1.07082	1		1.01039	0.999843
chromosome	M0N98_01101	1372870	1376097	+	3228	1075	Beta-galactosidase		1.56388	0.000113661		1.58929	0.000266103		1.66112	1		1.57746	0.999843
chromosome	M0N98_01102	1376284	1378101	-	1818	605	SusD family protein		1.3016	0.0798116		1.32106	0.117592		1.82704	1		1.71848	0.999843
chromosome	M0N98_01103	1378114	1381206	-	3093	1030	TonB-dependent receptor P26		-1.19478	0.0305294		-1.17583	0.0787524		1.53913	1		1.44388	0.999843
chromosome	M0N98_01104	1381680	1382819	-	1140	379	dTDP-glucose 4,6-dehydratase 2		-4.06879	1.27062e-119		-4.00764	8.63589e-136		-1.06825	1		-1.08494	0.999843
chromosome	M0N98_01105	1382868	1383365	-	498	165	Calcineurin-like phosphoesterase superfamily domain protein		-3.11618	6.08343e-35		-3.05711	2.91606e-29		-1.08036	1		-1.11851	0.999843
chromosome	M0N98_01106	1383423	1385477	+	2055	684	Polyphosphate kinase		1.23321	0.15464		1.25767	0.162878		1.00016	1		-1.06975	0.999843
chromosome	M0N98_01110	1387558	1388139	-	582	193	Peptidase C39 family protein		-8.18015	2.98946e-07		-8.17662	6.00959e-05		2.95065	1		2.71224	0.999843
chromosome	M0N98_01111	1388132	1389643	-	1512	503	Iron-sulfur cluster-binding domain protein		-4.62541	2.64203e-24		-4.56872	2.19424e-19		1.74725	1		1.62334	0.999843
chromosome	M0N98_01112	1389621	1389821	-	201	66	hypothetical protein		-3.82009	9.86759e-06		-3.86555	0.00230307		-1.15425	1		-1.23177	0.999843
chromosome	M0N98_01114	1391047	1393248	-	2202	733	Alpha-hemolysin translocation ATP-binding protein HlyB		-4.85115	1.81341e-17		-4.72379	6.81559e-07		1.28447	1		1.21212	0.999843
chromosome	M0N98_01115	1393403	1393639	-	237	78	hypothetical protein		-5.22635	3.90484e-15		-5.17575	8.6764e-10		-1.20275	1		-1.26042	0.999843
chromosome	M0N98_01116	1393660	1394052	-	393	130	protein of unknown function (DUF3244)		-2.26003	1.41765e-05		-2.22368	0.000945003		1.33377	1		1.24845	0.999843
chromosome	M0N98_01117	1394215	1396089	-	1875	624	Tetratricopeptide repeat protein		1.11805	0.476306		1.12994	0.411219		-1.24691	1		-1.30549	0.999843
chromosome	M0N98_01118	1396450	1397247	-	798	265	IS21 family transposase ISBf1		-2.82518	3.36041e-12		-2.77811	8.59778e-10		1.30666	1		1.21128	0.999843
chromosome	M0N98_01119	1397234	1398754	-	1521	506	Integrase core domain protein		-2.55304	8.45981e-13		-2.52169	2.58054e-10		1.59205	1		1.47864	0.999843
chromosome	M0N98_01120	1399288	1399533	-	246	81	hypothetical protein		-4.53716	2.2265e-63		-4.47109	1.64161e-75		1.08452	1		1.04385	0.999843
chromosome	M0N98_01121	1399530	1400477	-	948	315	Putative amidoligase enzyme		-5.69574	1.59657e-70		-5.62954	7.29574e-86		1.00754	1		-1.01105	0.999843
chromosome	M0N98_01124	1401102	1401653	+	552	183	hypothetical protein		3.27171	1.46859e-26		3.32465	9.48083e-23		1.53738	1		1.45236	0.999843
chromosome	M0N98_01125	1401643	1402590	+	948	315	Family of unknown function (DUF5712)		-1.02475	0.818517		-1.0067	0.953294		1.59665	1		1.5124	0.999843
chromosome	M0N98_01130	1409570	1410373	+	804	267	KilA-N domain protein		-4.44814	2.63591e-67		-4.37528	2.01228e-59		1.03127	1		-1.02531	0.999843
chromosome	M0N98_01134	1412594	1412917	-	324	107	Helix-turn-helix domain protein		-2.48431	1.55156e-05		-2.42781	0.000826499		2.49816	1		2.31861	0.999843
chromosome	M0N98_01140	1416998	1418211	+	1214	403.667	Phage integrase SAM-like domain protein		-2.49528	0.000427751		-2.4748	0.00350671		2.1609	1		2.00022	0.999843
chromosome	M0N98_01142	1418791	1419309	+	519	172	hypothetical protein		-3.59329	4.26607e-95		-3.53835	1.17084e-114		1.12485	1		1.10973	0.999843
chromosome	M0N98_01143	1419748	1420182	+	435	144	hypothetical protein		-3.14015	5.03768e-89		-3.09086	1.0225e-87		1.12184	1		1.10456	0.999843
chromosome	M0N98_01144	1420208	1421008	+	801	266	Polysaccharide biosynthesis/export protein		-1.97974	1.25416e-28		-1.94576	4.61903e-23		1.19303	1		1.1729	0.999843
chromosome	M0N98_01145	1421046	1423454	+	2409	802	G-rich domain on putative tyrosine kinase		-1.78587	1.76108e-23		-1.75545	2.56495e-21		1.03688	1		1.02401	0.999843
chromosome	M0N98_01146	1423505	1424920	+	1416	471	Bacterial sugar transferase		-5.33579	3.24732e-133		-5.24727	1.72468e-147		-1.0287	1		-1.05079	0.999843
chromosome	M0N98_01147	1424952	1427405	+	2454	817	Type III restriction enzyme, res subunit		-2.07768	2.53265e-28		-2.04343	6.32066e-28		-1.01985	1		-1.03812	0.999843
chromosome	M0N98_01148	1427779	1427976	+	198	65	hypothetical protein		1.00816	0.946464		1.02188	0.822089		1.0211	1		-1.00056	0.999843
chromosome	M0N98_01149	1428065	1428583	+	519	172	UDP-glucose 6-dehydrogenase		-1.90096	1.28445e-22		-1.87053	3.28989e-20		-1.0293	1		-1.05356	0.999843
chromosome	M0N98_01150	1428632	1429609	+	978	325	Acyltransferase family protein		2.68619	1.77355e-22		2.72182	2.00199e-24		1.17507	1		1.14983	0.999843
chromosome	M0N98_01151	1429727	1431190	+	1464	487	Polysaccharide biosynthesis protein		2.02574	2.09754e-13		2.0515	9.06593e-15		-1.08321	1		-1.10129	0.999843
chromosome	M0N98_01152	1431231	1432340	+	1110	369	NAD dependent epimerase/dehydratase family protein		1.38974	0.00113114		1.40553	0.000348942		-1.20294	1		-1.22001	0.999843
chromosome	M0N98_01153	1432347	1433588	+	1242	413	Coenzyme F420 hydrogenase/dehydrogenase, beta subunit C terminus		1.35812	0.00010686		1.37649	3.47912e-05		-1.18595	1		-1.20715	0.999843
chromosome	M0N98_01154	1433594	1434163	+	570	189	Bacterial transferase hexapeptide (six repeats)		2.58471	4.33268e-28		2.62462	5.47224e-26		-1.11532	1		-1.13101	0.999843
chromosome	M0N98_01155	1434160	1435170	+	1011	336	Acyltransferase family protein		3.20914	4.0417e-34		3.25143	6.97007e-38		-1.01235	1		-1.02449	0.999843
chromosome	M0N98_01156	1435174	1436412	+	1239	412	hypothetical protein		2.52415	2.52776e-27		2.5577	3.03689e-30		-1.05463	1		-1.06783	0.999843
chromosome	M0N98_01157	1436416	1437630	+	1215	404	Polysaccharide pyruvyl transferase		1.44163	1.80783e-05		1.45974	4.20782e-06		-1.11579	1		-1.13723	0.999843
chromosome	M0N98_01158	1437747	1438811	+	1065	354	Glycosyl transferases group 1		2.32089	1.3953e-12		2.346	5.50743e-15		-1.10051	1		-1.12161	0.999843
chromosome	M0N98_01159	1438815	1439921	+	1107	368	Glycosyl transferases group 1		1.26831	0.00390018		1.28578	0.00224137		-1.14664	1		-1.18259	0.999843
chromosome	M0N98_01160	1440260	1440556	+	297	98	Serine acetyltransferase		-1.29311	0.00393069		-1.27633	0.00512529		-1.11843	1		-1.15179	0.999843
chromosome	M0N98_01161	1440582	1441454	+	873	290	N,N'-diacetyllegionaminic acid synthase		-1.19273	0.0062504		-1.17328	0.022475		1.00867	1		-1.02385	0.999843
chromosome	M0N98_01162	1441472	1441720	+	249	82	hypothetical protein		-2.43089	3.80455e-35		-2.39616	9.58782e-36		1.04174	1		1.01387	0.999843
chromosome	M0N98_01163	1441724	1442878	+	1155	384	Cytidylyltransferase		-2.08837	1.42751e-28		-2.05591	1.49426e-29		-1.01873	1		-1.04726	0.999843
chromosome	M0N98_01164	1442878	1444005	+	1128	375	hypothetical protein		3.0679	3.93381e-37		3.10873	1.67199e-40		-1.07441	1		-1.10683	0.999843
chromosome	M0N98_01165	1444118	1444483	+	366	121	putative glycosyltransferase EpsJ		2.02216	1.08228e-22		2.05488	8.79646e-21		-1.10971	1		-1.13946	0.999843
chromosome	M0N98_01166	1444491	1445108	+	618	205	hypothetical protein		2.07582	1.98519e-36		2.10911	6.5637e-35		-1.03622	1		-1.06028	0.999843
chromosome	M0N98_01167	1445235	1445732	+	498	165	Acyltransferase family protein		2.551	2.5923e-47		2.59002	7.54957e-47		1.00179	1		-1.02415	0.999843
chromosome	M0N98_01168	1445816	1446337	+	522	173	hypothetical protein		4.23218	6.59529e-52		4.31421	3.43103e-47		1.03712	1		1.01016	0.999843
chromosome	M0N98_01169	1446452	1447228	+	777	258	protein of unknown function (DUF4422)		-1.5924	1.48912e-14		-1.56847	4.12833e-14		-1.05276	1		-1.08242	0.999843
chromosome	M0N98_01170	1447270	1448394	+	1125	374	UDP-galactopyranose mutase		1.31532	0.000138517		1.34025	0.000366736		1.14847	1		1.11945	0.999843
chromosome	M0N98_01171	1448461	1449282	+	822	273	Exopolysaccharide biosynthesis protein YbjH		-1.17441	0.0100386		-1.15651	0.0199398		-1.00849	1		-1.03445	0.999843
chromosome	M0N98_01172	1449684	1450589	-	906	301	Transposase DDE domain protein		1.90971	1.37069e-16		1.93887	6.17062e-16		1.07792	1		1.05641	0.999843
chromosome	M0N98_01173	1450860	1451222	+	363	120	hypothetical protein		1.08761	0.331012		1.10223	0.251456		1.02069	1		-1.00184	0.999843
chromosome	M0N98_01174	1451306	1451623	+	318	105	Type III restriction enzyme, res subunit		-1.58462	1.36368e-14		-1.55876	1.82973e-11		1.12289	1		1.09763	0.999843
chromosome	M0N98_01175	1451914	1452435	+	522	173	hypothetical protein		-1.33547	0.000336238		-1.31426	0.00170296		1.17942	1		1.15681	0.999843
chromosome	M0N98_01176	1452788	1454275	+	1488	495	Capsule assembly protein Wzi		-3.34561	1.10331e-67		-3.29307	6.19435e-57		1.37734	1		1.35031	0.999843
chromosome	M0N98_01177	1454334	1454714	+	381	126	Lipocalin-like domain protein		-1.97656	6.14729e-12		-1.95044	1.36609e-10		1.03586	1		1.00485	0.999843
chromosome	M0N98_01178	1455237	1455740	-	504	167	hypothetical protein		1.08534	0.599179		1.10536	0.574345		-1.19005	1		-1.2363	0.999843
chromosome	M0N98_01179	1455990	1457345	-	1356	451	hypothetical protein		-1.33936	0.00252491		-1.3181	0.00693589		1.20132	1		1.15873	0.999843
chromosome	M0N98_01180	1457351	1457755	-	405	134	hypothetical protein		-2.80089	1.3615e-13		-2.7687	3.59277e-09		1.31416	1		1.2409	0.999843
chromosome	M0N98_01181	1457921	1459558	-	1638	545	SusD-like protein P25		-6.94033	4.71921e-75		-6.85298	2.47535e-66		1.00653	1		-1.04442	0.999843
chromosome	M0N98_01182	1459586	1462681	-	3096	1031	TonB-dependent receptor SusC		-9.49326	5.93248e-190		-9.35603	1.18772e-167		-1.14666	1		-1.19301	0.999843
chromosome	M0N98_01183	1463241	1463648	+	408	135	hypothetical protein		-2.81541	1.70142e-32		-2.78127	6.5305e-38		-1.32425	1		-1.35959	0.999843
chromosome	M0N98_01184	1463947	1464342	-	396	131	hypothetical protein		1.02282	0.916625		1.03593	0.850641		-1.38132	1		-1.41749	0.999843
chromosome	M0N98_01185	1465207	1466148	-	942	313	D12 class N6 adenine-specific DNA methyltransferase		-2.26304	1.17213e-08		-2.23085	6.87648e-06		1.79532	1		1.68303	0.999843
chromosome	M0N98_01186	1466138	1466380	-	243	80	hypothetical protein		-1.59966	0.486757		-1.65405	0.613411		2.93326	1		2.70013	0.999843
chromosome	M0N98_01187	1466880	1467590	+	711	236	Sporulation initiation inhibitor protein Soj		-2.01774	3.45717e-22		-1.98267	2.66168e-17		1.01981	1		-1.00504	0.999843
chromosome	M0N98_01188	1467631	1467909	+	279	92	hypothetical protein		2.00781	0.000119237		2.04247	0.000371312		1.35267	1		1.31663	0.999843
chromosome	M0N98_01189	1467979	1469798	+	1820	605.667	Fimbrillin-like protein		-1.30344	1.86777e-05		-1.28168	0.000200424		1.07887	1		1.05366	0.999843
chromosome	M0N98_01191	1470078	1471436	+	1359	452	Transposase domain (DUF772)		1.11152	0.303238		1.12604	0.237547		1.02346	1		1.00135	0.999843
chromosome	M0N98_01192	1471775	1473421	-	1647	548	Glycosyl hydrolase family 109 protein 1		-2.61919	4.47037e-08		-2.59634	2.56886e-06		1.15475	1		1.08442	0.999843
chromosome	M0N98_01193	1473553	1476462	-	2910	969	Peptidase M60, enhancin and enhancin-like		-5.03802	9.36866e-55		-4.96833	2.60081e-46		1.84068	1		1.72244	0.999843
chromosome	M0N98_01194	1476562	1477914	-	1353	450	protein of unknown function (DUF1735)		-3.13086	7.83979e-12		-3.10268	2.10163e-08		-1.20295	1		-1.27046	0.999843
chromosome	M0N98_01195	1477951	1479864	-	1914	637	SusD family protein		-4.85471	3.13165e-32		-4.80659	1.33662e-28		1.19577	1		1.13034	0.999843
chromosome	M0N98_01196	1479877	1483302	-	3426	1141	TonB-dependent receptor P26		-2.45303	5.13669e-21		-2.4219	2.49185e-19		1.21905	1		1.17058	0.999843
chromosome	M0N98_01197	1483317	1484270	-	954	317	protein of unknown function (DUF4974)		-2.01859	2.69873e-11		-1.99199	3.93618e-09		1.26466	1		1.23044	0.999843
chromosome	M0N98_01198	1484555	1485103	+	549	182	RNA polymerase sigma factor CnrH		-43.2425	2.38603e-87		-43.4686	2.01923e-39		-1.20792	1		-1.2565	0.999843
chromosome	M0N98_01199	1485977	1487038	-	1062	353	Divergent InlB B-repeat domain protein		1.73963	0.0266746		1.7875	0.0747313		1.6845	1		1.57634	0.999843
chromosome	M0N98_01200	1487069	1487488	+	420	139	hypothetical protein		-1.76176	0.00704532		-1.73536	0.0337494		2.98503	1		2.74365	0.999843
chromosome	M0N98_01211	1496625	1496945	-	321	106	hypothetical protein		-2.33552	0.00145223		-2.32293	0.0171263		3.16127	1		2.92936	0.999843
chromosome	M0N98_01213	1497774	1499363	-	1590	529	Fimbrillin-like protein		-2.06608	4.14007e-07		-2.03075	4.65364e-05		2.54214	1		2.34332	0.999843
chromosome	M0N98_01214	1499411	1500358	-	948	315	Fimbrillin-like protein		1.32806	0.115627		1.34975	0.149324		2.04005	1		1.8976	0.999843
chromosome	M0N98_01215	1500395	1501261	-	867	288	hypothetical protein		-1.84198	0.0030058		-1.82769	0.00757986		2.36118	1		2.17717	0.999843
chromosome	M0N98_01228	1508896	1509348	-	453	150	protein of unknown function (DUF4373)		-2.96458	7.11354e-05		-2.96566	0.00133742		1.33643	1		1.26059	0.999843
chromosome	M0N98_01229	1509433	1509792	-	360	119	hypothetical protein		-2.80682	3.51064e-10		-2.76977	1.75651e-07		1.09857	1		1.03517	0.999843
chromosome	M0N98_01230	1510002	1510187	+	186	61	hypothetical protein		1.95534	0.00625785		1.98308	0.0225004		-1.22529	1		-1.2915	0.999843
chromosome	M0N98_01231	1510269	1510451	+	183	60	hypothetical protein		2.00587	0.0108623		2.0298	0.03003		-1.14924	1		-1.19919	0.999843
chromosome	M0N98_01232	1510554	1511855	+	1302	433	Radical SAM superfamily protein		16.4209	7.34548e-100		16.6671	3.18939e-113		-1.15214	1		-1.19619	0.999843
chromosome	M0N98_01233	1512059	1514365	+	2307	768	Outer membrane protein beta-barrel family protein		7.95592	7.96331e-124		8.09017	1.32124e-117		1.06473	1		1.02026	0.999843
chromosome	M0N98_01234	1514384	1514971	-	588	195	Peptidase C39 family protein		8.4763	7.14339e-32		8.59237	9.93239e-34		1.24193	1		1.18715	0.999843
chromosome	M0N98_01235	1515167	1516381	+	1215	404	Transposase, Mutator family		-3.60645	1.67635e-32		-3.55759	2.40105e-30		1.35104	1		1.28919	0.999843
chromosome	M0N98_01236	1516492	1517418	-	927	308	hypothetical protein		1.13519	0.37283		1.15088	0.38242		1.23185	1		1.19308	0.999843
chromosome	M0N98_01237	1517562	1517966	-	405	134	protein of unknown function (DUF3244)		-1.56043	0.0450034		-1.54583	0.0701598		1.43047	1		1.377	0.999843
chromosome	M0N98_01238	1518125	1519981	-	1857	618	Tetratricopeptide repeat protein		-2.67446	7.19166e-34		-2.63494	7.15352e-29		-1.07846	1		-1.11202	0.999843
chromosome	M0N98_01239	1520211	1520840	-	630	209	Cytidylate kinase-like family protein		-1.62545	1.15686e-13		-1.60039	1.92888e-11		-1.00171	1		-1.03407	0.999843
chromosome	M0N98_01240	1520894	1522264	-	1371	456	Multidrug export protein MepA		-8.6468	3.48413e-174		-8.53204	8.39826e-178		1.03436	1		1.02817	0.999843
chromosome	M0N98_01241	1522386	1523759	+	1374	457	Subtilase family protein		-2.06467	6.09559e-22		-2.02886	1.41095e-17		-1.18323	1		-1.23889	0.999843
chromosome	M0N98_01242	1523759	1525066	+	1308	435	Exodeoxyribonuclease 7 large subunit		-1.90576	5.0234e-14		-1.8735	9.92477e-12		1.06862	1		1.01567	0.999843
chromosome	M0N98_01243	1525075	1525278	+	204	67	Exonuclease VII small subunit		2.55812	2.51158e-05		2.60465	8.41096e-05		-1.26753	1		-1.33818	0.999843
chromosome	M0N98_01244	1525459	1526478	+	1020	339	Branched-chain-amino-acid aminotransferase		-1.8609	1.14812e-17		-1.83085	4.52215e-15		-1.12373	1		-1.18565	0.999843
chromosome	M0N98_01245	1526496	1527122	+	627	208	Protein of unknown function (DUF975)		1.67959	2.17994e-06		1.7141	8.47376e-06		-1.14785	1		-1.21255	0.999843
chromosome	M0N98_01246	1527245	1528003	+	759	252	Putative methyltransferase		2.63343	6.31438e-32		2.67349	3.73687e-30		-1.03769	1		-1.05912	0.999843
chromosome	M0N98_01247	1528014	1529114	+	1101	366	NUBPL iron-transfer P-loop NTPase		1.16679	0.0149234		1.18564	0.0116349		-1.10876	1		-1.13926	0.999843
chromosome	M0N98_01248	1529182	1531032	-	1851	616	Tox-MPTase01 protein		-2.05891	8.80971e-19		-2.02481	7.00761e-15		-1.20595	1		-1.23981	0.999843
chromosome	M0N98_01249	1531055	1531420	-	366	121	Penicillinase repressor		-1.59632	7.23321e-05		-1.57645	0.000396817		-1.13202	1		-1.15307	0.999843
chromosome	M0N98_01251	1532070	1533320	-	1251	416	ABC-2 family transporter protein		1.93686	3.8604e-22		1.96924	9.72948e-20		1.2124	1		1.18047	0.999843
chromosome	M0N98_01252	1533335	1534510	-	1176	391	ABC-2 family transporter protein		2.50561	4.73633e-37		2.55186	3.607e-31		1.36905	1		1.32188	0.999843
chromosome	M0N98_01253	1534517	1535503	-	987	328	UPF0194 membrane protein YbhG		2.51318	9.3875e-42		2.56033	1.25118e-34		1.62635	1		1.54878	0.999843
chromosome	M0N98_01254	1535530	1536993	-	1464	487	Outer membrane protein TolC		2.74044	3.06517e-62		2.78852	1.81286e-54		1.62032	1		1.54135	0.999843
chromosome	M0N98_01255	1537209	1538081	-	873	290	hypothetical protein		-5.58285	1.08856e-132		-5.50081	5.52645e-118		1.06952	1		1.04936	0.999843
chromosome	M0N98_01256	1538238	1539179	+	942	313	Malate dehydrogenase		3.24066	3.66758e-58		3.29629	3.92558e-52		-1.30311	1		-1.32664	0.999843
chromosome	M0N98_01257	1539277	1541034	-	1758	585	hypothetical protein		-2.40844	1.18339e-23		-2.37433	1.3904e-19		-1.28018	1		-1.28929	0.999843
chromosome	M0N98_01258	1541089	1541601	-	513	170	putative protein YbdM		-2.04048	9.14785e-16		-2.00564	2.76207e-12		-1.12572	1		-1.13165	0.999843
chromosome	M0N98_01259	1541598	1542899	-	1302	433	protein of unknown function (DUF3440)		-2.89871	4.96881e-63		-2.8562	6.20353e-65		1.0243	1		1.01418	0.999843
chromosome	M0N98_01260	1542889	1543284	-	396	131	hypothetical protein		-2.24161	8.57358e-16		-2.21537	5.0489e-17		-1.05633	1		-1.07192	0.999843
chromosome	M0N98_01261	1543446	1544783	-	1338	445	NAD-specific glutamate dehydrogenase		3.45071	6.00644e-85		3.50694	6.75514e-79		-1.2807	1		-1.30354	0.999843
chromosome	M0N98_01262	1545018	1547975	+	2958	985	Pyruvate phosphate dikinase, AMP/ATP-binding domain		1.73652	3.08399e-19		1.76741	4.11615e-16		-1.01095	1		-1.04782	0.999843
chromosome	M0N98_01263	1548085	1549290	+	1206	401	protein of unknown function (DUF4925)		5.23336	2.20158e-74		5.32695	2.27422e-69		-1.0581	1		-1.07365	0.999843
chromosome	M0N98_01264	1550147	1550923	-	777	258	Outer membrane protein beta-barrel domain protein		-1.51293	3.05117e-07		-1.48309	1.5098e-05		-1.02574	1		-1.04292	0.999843
chromosome	M0N98_01265	1550932	1552080	-	1149	382	Putative carbohydrate metabolism domain protein		-3.18901	1.26643e-45		-3.12691	9.79158e-37		1.11305	1		1.0997	0.999843
chromosome	M0N98_01266	1552236	1553570	-	1335	444	NAD(P)-specific glutamate dehydrogenase		1.00974	0.889202		1.02699	0.707424		-1.2948	1		-1.32763	0.999843
chromosome	M0N98_01267	1553734	1553916	-	183	60	hypothetical protein		1.82085	0.025754		1.8521	0.107885		1.07492	1		1.0468	0.999843
chromosome	M0N98_01268	1554045	1556330	-	2286	761	NADP-dependent malic enzyme		-3.51583	1.40842e-83		-3.45259	2.39213e-64		1.11886	1		1.07417	0.999843
chromosome	M0N98_01269	1556782	1557993	+	1212	403	putative efflux pump periplasmic linker TtgA		6.45753	3.46779e-211		6.56206	6.13222e-225		1.40226	1		1.37117	0.999843
chromosome	M0N98_01270	1558047	1561265	+	3219	1072	Efflux pump membrane transporter BepE		3.58417	5.55985e-95		3.64506	9.9237e-102		1.2959	1		1.2734	0.999843
chromosome	M0N98_01271	1561277	1562656	+	1380	459	Cation efflux system protein CusC		4.28987	9.92372e-113		4.37024	9.80178e-100		1.16497	1		1.14137	0.999843
chromosome	M0N98_01272	1562680	1563447	+	768	255	Acyl-(acyl-carrier-protein)--UDP-N-acetylglucosamine O-acyltransferase		4.82866	1.63892e-138		4.91457	7.21514e-124		1.09108	1		1.07227	0.999843
chromosome	M0N98_01273	1563501	1564130	+	630	209	TetR protein often associated with Bacteriodales T6SS loci		1.68538	5.50477e-08		1.71057	7.39059e-09		-1.17821	1		-1.20576	0.999843
chromosome	M0N98_01274	1564167	1565492	+	1326	441	Outer membrane efflux protein		5.51817	1.11363e-89		5.61709	6.73107e-82		-1.02467	1		-1.03654	0.999843
chromosome	M0N98_01275	1565516	1566538	+	1023	340	Multidrug resistance protein MdtE		5.45728	5.22318e-39		5.58082	5.67798e-39		-1.04231	1		-1.04737	0.999843
chromosome	M0N98_01276	1566620	1569790	+	3171	1056	Multidrug resistance protein MdtC		6.17436	3.01153e-83		6.29261	5.6126e-78		1.07636	1		1.06192	0.999843
chromosome	M0N98_01277	1569863	1570156	+	294	97	hypothetical protein		1.37574	0.0504128		1.40075	0.0811113		-1.1919	1		-1.20659	0.999843
chromosome	M0N98_01278	1570293	1571660	+	1368	455	hypothetical protein		1.32283	6.73177e-06		1.34594	2.09015e-05		-1.01223	1		-1.03742	0.999843
chromosome	M0N98_01279	1571647	1572609	+	963	320	GDSL-like Lipase/Acylhydrolase family protein		-2.00989	5.24675e-25		-1.97423	2.61574e-20		-1.12718	1		-1.15817	0.999843
chromosome	M0N98_01280	1572587	1574068	+	1482	493	Peptidoglycan O-acetyltransferase		5.8946	6.10399e-55		6.00805	1.7424e-49		1.23087	1		1.17643	0.999843
chromosome	M0N98_01281	1574125	1574861	-	737	244.667	polysialic acid O-acetyltransferase		1.38248	0.141906		1.39424	0.167786		1.1903	1		1.16679	0.999843
chromosome	M0N98_01283	1574895	1575191	-	297	98	hypothetical protein		-2.75613	5.74271e-07		-2.73885	2.44274e-05		1.10103	1		1.077	0.999843
chromosome	M0N98_01290	1582523	1584019	+	1497	498	2-isopropylmalate synthase		3.37065	5.79837e-37		3.43037	4.62467e-31		-1.06249	1		-1.10945	0.999843
chromosome	M0N98_01291	1584037	1585419	+	1383	460	3-isopropylmalate dehydratase large subunit		5.43047	3.64293e-27		5.55576	1.85734e-27		1.14597	1		1.09379	0.999843
chromosome	M0N98_01292	1585433	1586029	+	597	198	3-isopropylmalate dehydratase small subunit 1		1.80095	0.000121797		1.84002	0.000516161		1.09093	1		1.03918	0.999843
chromosome	M0N98_01293	1586008	1587555	+	1548	515	2-isopropylmalate synthase		6.17552	9.46536e-38		6.31077	1.49092e-31		1.37169	1		1.30332	0.999843
chromosome	M0N98_01294	1587649	1588710	+	1062	353	3-isopropylmalate dehydrogenase		3.37556	4.69529e-22		3.43194	9.45103e-19		1.14903	1		1.10413	0.999843
chromosome	M0N98_01295	1588842	1589987	+	1146	381	AhpC/TSA family protein		4.17368	2.44918e-26		4.25445	1.30929e-24		-1.1674	1		-1.21409	0.999843
chromosome	M0N98_01296	1590056	1590541	-	486	161	Peptide methionine sulfoxide reductase MsrA 3		1.07152	0.517797		1.09064	0.469031		-1.24088	1		-1.30182	0.999843
chromosome	M0N98_01297	1590659	1591513	+	855	284	Tetratricopeptide repeat protein		6.72975	3.62196e-89		6.85305	5.55138e-85		-1.20757	1		-1.24838	0.999843
chromosome	M0N98_01298	1591705	1593216	-	1512	503	Transposase DDE domain protein		-1.9843	2.25648e-24		-1.95574	2.22784e-23		1.66576	1		1.65593	0.999843
chromosome	M0N98_01299	1593382	1595199	-	1818	605	Type III restriction enzyme, res subunit		-3.37557	5.64429e-73		-3.32528	2.64276e-63		-1.00445	1		-1.01673	0.999843
chromosome	M0N98_01300	1595531	1595998	+	468	155	Helix-turn-helix domain protein		3.80959	8.93254e-61		3.86587	1.11582e-61		-1.2279	1		-1.25311	0.999843
chromosome	M0N98_01301	1596104	1598116	+	2013	670	Peptidase family M49		9.52566	1.95304e-71		9.72782	3.5833e-71		-1.32766	1		-1.36824	0.999843
chromosome	M0N98_01302	1598125	1598793	+	669	222	DNA alkylation repair enzyme		9.85786	5.16199e-51		10.0814	2.45713e-42		-1.21224	1		-1.245	0.999843
chromosome	M0N98_01303	1598824	1599315	+	492	163	Peroxide-responsive repressor PerR		-1.00065	1		1.01626	0.838838		-1.25066	1		-1.27206	0.999843
chromosome	M0N98_01304	1599332	1600603	+	1272	423	Adenylosuccinate synthetase		2.41439	7.13542e-46		2.4528	3.60802e-43		-1.011	1		-1.03365	0.999843
chromosome	M0N98_01305	1600903	1601067	+	165	54	hypothetical protein		5.08496	0.00015303		5.30672	0.00518222		1.58939	1		1.52204	0.999843
chromosome	M0N98_01308	1607693	1608544	+	852	283	GDSL-like Lipase/Acylhydrolase family protein		3.68062	4.46731e-27		3.74649	2.42602e-22		-1.04505	1		-1.0863	0.999843
chromosome	M0N98_01309	1608812	1609903	+	1092	363	GDSL-like Lipase/Acylhydrolase family protein		2.23916	0.00145434		2.29745	0.0149148		2.16904	1		2.02769	0.999843
chromosome	M0N98_01311	1610537	1611127	+	591	196	ECF RNA polymerase sigma factor SigL		3.33589	1.82325e-14		3.37792	9.13874e-15		-1.08183	1		-1.10879	0.999843
chromosome	M0N98_01312	1611198	1612211	+	1014	337	protein of unknown function (DUF4974)		3.52002	1.88052e-09		3.56766	1.71079e-07		-1.0145	1		-1.06181	0.999843
chromosome	M0N98_01316	1619574	1621517	+	1944	647	AAA domain, putative AbiEii toxin, Type IV TA system		3.12996	3.96969e-33		3.18711	1.18276e-30		1.03881	1		1.00857	0.999843
chromosome	M0N98_01317	1621567	1623579	+	2013	670	Neutral endopeptidase		3.20278	1.72745e-35		3.2626	6.18402e-33		-1.12262	1		-1.15198	0.999843
chromosome	M0N98_01318	1623609	1624112	+	504	167	Family of unknown function (DUF6769)		-2.49247	4.10109e-34		-2.45587	4.99848e-30		-1.15496	1		-1.17489	0.999843
chromosome	M0N98_01319	1624207	1625466	+	1260	419	Barrel-sandwich domain of CusB or HlyD membrane-fusion		1.19655	0.00652679		1.21859	0.00774878		1.02256	1		1.00765	0.999843
chromosome	M0N98_01320	1625478	1628561	+	3084	1027	Cobalt-zinc-cadmium resistance protein CzcA		5.67919	2.88711e-138		5.78598	4.54527e-122		1.05159	1		1.01767	0.999843
chromosome	M0N98_01321	1628572	1629741	+	1170	389	Outer membrane efflux protein		1.8539	1.23447e-19		1.88595	1.27474e-17		-1.45706	1		-1.54169	0.999843
chromosome	M0N98_01322	1629853	1630581	+	729	242	Protein DrgA		2.94375	9.67082e-38		2.99762	6.02978e-33		-1.24983	1		-1.31891	0.999843
chromosome	M0N98_01323	1630597	1630929	-	333	110	hypothetical protein		3.31348	7.42589e-15		3.37284	6.35326e-11		1.21368	1		1.15361	0.999843
chromosome	M0N98_01324	1630950	1632512	-	1563	520	Glycosyl hydrolase family 109 protein 1		-2.13173	3.08164e-31		-2.09951	3.42911e-29		-1.45937	1		-1.48584	0.999843
chromosome	M0N98_01325	1632895	1633812	+	918	305	Homoserine O-acetyltransferase		-1.16586	0.0704655		-1.14574	0.147536		-1.14848	1		-1.1756	0.999843
chromosome	M0N98_01326	1633809	1635638	+	1830	609	23S rRNA 5-hydroxycytidine synthase		2.95134	4.43756e-24		3.00938	2.91237e-22		-1.03311	1		-1.05893	0.999843
chromosome	M0N98_01329	1639423	1640043	-	621	206	Bacterial regulatory protein, luxR family		-11.3034	7.73477e-130		-11.105	4.58841e-117		-1.14142	1		-1.1704	0.999843
chromosome	M0N98_01330	1640171	1641814	-	1644	547	FAD binding domain protein		-1.65208	1.53998e-09		-1.62098	1.49341e-07		-1.21993	1		-1.25101	0.999843
chromosome	M0N98_01331	1641820	1642470	-	651	216	Protein of unknown function (DUF1847)		-3.07093	1.07457e-35		-3.01471	2.07302e-29		-1.2289	1		-1.25895	0.999843
chromosome	M0N98_01332	1642510	1643877	-	1368	455	DNA repair protein RadA		-3.79741	8.31694e-100		-3.73284	3.10785e-79		-1.2524	1		-1.28579	0.999843
chromosome	M0N98_01333	1644405	1646837	+	2433	810	Bifunctional aspartokinase/homoserinede hydrogenase 1		1.62829	5.54819e-16		1.65595	2.27041e-14		-1.30135	1		-1.31999	0.999843
chromosome	M0N98_01334	1646842	1648053	+	1212	403	2,3-bisphosphoglycerate-independent phosphoglycerate mutase		-1.04865	0.496596		-1.03099	0.701598		-1.31175	1		-1.35069	0.999843
chromosome	M0N98_01335	1648144	1649445	+	1302	433	Threonine synthase		1.03716	0.681025		1.05567	0.577405		-1.31408	1		-1.35859	0.999843
chromosome	M0N98_01336	1650021	1651028	-	1008	335	AAA domain, putative AbiEii toxin, Type IV TA system		-2.14705	2.09836e-30		-2.11222	1.29024e-24		-1.12114	1		-1.15281	0.999843
chromosome	M0N98_01337	1651028	1652059	-	1032	343	Vitamin B12 import system permease protein BtuC		-5.10084	5.05985e-121		-5.01546	3.1058e-114		-1.06843	1		-1.09448	0.999843
chromosome	M0N98_01338	1652175	1653311	-	1137	378	Periplasmic binding protein		-2.1047	1.42776e-28		-2.06726	7.0583e-22		-1.05275	1		-1.06978	0.999843
chromosome	M0N98_01339	1653315	1654403	-	1089	362	hypothetical protein		-1.04922	0.498984		-1.03082	0.71581		-1.24717	1		-1.27333	0.999843
chromosome	M0N98_01340	1654437	1656458	-	2022	673	TonB dependent receptor		-4.84664	1.29025e-147		-4.77029	1.03779e-165		-1.00464	1		-1.01889	0.999843
chromosome	M0N98_01341	1657013	1657984	+	972	323	Esterase EstD		2.25827	0.000232453		2.27852	0.000397947		1.17241	1		1.08426	0.999843
chromosome	M0N98_01342	1657986	1658159	+	174	57	hypothetical protein		1.49667	0.13045		1.52116	0.250335		2.37977	1		2.19613	0.999843
chromosome	M0N98_01343	1658222	1658995	-	774	257	Prephenate dehydrogenase, nucleotide-binding domain		1.648	1.01277e-07		1.67789	4.93352e-07		1.5221	1		1.47877	0.999843
chromosome	M0N98_01344	1659000	1660067	-	1068	355	DAHP synthetase I family protein		-1.95011	1.72981e-21		-1.91771	1.02166e-17		1.55033	1		1.50483	0.999843
chromosome	M0N98_01345	1660087	1661271	-	1185	394	LL-diaminopimelate aminotransferase		-2.47384	3.09054e-49		-2.43282	2.21326e-39		1.47681	1		1.43261	0.999843
chromosome	M0N98_01346	1661246	1662088	-	843	280	Bifunctional chorismate mutase/prephenatedehydratase		-3.43259	4.72296e-92		-3.38084	2.24357e-92		1.40412	1		1.37027	0.999843
chromosome	M0N98_01347	1662346	1662702	-	357	118	HxlR-like helix-turn-helix		-1.42549	0.0571469		-1.39487	0.106456		-1.04963	1		-1.07603	0.999843
chromosome	M0N98_01348	1662892	1663422	+	531	176	DJ-1/PfpI family protein		10.6024	1.18144e-55		10.8276	1.5436e-42		-1.50693	1		-1.59436	0.999843
chromosome	M0N98_01349	1663491	1664666	+	1176	391	Cystathionine beta-lyase PatB		2.2528	8.43848e-13		2.29775	3.29586e-12		-1.45067	1		-1.52188	0.999843
chromosome	M0N98_01352	1666693	1668897	-	2205	734	O-GlcNAcase		-4.23057	1.77307e-97		-4.16318	4.33285e-80		-1.38421	1		-1.40878	0.999843
chromosome	M0N98_01353	1668953	1670848	-	1896	631	DEAD/DEAH box helicase		-1.85599	6.56399e-15		-1.82399	5.15295e-12		-1.28708	1		-1.31598	0.999843
chromosome	M0N98_01354	1670966	1672738	-	1773	590	Single-stranded-DNA-specific exonuclease RecJ		-1.768	3.73668e-23		-1.74054	1.49439e-23		-1.03326	1		-1.06571	0.999843
chromosome	M0N98_01355	1672853	1674064	-	1212	403	Aminopeptidase E		1.03109	0.663475		1.04805	0.538666		-1.00512	1		-1.04085	0.999843
chromosome	M0N98_01356	1674093	1675484	-	1392	463	Xaa-Pro aminopeptidase		-1.0168	0.806638		-1.00018	0.99792		1.15845	1		1.12291	0.999843
chromosome	M0N98_01359	1677800	1679335	-	1536	511	Ribonuclease Y		-3.36687	6.98574e-89		-3.31573	1.24919e-99		-1.33569	1		-1.34409	0.999843
chromosome	M0N98_01360	1679436	1679729	-	294	97	Cell division protein ZapA		1.58771	6.24208e-13		1.61297	2.38293e-12		-1.12629	1		-1.15544	0.999843
chromosome	M0N98_01361	1679759	1680052	-	294	97	hypothetical protein		2.17169	7.18079e-19		2.20209	1.61625e-19		-1.16349	1		-1.19912	0.999843
chromosome	M0N98_01362	1680225	1680686	-	462	153	Protein of unknown function (DUF454)		1.16538	0.574111		1.18239	0.545803		1.11546	1		1.08788	0.999843
chromosome	M0N98_01363	1680743	1681054	+	312	103	6-carboxy-5,6,7,8-tetrahydropterin synthase		4.48568	9.01698e-41		4.56987	1.06446e-34		-1.05934	1		-1.07649	0.999843
chromosome	M0N98_01364	1681041	1681586	+	546	181	7-carboxy-7-deazaguanine synthase		1.55474	0.000187486		1.58616	0.000219314		-1.05669	1		-1.07613	0.999843
chromosome	M0N98_01366	1681786	1682379	-	594	197	hypoxanDNAglyco: DNA-deoxyinosine glycosylase		-1.55613	5.12571e-08		-1.52984	1.60647e-06		-1.38598	1		-1.39328	0.999843
chromosome	M0N98_01367	1682394	1683020	-	627	208	hypothetical protein		-1.67643	2.5562e-14		-1.65173	1.25036e-12		-1.33619	1		-1.35958	0.999843
chromosome	M0N98_01369	1684560	1685207	-	648	215	Putative DNA-binding domain protein		-1.89342	8.24113e-17		-1.86362	4.24853e-14		-1.13925	1		-1.16113	0.999843
chromosome	M0N98_01370	1685340	1689299	+	3960	1319	Two component regulator propeller		2.753	2.11716e-22		2.79321	1.6082e-22		1.15135	1		1.09432	0.999843
chromosome	M0N98_01372	1689800	1691095	-	1296	431	UPF0597 protein YhaM		1.06053	0.363547		1.07869	0.298545		-1.3466	1		-1.38575	0.999843
chromosome	M0N98_01373	1691287	1693320	-	2034	677	Thiol:disulfide interchange protein DsbD		1.4522	9.54892e-10		1.47521	4.61119e-10		-1.3014	1		-1.31638	0.999843
chromosome	M0N98_01374	1693453	1695204	-	1752	583	Helix-turn-helix domain protein		-6.12176	1.28323e-102		-6.03753	1.31962e-100		-1.01825	1		-1.04606	0.999843
chromosome	M0N98_01376	1695560	1696564	-	1005	334	Transposase		-2.74323	4.45165e-26		-2.70965	2.86985e-27		-1.00309	1		-1.01223	0.999843
chromosome	M0N98_01377	1696575	1696925	-	351	116	hypothetical protein		-3.63513	3.83915e-29		-3.59372	1.16438e-28		-1.11377	1		-1.12003	0.999843
chromosome	M0N98_01378	1697134	1698210	+	1077	358	Phage integrase SAM-like domain protein		1.78329	0.00139754		1.80336	0.00109128		-1.03521	1		-1.09504	0.999843
chromosome	M0N98_01385	1704908	1705669	-	762	253	Dihydroanticapsin 7-dehydrogenase		-4.61598	2.13116e-23		-4.56059	1.64054e-19		3.01272	1		2.84586	0.999843
chromosome	M0N98_01386	1705676	1706302	-	627	208	NAD(P)H-binding protein		-3.85348	1.07553e-19		-3.78259	2.05958e-14		1.8865	1		1.79251	0.999843
chromosome	M0N98_01389	1707898	1708662	-	765	254	Carboxymuconolactone decarboxylase family protein		-2.70859	1.71906e-05		-2.69012	0.00221371		3.08445	1		2.88106	0.999843
chromosome	M0N98_01391	1709728	1710894	-	1167	388	Long-chain-alcohol dehydrogenase 2		-5.7077	1.13306e-48		-5.61579	2.44274e-37		2.05291	1		1.91328	0.999843
chromosome	M0N98_01393	1711488	1712537	-	1050	349	Cyclophilin-like family protein		-5.02911	8.5135e-09		-4.92085	3.55456e-06		3.17691	1		2.93898	0.999843
chromosome	M0N98_01394	1712550	1713674	-	1125	374	Aldo-keto reductase IolS		-4.1738	7.94385e-16		-4.0894	9.11024e-14		2.49685	1		2.28898	0.999843
chromosome	M0N98_01396	1714072	1714974	+	903	300	Helix-turn-helix domain protein		-4.63342	1.59114e-105		-4.54755	1.13618e-95		-1.45672	1		-1.49671	0.999843
chromosome	M0N98_01398	1718369	1718602	+	234	77	hypothetical protein		-2.18088	4.05416e-11		-2.15131	1.96986e-09		1.19601	1		1.1493	0.999843
chromosome	M0N98_01399	1719210	1719503	+	294	97	Helix-turn-helix domain protein		-1.63939	0.00375826		-1.62114	0.0302458		2.4912	1		2.34328	0.999843
chromosome	M0N98_01403	1722996	1723337	+	342	113	hypothetical protein		3.61516	1.18468e-10		3.66606	7.22763e-09		-1.11417	1		-1.17432	0.999843
chromosome	M0N98_01404	1723266	1723481	-	216	71	Outer membrane protein A		2.62092	0.0021086		2.6533	0.00446528		-1.05705	1		-1.11847	0.999843
chromosome	M0N98_01405	1723667	1725025	-	1359	452	Transposase domain (DUF772)		1.21135	0.0329995		1.23083	0.0365732		-1.05932	1		-1.08771	0.999843
chromosome	M0N98_01406	1725198	1726193	-	996	331	AhpC/TSA family protein		2.41223	4.07522e-17		2.44786	3.39675e-17		1.10905	1		1.07147	0.999843
chromosome	M0N98_01407	1726327	1728075	+	1749	582	protein of unknown function (DUF4091)		-5.20026	1.96764e-155		-5.11201	8.49247e-126		-1.03788	1		-1.0697	0.999843
chromosome	M0N98_01408	1728420	1729778	+	1359	452	Transposase domain (DUF772)		1.20462	0.0363455		1.22383	0.0347359		1.06269	1		1.03772	0.999843
chromosome	M0N98_01413	1733630	1735243	-	1614	537	Susd and RagB outer membrane lipoprotein		-2.73385	2.30915e-05		-2.70878	0.000323556		1.34508	1		1.25696	0.999843
chromosome	M0N98_01414	1735262	1738678	-	3417	1138	TonB-dependent receptor P26		-2.71686	1.25229e-18		-2.67695	8.77196e-14		1.1934	1		1.1224	0.999843
chromosome	M0N98_01415	1738830	1739756	-	927	308	FecR protein		-3.31702	8.48405e-61		-3.26949	5.91783e-55		-1.19437	1		-1.25678	0.999843
chromosome	M0N98_01416	1739980	1741233	+	1254	417	Phosphoglycerate kinase		3.49329	4.22538e-57		3.55778	1.54789e-49		-1.13156	1		-1.15381	0.999843
chromosome	M0N98_01417	1741308	1742522	-	1215	404	hypothetical protein		-3.63847	1.60946e-26		-3.59508	7.95089e-25		1.18522	1		1.17752	0.999843
chromosome	M0N98_01418	1742657	1743484	-	828	275	Carboxymuconolactone decarboxylase family protein		-2.37498	2.53717e-13		-2.34112	1.72744e-10		1.07023	1		1.04195	0.999843
chromosome	M0N98_01419	1743718	1746141	-	2424	807	Glycosyl hydrolase family 20, catalytic domain		-1.7591	4.69587e-21		-1.73038	1.64546e-16		1.06951	1		1.044	0.999843
chromosome	M0N98_01420	1746342	1747433	+	1092	363	Heparan-alpha-glucosaminide N-acetyltransferase, catalytic		3.50286	1.435e-14		3.57124	9.94818e-11		-1.03741	1		-1.07788	0.999843
chromosome	M0N98_01421	1747458	1748018	+	561	186	RNA polymerase sigma factor CnrH		1.17114	0.207267		1.18907	0.234538		-1.0583	1		-1.09343	0.999843
chromosome	M0N98_01422	1748077	1749432	-	1356	451	Outer membrane protein beta-barrel domain protein		-5.69992	4.52386e-120		-5.62287	5.74966e-148		1.25206	1		1.25044	0.999843
chromosome	M0N98_01423	1749772	1751094	+	1323	440	MatE		13.0588	1.66539e-159		13.3015	2.12577e-152		1.06171	1		1.05678	0.999843
chromosome	M0N98_01424	1751193	1752515	+	1323	440	Signal recognition particle protein		2.91889	2.05059e-74		2.97006	8.06249e-67		-1.02227	1		-1.0238	0.999843
chromosome	M0N98_01425	1752629	1753510	+	882	293	Bifunctional protein FolD protein		2.50537	3.65693e-34		2.55143	1.60764e-29		1.02377	1		1.0059	0.999843
chromosome	M0N98_01426	1754446	1755519	+	1074	357	bacterial capsule synthesis protein		5.24317	4.20287e-19		5.34565	7.84428e-19		-1.11228	1		-1.1511	0.999843
chromosome	M0N98_01428	1755750	1756313	+	564	187	ECF RNA polymerase sigma factor SigL		-2.84867	3.6044e-19		-2.81713	2.37123e-21		1.1868	1		1.16736	0.999843
chromosome	M0N98_01431	1761053	1762537	+	1485	494	Starch-binding associating with outer membrane		3.61223	5.31423e-09		3.66585	3.16572e-08		1.42431	1		1.35745	0.999843
chromosome	M0N98_01432	1762653	1764020	+	1368	455	Redoxin		8.56273	1.05621e-11		8.83824	1.23931e-09		1.74314	1		1.6438	0.999843
chromosome	M0N98_01433	1764028	1765206	+	1179	392	AhpC/TSA family protein		4.63366	1.20517e-07		4.75369	3.48236e-06		1.59542	1		1.50788	0.999843
chromosome	M0N98_01435	1767643	1768776	+	1134	377	Aldose 1-epimerase		20.9854	5.1226e-22		22.1808	2.86439e-14		2.13105	1		2.01315	0.999843
chromosome	M0N98_01436	1768959	1772909	+	3951	1316	Two component regulator propeller		2.65288	1.64687e-09		2.69248	3.87631e-07		1.24426	1		1.17105	0.999843
chromosome	M0N98_01440	1780568	1781524	+	957	318	Glycosyl hydrolases family 43		2.95123	0.00380506		3.03666	0.0302458		2.71076	1		2.50774	0.999843
chromosome	M0N98_01442	1782542	1784575	+	2034	677	hypothetical protein		4.54371	1.29519e-12		4.62591	1.34987e-10		-1.08717	1		-1.15921	0.999843
chromosome	M0N98_01443	1784623	1784775	-	153	50	hypothetical protein		2.28935	0.100309		2.34932	0.177316		-1.14823	1		-1.22118	0.999843
chromosome	M0N98_01444	1784917	1785900	+	984	327	chorismate binding enzyme		-1.1044	0.367272		-1.08647	0.503637		1.16922	1		1.12439	0.999843
chromosome	M0N98_01445	1785884	1786477	+	594	197	Amino-transferase class IV		1.69025	0.00439445		1.71677	0.0151975		1.49685	1		1.40923	0.999843
chromosome	M0N98_01446	1786567	1787709	+	1143	380	hypothetical protein		-2.44985	4.34991e-28		-2.41024	3.81454e-22		-1.34625	1		-1.40419	0.999843
chromosome	M0N98_01447	1787706	1788902	-	1197	398	putative MFS-type transporter YhhS		-3.54113	2.00069e-42		-3.47706	3.04399e-37		-1.20204	1		-1.21871	0.999843
chromosome	M0N98_01448	1789030	1790064	-	1035	344	Phenylalanine--tRNA ligase alpha subunit		-3.72907	2.86912e-113		-3.66806	3.14119e-112		-1.1628	1		-1.17539	0.999843
chromosome	M0N98_01449	1790176	1791036	+	861	286	protein of unknown function (DUF4348)		1.4607	4.41282e-07		1.48257	4.61371e-07		-1.07661	1		-1.10252	0.999843
chromosome	M0N98_01450	1791048	1792061	+	1014	337	UDP-N-acetylenolpyruvoylglucosamine reductase		-1.76731	3.36056e-10		-1.73353	2.31574e-08		-1.05937	1		-1.09359	0.999843
chromosome	M0N98_01451	1792070	1792846	+	777	258	Phosphoribosyl 1,2-cyclic phosphatephosphodiesterase		-3.41997	1.95086e-78		-3.36596	2.55464e-75		-1.29067	1		-1.3324	0.999843
chromosome	M0N98_01452	1792841	1793485	-	645	214	Endonuclease III		-3.26157	5.6585e-54		-3.2154	3.97236e-52		-1.08501	1		-1.12242	0.999843
chromosome	M0N98_01453	1793603	1794523	+	921	306	Arginine deiminase		-1.16206	0.0279841		-1.14448	0.0643973		1.10975	1		1.05285	0.999843
chromosome	M0N98_01454	1794546	1795457	+	912	303	N,N dimethylarginine dimethylhydrolase, eukaryotic		-1.15824	0.0583797		-1.1397	0.124017		1.17423	1		1.12846	0.999843
chromosome	M0N98_01455	1795472	1796707	+	1236	411	Ornithine aminotransferase		1.7111	1.42389e-13		1.73868	8.8036e-13		1.16713	1		1.11636	0.999843
chromosome	M0N98_01456	1796996	1797682	+	687	228	Putative vitamin uptake transporter		-2.14364	1.06359e-31		-2.11292	7.73397e-30		1.1516	1		1.15415	0.999843
chromosome	M0N98_01457	1797803	1798474	+	672	223	7-cyano-7-deazaguanine synthase		-2.75505	2.42553e-70		-2.71177	3.36789e-69		1.35264	1		1.3515	0.999843
chromosome	M0N98_01458	1798693	1799148	+	456	151	NADPH-dependent 7-cyano-7-deazaguanine reductase		1.56478	2.64881e-05		1.5873	2.13418e-05		1.17249	1		1.17626	0.999843
chromosome	M0N98_01460	1799562	1800527	+	966	321	Extended-spectrum beta-lactamase PER-1		2.01836	6.81673e-19		2.04491	7.14543e-21		-1.11021	1		-1.10581	0.999843
chromosome	M0N98_01465	1805053	1806090	-	1038	345	hypothetical protein		-1.09773	0.187609		-1.08176	0.283791		-1.13576	1		-1.17248	0.999843
chromosome	M0N98_01466	1806096	1807394	-	1299	432	YhcG PDDEXK nuclease domain protein		-1.21603	0.00107616		-1.19615	0.00528341		-1.09529	1		-1.13254	0.999843
chromosome	M0N98_01468	1809280	1811091	-	1812	603	DNA polymerase III, delta subunit		-4.07926	2.08746e-69		-3.99822	1.37098e-57		-1.02002	1		-1.05814	0.999843
chromosome	M0N98_01469	1811210	1811506	+	297	98	Septum formation initiator		5.24315	1.07011e-56		5.32699	2.35016e-51		-1.22917	1		-1.24632	0.999843
chromosome	M0N98_01470	1811530	1811847	+	318	105	hypothetical protein		3.27247	1.40862e-33		3.33407	1.80626e-31		-1.24198	1		-1.2543	0.999843
chromosome	M0N98_01471	1811965	1814151	-	2187	728	Dipeptidyl-peptidase 7		-2.53105	9.83174e-43		-2.48656	1.60648e-35		-1.11793	1		-1.13816	0.999843
chromosome	M0N98_01472	1814151	1816316	-	2166	721	Dipeptidyl-peptidase 7		-4.13818	1.09923e-108		-4.07216	4.45229e-104		-1.05013	1		-1.06571	0.999843
chromosome	M0N98_01473	1816531	1817208	+	678	225	protein of unknown function (DUF4369)		7.01207	3.57352e-191		7.11958	1.33968e-218		1.00486	1		-1.00901	0.999843
chromosome	M0N98_01474	1817223	1817981	-	759	252	Acyltransferase		1.04726	0.63237		1.06101	0.523606		-1.17261	1		-1.19106	0.999843
chromosome	M0N98_01475	1818021	1819181	-	1161	386	Calcineurin-like phosphoesterase		-1.68677	3.02526e-17		-1.66132	2.62076e-15		-1.24283	1		-1.26189	0.999843
chromosome	M0N98_01476	1819196	1820083	-	888	295	Methionine synthase		-1.45246	5.1639e-10		-1.42751	6.52109e-08		-1.19947	1		-1.22626	0.999843
chromosome	M0N98_01477	1820080	1821420	-	1341	446	Allantoinase		-1.6178	1.92428e-16		-1.58993	4.8346e-13		-1.16772	1		-1.19855	0.999843
chromosome	M0N98_01478	1821417	1822166	-	750	249	Polyprenol monophosphomannose synthase		-1.89706	1.24139e-29		-1.86529	2.07471e-25		-1.29097	1		-1.3268	0.999843
chromosome	M0N98_01479	1822319	1822945	-	627	208	Outer membrane protein beta-barrel domain protein		-1.01102	0.896965		1.00568	0.947908		-1.34125	1		-1.41217	0.999843
chromosome	M0N98_01480	1822987	1823625	-	639	212	protein of unknown function (DUF4136)		-1.25825	0.000573622		-1.23709	0.00262149		-1.33451	1		-1.40681	0.999843
chromosome	M0N98_01481	1823749	1824237	-	489	162	NlpE N-terminal domain protein		-2.18423	1.55782e-42		-2.1483	3.05716e-38		-1.4822	1		-1.5764	0.999843
chromosome	M0N98_01482	1824394	1825791	-	1398	465	Peptidase family S41		-1.1604	0.0123862		-1.14249	0.0255849		-1.13412	1		-1.18816	0.999843
chromosome	M0N98_01483	1825940	1827580	-	1641	546	Bifunctional aspartate aminotransferase and L-aspartate beta-decarboxylase		1.95939	2.03948e-24		1.99497	3.06932e-21		-1.51504	1		-1.61854	0.999843
chromosome	M0N98_01485	1829426	1830247	+	822	273	hypothetical protein		-1.83159	1.43252e-07		-1.80011	3.83292e-06		1.16541	1		1.11398	0.999843
chromosome	M0N98_01486	1830239	1832416	-	2178	725	Tetratricopeptide repeat protein		-4.09728	1.13989e-113		-4.03068	3.33923e-100		-1.45251	1		-1.52623	0.999843
chromosome	M0N98_01487	1832478	1833662	-	1185	394	Protein of unknown function (DUF418)		-3.06084	1.57726e-66		-3.01377	1.52591e-57		1.0882	1		1.06398	0.999843
chromosome	M0N98_01488	1833770	1837135	+	3366	1121	Type III restriction enzyme, res subunit		1.28137	0.00186041		1.30626	0.00302663		1.03304	1		1.00849	0.999843
chromosome	M0N98_01489	1837400	1838086	+	687	228	Gram-negative bacterial TonB protein C-terminal		9.75106	1.81126e-256		9.91812	1.89453e-268		1.01108	1		-1.06788	0.999843
chromosome	M0N98_01491	1839879	1841702	+	1824	607	Coenzyme F420 hydrogenase/dehydrogenase, beta subunit C terminus		1.96314	0.00514179		1.9851	0.0147709		1.26545	1		1.19953	0.999843
chromosome	M0N98_01492	1841716	1841949	+	234	77	hypothetical protein		4.87748	0.01453		5.11569	0.0867341		-1.02308	1		-1.07829	0.999843
chromosome	M0N98_01493	1841946	1842923	+	978	325	3-oxoacyl-(acyl-carrier-protein) synthase 3		2.31549	0.0081979		2.35053	0.0316033		1.23121	1		1.15559	0.999843
chromosome	M0N98_01494	1842925	1844436	+	1512	503	Tyrocidine synthase 1		2.37856	0.00821262		2.43368	0.0324769		1.17635	1		1.108	0.999843
chromosome	M0N98_01495	1844473	1845273	+	801	266	Acetyltransferase (GNAT) domain protein		1.0666	1		1.05767	0.941766		-1.37455	1		-1.45952	0.999843
chromosome	M0N98_01496	1845276	1845512	+	237	78	D-alanyl carrier protein		1.21109	0.82321		1.21086	0.808043		-1.43169	1		-1.52186	0.999843
chromosome	M0N98_01497	1845587	1846507	+	921	306	2,5-diketo-D-gluconic acid reductase A		2.73558	0.00245065		2.79218	0.0232914		-1.70706	1		-1.81478	0.999843
chromosome	M0N98_01498	1846639	1848165	+	1527	508	MatE		1.86568	0.175581		1.87235	0.305884		1.28323	1		1.20161	0.999843
chromosome	M0N98_01499	1848748	1849161	-	414	137	N-acetylmuramoyl-L-alanine amidase		-1.59083	0.0111704		-1.57702	0.0392413		1.62324	1		1.52947	0.999843
chromosome	M0N98_01501	1850065	1850304	+	240	79	protein of unknown function (DUF4248)		1.06685	0.48682		1.08489	0.42039		1.0087	1		-1.05367	0.999843
chromosome	M0N98_01503	1852504	1853547	-	1044	347	hypothetical protein		-1.19286	0.393387		-1.17998	0.516429		2.07062	1		1.89783	0.999843
chromosome	M0N98_01507	1856101	1857237	+	1137	378	EpsG family protein		2.9874	0.162095		3.19219	0.281448		1.63203	1		1.5007	0.999843
chromosome	M0N98_01508	1857240	1858220	+	981	326	Glycosyl transferase family 2		4.41274	0.00798815		4.65509	0.051628		1.59306	1		1.46987	0.999843
chromosome	M0N98_01509	1858226	1859209	+	984	327	hypothetical protein		3.16863	0.00294744		3.26443	0.00797052		1.46669	1		1.3581	0.999843
chromosome	M0N98_01510	1859285	1860196	+	912	303	hypothetical protein		2.282	0.0570655		2.31925	0.108209		2.01007	1		1.85964	0.999843
chromosome	M0N98_01511	1860296	1860517	+	222	73	hypothetical protein		5.34434	4.17566e-94		5.42419	1.05989e-95		-1.10872	1		-1.14213	0.999843
chromosome	M0N98_01512	1860514	1860933	+	420	139	PIN domain protein		7.4016	1.26482e-80		7.49739	1.83341e-95		-1.07599	1		-1.10422	0.999843
chromosome	M0N98_01515	1863175	1864746	+	1572	523	PD-(D/E)XK nuclease superfamily protein		-2.47577	1.4174e-57		-2.43557	3.91599e-53		-1.22979	1		-1.29334	0.999843
chromosome	M0N98_01517	1867518	1868279	+	762	253	Omega-amidase YafV		-4.13168	2.64568e-44		-4.07992	1.91776e-45		-1.14578	1		-1.17082	0.999843
chromosome	M0N98_01518	1868303	1869919	+	1617	538	Thiamine pyrophosphate enzyme, C-terminal TPP binding domain		-3.38742	5.04734e-54		-3.33909	2.69457e-50		-1.03575	1		-1.0753	0.999843
chromosome	M0N98_01519	1869916	1870497	+	582	193	Pyruvate ferredoxin/flavodoxin oxidoreductase		1.12553	0.568447		1.14661	0.539985		-1.01993	1		-1.06728	0.999843
chromosome	M0N98_01520	1870502	1871806	+	1305	434	Aminotransferase class I and II		-3.03131	1.29704e-37		-2.98877	4.77286e-33		-1.06366	1		-1.11632	0.999843
chromosome	M0N98_01521	1871928	1873202	+	1275	424	Phenylacetate-coenzyme A ligase		1.49906	0.0778096		1.53178	0.0795092		1.24296	1		1.17351	0.999843
chromosome	M0N98_01522	1873216	1873632	+	417	138	ACT domain pair		2.53727	0.00122726		2.61508	0.00656835		-1.01416	1		-1.07805	0.999843
chromosome	M0N98_01523	1873868	1875652	+	1785	594	SWIM zinc finger protein		1.95721	0.0237707		2.00502	0.0319925		1.24001	1		1.16856	0.999843
chromosome	M0N98_01524	1875722	1877926	-	2205	734	Putative K(+)-stimulated pyrophosphate-energized sodium pump		1.09597	0.389412		1.11418	0.37097		1.29035	1		1.20786	0.999843
chromosome	M0N98_01525	1878184	1879542	+	1359	452	Transposase domain (DUF772)		1.10582	0.2725		1.12245	0.234591		1.12092	1		1.08939	0.999843
chromosome	M0N98_01526	1879879	1881765	-	1887	628	Radical SAM N-terminal		-1.37027	3.45976e-07		-1.34942	1.05289e-06		-1.15747	1		-1.20288	0.999843
chromosome	M0N98_01527	1881816	1882133	-	318	105	hypothetical protein		-1.80276	5.02825e-16		-1.77617	4.22378e-14		-1.03529	1		-1.08505	0.999843
chromosome	M0N98_01528	1882224	1885094	-	2871	956	hypothetical protein		1.02974	0.6504		1.04776	0.493734		1.12103	1		1.07525	0.999843
chromosome	M0N98_01529	1885177	1886994	+	1818	605	Alpha-1,3-galactosidase B		-1.18527	0.0284627		-1.16762	0.0608933		-1.00573	1		-1.03493	0.999843
chromosome	M0N98_01530	1887077	1887634	-	558	185	Acyltransferase		-1.71583	6.41042e-18		-1.69022	1.46097e-18		-1.19608	1		-1.22257	0.999843
chromosome	M0N98_01531	1887645	1887893	-	249	82	hypothetical protein		-2.5232	1.88977e-43		-2.48747	5.49116e-45		-1.26594	1		-1.29429	0.999843
chromosome	M0N98_01532	1888044	1889687	+	1644	547	Pyrophosphate--fructose 6-phosphate1-phosphotransferase		-2.56907	2.94737e-50		-2.52767	2.31195e-51		-1.14917	1		-1.16297	0.999843
chromosome	M0N98_01533	1889813	1890679	+	867	288	Glycosyl hydrolases family 25		2.47591	1.15917e-14		2.51161	3.72226e-13		1.06985	1		1.03491	0.999843
chromosome	M0N98_01534	1890725	1891093	+	369	122	Inner membrane protein YccF		1.34823	0.0207585		1.36979	0.0414371		-1.27113	1		-1.30159	0.999843
chromosome	M0N98_01536	1892170	1892430	-	261	86	Glutaredoxin		-3.21505	1.53769e-37		-3.17006	7.42406e-34		-1.50722	1		-1.55714	0.999843
chromosome	M0N98_01537	1892661	1894751	-	2091	696	VirE N-terminal domain protein		-2.78498	7.2738e-54		-2.7436	5.69999e-54		-1.32819	1		-1.37648	0.999843
chromosome	M0N98_01538	1895156	1895779	+	624	207	HU domain fused to wHTH, Ig, or Glycine-rich motif		-1.30127	2.58765e-05		-1.28061	0.000229097		1.39852	1		1.3497	0.999843
chromosome	M0N98_01539	1896153	1897553	+	1401	466	hypothetical protein		1.83513	9.49383e-22		1.86436	1.92524e-23		1.23949	1		1.1738	0.999843
chromosome	M0N98_01540	1897597	1899171	+	1575	524	hypothetical protein		5.60933	3.33577e-108		5.70933	4.33821e-98		1.35006	1		1.26829	0.999843
chromosome	M0N98_01541	1899244	1900371	-	1128	375	protein of unknown function (DUF4421)		-2.29901	1.05428e-19		-2.26716	9.50555e-18		1.15485	1		1.12479	0.999843
chromosome	M0N98_01542	1900381	1901370	-	990	329	Oxidoreductase P35		-5.08449	7.3351e-121		-4.99373	7.21367e-103		-1.08426	1		-1.11254	0.999843
chromosome	M0N98_01543	1901459	1902277	-	819	272	Bacterial extracellular solute-binding protein,family 3		-2.48209	3.91837e-43		-2.44506	2.13081e-37		-1.15844	1		-1.16235	0.999843
chromosome	M0N98_01544	1902286	1904397	-	2112	703	Putative porin		-1.76814	1.04505e-20		-1.73648	8.83251e-17		1.01837	1		1.00485	0.999843
chromosome	M0N98_01545	1904491	1905033	-	543	180	Pyruvate synthase subunit PorC		-1.19074	0.0217115		-1.16772	0.0732404		-1.06525	1		-1.11453	0.999843
chromosome	M0N98_01546	1905047	1905811	-	765	254	2-oxoglutarate oxidoreductase subunit KorB		-1.62124	1.37619e-13		-1.59363	9.43008e-12		-1.0038	1		-1.04945	0.999843
chromosome	M0N98_01547	1905830	1905997	-	168	55	hypothetical protein		-1.17837	0.0449661		-1.15751	0.109168		-1.02981	1		-1.07417	0.999843
chromosome	M0N98_01548	1906004	1907086	-	1083	360	2-oxoglutarate oxidoreductase subunit KorA		-1.94591	8.81323e-26		-1.91017	6.48797e-21		-1.01626	1		-1.05528	0.999843
chromosome	M0N98_01549	1907098	1907328	-	231	76	Ferredoxin-2		-3.016	6.46737e-72		-2.96798	4.61483e-60		1.00548	1		-1.02428	0.999843
[truncated: 2,212 more rows]

## Sheet: Top 100 up & down, BcpT 3hr
Supplementary Data 1 - Tab 2
										P. vulgatus
				Untreated vs BcpT 3 hour treatment						ATCC 8482
				edgeR			DESeq2			3 hr Bd-A treatment
contig	locus_tag	description		FC	FDR		FC	padj		RBH	status
chromosome	M0N98_00584	Outer membrane protein beta-barrel domain protein		126.561	0		128.939	0		BVU_1201	up
chromosome	M0N98_03293	NigD-like C-terminal beta sandwich domain protein		65.0374	0		66.3101	0		BVU_3832	up
chromosome	M0N98_00587	Outer membrane protein beta-barrel domain protein		40.5507	0		41.2112	0			no RBH
chromosome	M0N98_00589	Outer membrane protein beta-barrel domain protein		14.9958	5.70725e-290		15.267	1.48408e-289		BVU_1197	up
chromosome	M0N98_02415	NigD-like C-terminal beta sandwich domain protein		78.9816	0		80.5101	2.03927e-289		BVU_2984	up
chromosome	M0N98_02427	ATP synthase A chain		16.1852	2.2251e-308		16.4734	1.41147e-284		BVU_2996	up
chromosome	M0N98_03734	Response regulator MprA		9.34255	1.02065e-236		9.4914	9.88485e-274		BVU_0015	up
chromosome	M0N98_00445	Putative auto-transporter adhesin, head GIN domain		13.8836	5.99565e-301		14.1368	1.08768e-272		BVU_1086	up
chromosome	M0N98_01489	Gram-negative bacterial TonB protein C-terminal		9.75106	1.81126e-256		9.91812	1.89453e-268		BVU_2271	up
chromosome	M0N98_02425	ATP synthase epsilon chain		38.1597	6.98499e-286		38.9186	7.7235e-267		BVU_2994	up
chromosome	M0N98_00265	Peptidase family S41		11.647	2.18609e-280		11.8522	8.19235e-266		BVU_0835	up
chromosome	M0N98_02426	hypothetical protein		40.7918	9.65278e-289		41.5984	5.70053e-260			no RBH
chromosome	M0N98_00782	RNA recognition motif		9.61001	4.52241e-249		9.76575	2.79618e-257		BVU_1413	no change
chromosome	M0N98_01605	Reverse rubrerythrin-1		16.0104	2.56026e-272		16.3139	4.30725e-254		BVU_2367	no change
chromosome	M0N98_00239	50S ribosomal protein L10		11.9903	2.78252e-235		12.2012	6.05519e-240		BVU_0815	no change
chromosome	M0N98_02430	ATP synthase subunit delta		23.9709	5.22423e-236		24.4783	1.23186e-239		BVU_2999	up
chromosome	M0N98_03606	Multidrug resistance protein MexB		15.6614	3.92483e-249		15.9721	1.10566e-230		BVU_4077	up
chromosome	M0N98_04006	Lipid-A-disaccharide synthase		22.1386	2.50798e-239		22.5614	4.16649e-230		BVU_1917	up
chromosome	M0N98_03761	ECF-type sigma factor		32.8637	8.53753e-238		33.4701	4.29583e-230		BVU_0052	up
chromosome	M0N98_01702	Zinc-transporting ATPase		11.5526	4.30059e-202		11.7239	2.03194e-229		BVU_2484	up
chromosome	M0N98_02454	Copper-exporting P-type ATPase		20.2782	1.41565e-233		20.6878	1.42931e-225		BVU_3023	no change
chromosome	M0N98_01269	putative efflux pump periplasmic linker TtgA		6.45753	3.46779e-211		6.56206	6.13222e-225		BVU_0244	up
chromosome	M0N98_00697	hypothetical protein		7.09737	3.30753e-178		7.20238	1.65858e-223		BVU_1340	up
chromosome	M0N98_01581	Macrolide export ATP-binding/permease protein MacB		12.7658	1.01001e-259		13.0069	1.22931e-221			no RBH
chromosome	M0N98_04150	Alanine racemase, N-terminal domain		7.67497	5.62915e-223		7.81081	1.76387e-221		BVU_1765	up
chromosome	M0N98_01473	protein of unknown function (DUF4369)		7.01207	3.57352e-191		7.11958	1.33968e-218		BVU_2254	up
chromosome	M0N98_00875	AAA domain, putative AbiEii toxin, Type IV TA system		7.94121	4.33033e-219		8.06804	9.40157e-210		BVU_1621	no change
chromosome	M0N98_03760	anti-sigma factor induced by cell envelope stress		17.183	7.42651e-212		17.5092	4.47081e-208		BVU_0051	up
chromosome	M0N98_01586	FtsX-like permease family protein		6.75181	1.23015e-190		6.85928	1.09875e-206		BVU_2349	up
chromosome	M0N98_02161	PspC domain protein		19.4488	2.62506e-195		19.7674	3.67154e-205		BVU_2767	no change
chromosome	M0N98_00006	hypothetical protein		12.31	2.80749e-219		12.5344	1.12652e-202			no RBH
chromosome	M0N98_02497	Signal peptidase (SPase) II		16.2916	5.50831e-217		16.5966	2.59924e-202		BVU_3061	no change
chromosome	M0N98_00300	Orotate phosphoribosyltransferase		7.4618	2.75601e-205		7.59034	4.58871e-202		BVU_0860	no change
chromosome	M0N98_00005	Triosephosphate isomerase		12.3908	1.76479e-195		12.6068	8.46632e-202			no RBH
chromosome	M0N98_03981	hypothetical protein		16.1094	6.81434e-208		16.4051	4.46011e-201		BVU_1943	up
chromosome	M0N98_00215	50S ribosomal protein L6		8.36859	4.67168e-238		8.51794	4.72208e-201		BVU_0790	no change
chromosome	M0N98_00240	50S ribosomal protein L1		13.0801	1.46309e-191		13.3329	1.36818e-199		BVU_0816	no change
chromosome	M0N98_00234	30S ribosomal protein S12		7.60548	1.98101e-226		7.73876	5.76382e-199		BVU_0809	no change
chromosome	M0N98_00232	Elongation factor G		8.05519	1.14811e-191		8.19937	2.97493e-198		BVU_0807	no change
chromosome	M0N98_00213	30S ribosomal protein S5		14.1671	4.39087e-213		14.4334	8.66127e-198		BVU_0788	no change
chromosome	M0N98_00211	50S ribosomal protein L15		16.656	2.93233e-201		16.9924	5.25977e-196		BVU_0786	no change
chromosome	M0N98_02131	Trypsin-like peptidase domain protein		14.4683	9.42004e-179		14.7692	3.63664e-195		BVU_2737	up
chromosome	M0N98_02000	Myo-inositol-1-phosphate synthase		6.88533	2.91705e-205		7.00441	4.04209e-194		BVU_2608	no change
chromosome	M0N98_03357	Glutaminase 1		7.48382	1.77528e-199		7.62053	2.96202e-193		BVU_3896	up
chromosome	M0N98_01585	FtsX-like permease family protein		18.8773	1.72784e-194		19.2597	7.22866e-193		BVU_2348	up
chromosome	M0N98_01610	Cytosol non-specific dipeptidase		7.99567	3.86434e-219		8.13444	5.17817e-192		BVU_2372	up
chromosome	M0N98_00352	Rhomboid family protein		8.40544	3.2304e-212		8.54768	1.28659e-191		BVU_0995	up
chromosome	M0N98_00251	Phage integrase family protein		6.80852	1.73791e-179		6.92197	1.34564e-190		BVU_0826	no change
chromosome	M0N98_01950	Gram-negative bacterial TonB protein C-terminal		10.0521	1.5741e-202		10.2253	3.61014e-189		BVU_2559	up
chromosome	M0N98_01589	FtsX-like permease family protein		12.6789	1.9053e-199		12.913	3.75458e-187		BVU_2352	up
chromosome	M0N98_01571	UPF0145 protein YbjQ		28.932	6.86676e-209		29.4906	6.35467e-184		BVU_2335	up
chromosome	M0N98_00853	Sodium:neurotransmitter symporter family protein		24.0053	1.81636e-193		24.4848	1.0984e-183		BVU_1490	up
chromosome	M0N98_04091	Cell shape-determining protein MreC		13.3618	2.30678e-186		13.6108	3.10794e-179		BVU_1823	no change
chromosome	M0N98_01611	Endonuclease/Exonuclease/phosphatase family protein		6.85186	4.19361e-209		6.97089	5.52385e-179		BVU_2373	up
chromosome	M0N98_04078	SMC-like chromosome segregation protein		5.34715	9.20307e-173		5.43449	1.07206e-178		BVU_1838	up
chromosome	M0N98_00351	Rhomboid family protein		9.26699	3.31533e-205		9.43471	1.76088e-178		BVU_0994	up
chromosome	M0N98_03282	Aminomethyltransferase		12.9851	2.22507e-178		13.2399	1.48674e-171		BVU_3828	up
chromosome	M0N98_00236	DNA-directed RNA polymerase subunit beta'		6.27097	6.08936e-176		6.38462	1.95619e-170		BVU_0812	no change
chromosome	M0N98_03341	Aspartate ammonia-lyase		5.79331	2.0776e-160		5.88452	2.23242e-170		BVU_3880	up
chromosome	M0N98_00229	50S ribosomal protein L4		5.1643	1.04945e-155		5.24532	5.38272e-169		BVU_0804	no change
chromosome	M0N98_02428	ATP synthase subunit c		10.7975	2.36915e-183		10.9997	7.17837e-169		BVU_2997	up
chromosome	M0N98_00224	30S ribosomal protein S3		15.0625	9.91057e-159		15.3834	1.77147e-166		BVU_0799	no change
chromosome	M0N98_02424	ATP synthase subunit beta		5.18155	2.29087e-165		5.27211	1.92714e-166		BVU_2993	up
chromosome	M0N98_00985	Thiol-disulfide oxidoreductase ResA		21.5579	1.38964e-182		21.9634	1.00279e-165		BVU_0412	up
chromosome	M0N98_01582	FtsX-like permease family protein		5.50075	1.10095e-170		5.59411	2.55714e-162			no RBH
chromosome	M0N98_00218	50S ribosomal protein L5		7.63578	1.92954e-157		7.75692	4.4379e-161		BVU_0793	no change
chromosome	M0N98_02809	DNA gyrase subunit A		5.34325	1.0074e-159		5.43123	7.91066e-161		BVU_3298	no change
chromosome	M0N98_01056	10 kDa chaperonin		6.36515	4.74703e-173		6.47052	4.3931e-160		BVU_0346	up
chromosome	M0N98_00209	Methionine aminopeptidase 1		7.85762	3.2432e-169		8.01067	5.05506e-156		BVU_0784	no change
chromosome	M0N98_04079	Ribosomal RNA small subunit methyltransferase I		5.40765	7.02789e-160		5.49948	6.33526e-156		BVU_1837	up
chromosome	M0N98_02432	ATP synthase gamma chain		6.11701	2.61239e-161		6.22893	8.80716e-156		BVU_3001	up
chromosome	M0N98_03736	Elongation factor G		14.1571	8.90325e-169		14.4236	1.2596e-154		BVU_0017	up
chromosome	M0N98_00876	hypothetical protein		12.974	5.45412e-159		13.2423	1.99531e-154		BVU_1622	no change
chromosome	M0N98_01579	HlyD family secretion protein		9.36356	1.81908e-170		9.54812	1.5029e-153		BVU_2343	up
chromosome	M0N98_01423	MatE		13.0588	1.66539e-159		13.3015	2.12577e-152		BVU_2213	up
chromosome	M0N98_02504	hypothetical protein		9.48517	2.693e-156		9.64571	2.61411e-152		BVU_3067	up
chromosome	M0N98_00204	DNA-directed RNA polymerase subunit alpha		4.55432	8.0624e-148		4.63117	9.30692e-151		BVU_0780	no change
chromosome	M0N98_02991	V-type ATPase 116kDa subunit family protein		15.1727	3.61921e-147		15.4956	1.55083e-150		BVU_3562	up
chromosome	M0N98_00962	ATP-dependent Clp protease proteolytic subunit		5.42964	8.02588e-172		5.52312	3.6204e-150		BVU_0444	up
chromosome	M0N98_02994	V-type ATP synthase alpha chain		11.1044	2.14171e-160		11.3274	4.27084e-150		BVU_3565	up
chromosome	M0N98_00242	Transcription termination/antitermination protein NusG		5.94649	4.68166e-153		6.05427	1.21336e-149		BVU_0818	no change
chromosome	M0N98_03588	Peptide deformylase		11.1275	5.02903e-152		11.3314	5.24063e-149		BVU_4061	up
chromosome	M0N98_01358	hypothetical protein		11.4288	9.0208e-123		11.5836	7.34496e-148		BVU_2077	up
pPvulCL10_1	M0N98_04217	TolB-like 6-blade propeller-like protein		7.17247	3.22596e-148		7.28861	1.05383e-147			no RBH
chromosome	M0N98_03982	MotA/TolQ/ExbB proton channel family protein		7.17182	2.52533e-168		7.30038	2.22602e-146		BVU_1942	no change
chromosome	M0N98_04036	hypothetical protein		7.6405	1.84652e-144		7.75953	2.66742e-146		BVU_1887	no change
chromosome	M0N98_03663	Glycosyl hydrolase family 20, catalytic domain		6.94349	9.18344e-169		7.06468	1.50199e-145		BVU_4136	up
chromosome	M0N98_03257	Phosphoglucomutase		5.75888	2.36704e-160		5.85664	5.85088e-145		BVU_3804	no change
chromosome	M0N98_03762	NigD-like C-terminal beta sandwich domain protein		6.69979	3.36551e-123		6.793	1.4892e-142		BVU_0053	up
chromosome	M0N98_03267	HTH-type transcriptional regulator CysL		10.5702	2.36452e-146		10.7636	9.07559e-142		BVU_3813	up
chromosome	M0N98_03345	hypothetical protein		5.17283	7.36831e-150		5.25812	9.6945e-140		BVU_3884	no change
chromosome	M0N98_00223	50S ribosomal protein L16		14.066	1.07934e-132		14.3716	1.05056e-139		BVU_0798	no change
chromosome	M0N98_00288	Alkyl hydroperoxide reductase subunit F		8.1804	1.12937e-147		8.31945	3.64691e-139		BVU_0846	up
chromosome	M0N98_00241	50S ribosomal protein L11		6.7433	1.90271e-148		6.87295	2.12508e-136		BVU_0817	no change
chromosome	M0N98_03725	Threonylcarbamoyladenosine tRNA methylthiotransferase MtaB		9.29888	2.01449e-148		9.47379	2.90032e-134		BVU_0008	up
chromosome	M0N98_00339	Nitroreductase family protein		18.03	3.24278e-138		18.3813	4.99047e-133		BVU_0975	up
chromosome	M0N98_00226	30S ribosomal protein S19		6.82423	5.50909e-158		6.95309	5.06565e-133		BVU_0801	no change
chromosome	M0N98_02498	protein of unknown function (DUF4296)		7.20348	2.10931e-156		7.33585	5.06565e-133		BVU_3062	no change
chromosome	M0N98_00214	50S ribosomal protein L18		8.84901	9.50759e-151		9.02964	5.2381e-133		BVU_0789	no change
chromosome	M0N98_01800	Type I restriction modification DNA specificity domain protein		4.7962	5.1195e-114		4.86585	8.86069e-133			no RBH
chromosome	M0N98_00441	TonB-dependent receptor P3		-55.8561	0		-55.2296	0		BVU_1082	down
chromosome	M0N98_01087	Histidine kinase-, DNA gyrase B-, and HSP90-like ATPase		-35.4849	0		-35.0506	0		BVU_0315	down
chromosome	M0N98_00742	TonB-dependent receptor SusC		-26.1473	0		-25.7759	0		BVU_1380	no change
chromosome	M0N98_00097	TonB-dependent receptor SusC		-23.0569	3.37208e-292		-22.7598	0			no RBH
pPvulCL10_1	M0N98_04241	SusD-like protein P2		-18.2206	3.2622e-296		-17.9368	0			no RBH
pPvulCL10_1	M0N98_04242	TonB-dependent receptor P3		-16.7496	0		-16.5012	0			no RBH
chromosome	M0N98_00494	C4-dicarboxylic acid transporter DauA		-12.3005	4.83935e-296		-12.1266	0		BVU_1139	down
chromosome	M0N98_00388	Acyltransferase		-9.04693	1.62642e-268		-8.90384	3.07761e-288		BVU_1030	no change
chromosome	M0N98_01000	Protein of unknown function (DUF1566)		-12.0548	1.1223e-238		-11.8631	5.34034e-281		BVU_0395	no change
chromosome	M0N98_01055	Iron only hydrogenase large subunit, C-terminal domain		-7.75731	3.52678e-251		-7.63828	2.50641e-258		BVU_0347	down
chromosome	M0N98_04076	SusD-like protein P2		-16.0227	3.49978e-268		-15.8139	2.24572e-255		BVU_1840	down
chromosome	M0N98_00744	Glucan 1,4-alpha-glucosidase SusB		-117.315	0		-116.262	5.56168e-253		BVU_1381	down
chromosome	M0N98_01707	Glutaconyl-CoA decarboxylase subunit beta		-10.2528	3.23384e-265		-10.106	6.21295e-242		BVU_2488	no change
chromosome	M0N98_00639	hypothetical protein		-13.3762	2.6966e-250		-13.1839	6.26253e-234		BVU_1286	down
chromosome	M0N98_00372	Bacterial lipid A biosynthesis acyltransferase		-8.82677	3.73799e-250		-8.67647	2.27866e-229		BVU_1014	no change
chromosome	M0N98_03424	polysaccharide chain length determinant protein, PEP-CTERM locus subfamily		-13.0953	8.72326e-257		-12.8999	5.34994e-229		BVU_3959	down
chromosome	M0N98_02128	Histidine kinase-, DNA gyrase B-, and HSP90-like ATPase		-7.5287	6.22202e-236		-7.40841	4.34378e-228		BVU_2734	no change
chromosome	M0N98_00368	Tyrosine 2,3-aminomutase		-6.49024	1.85835e-216		-6.38659	1.54363e-226		BVU_1010	no change
chromosome	M0N98_00033	TonB-dependent receptor P3		-12.3035	5.18602e-243		-12.1331	7.84299e-225		BVU_0505	down
chromosome	M0N98_03713	Colicin I receptor		-7.59539	1.01974e-211		-7.48622	1.04123e-221		BVU_4189	down
chromosome	M0N98_00373	L-tyrosine C(3)-methyltransferase		-9.54497	1.1291e-240		-9.37931	5.01828e-221		BVU_1015	no change
chromosome	M0N98_00331	Glycosyl transferases group 1		-6.43376	8.81868e-216		-6.33155	1.59046e-219		BVU_0891	no change
chromosome	M0N98_00753	4-alpha-glucanotransferase		-12.4596	6.87418e-195		-12.2456	5.02221e-210		BVU_1387	no change
chromosome	M0N98_01708	Biotin-requiring enzyme		-9.8098	5.24303e-218		-9.6769	5.50268e-207		BVU_2489	no change
chromosome	M0N98_01053	Biotin and Thiamin Synthesis associated domain protein		-9.77146	7.19256e-224		-9.63677	4.72391e-199		BVU_0349	down
chromosome	M0N98_02143	Carboxypeptidase regulatory-like domain protein		-9.06025	7.93692e-221		-8.90468	5.28842e-197		BVU_2749	down
chromosome	M0N98_01054	(FeFe) hydrogenase maturase subunit HydE		-9.06826	2.91562e-210		-8.93105	2.3312e-185		BVU_0348	down
chromosome	M0N98_03362	Histidine kinase-, DNA gyrase B-, and HSP90-like ATPase		-5.4113	3.04421e-180		-5.32438	1.64783e-184			no RBH
chromosome	M0N98_00139	Helix-turn-helix domain protein		-6.69874	1.09921e-197		-6.59887	3.17561e-178		BVU_0604	down
chromosome	M0N98_00375	Thioesterase-like superfamily protein		-9.24215	3.57029e-212		-9.09866	6.93738e-178		BVU_1017	no change
chromosome	M0N98_01240	Multidrug export protein MepA		-8.6468	3.48413e-174		-8.53204	8.39826e-178		BVU_0273	down
chromosome	M0N98_00450	Bacterial transferase hexapeptide (six repeats)		-5.61278	7.64456e-179		-5.52678	2.73809e-177		BVU_1092	no change
chromosome	M0N98_00391	Phenylacetate-coenzyme A ligase		-9.3246	2.74627e-211		-9.17887	4.29139e-176		BVU_1033	no change
chromosome	M0N98_03422	Bacterial sugar transferase		-6.603	2.09987e-186		-6.5077	8.9359e-176		BVU_3957	down
chromosome	M0N98_03425	O-Antigen ligase		-12.2174	2.74962e-170		-12.066	1.04624e-173		BVU_3960	down
chromosome	M0N98_02150	OPT oligopeptide transporter protein		-6.41651	7.59179e-177		-6.31455	1.68064e-171		BVU_2756	no change
chromosome	M0N98_01182	TonB-dependent receptor SusC		-9.49326	5.93248e-190		-9.35603	1.18772e-167			no RBH
chromosome	M0N98_00077	PASTA domain protein		-5.49051	2.1759e-172		-5.40056	8.19755e-166		BVU_0545	no change
chromosome	M0N98_01340	TonB dependent receptor		-4.84664	1.29025e-147		-4.77029	1.03779e-165		BVU_2057	no change
chromosome	M0N98_04152	1-deoxy-D-xylulose-5-phosphate synthase		-4.64446	3.98984e-149		-4.57002	2.18369e-165		BVU_1763	no change
chromosome	M0N98_02414	N-acetylgalactosamine-6-O-sulfatase		-9.12977	3.85866e-145		-9.00867	7.14526e-164		BVU_2983	down
chromosome	M0N98_00106	TonB-dependent receptor SusC		-12.6307	2.37723e-183		-12.4625	7.73888e-164		BVU_0571	down
chromosome	M0N98_03892	Aspartate-semialdehyde dehydrogenase		-5.90538	2.09333e-153		-5.8195	1.30113e-159		BVU_0205	down
chromosome	M0N98_00421	Glycosyltransferase family 9(heptosyltransferase)		-6.01646	3.90626e-175		-5.9169	4.75132e-156		BVU_1061	no change
chromosome	M0N98_00434	Sulfatase		-7.06066	1.58843e-159		-6.96494	8.0451e-156		BVU_1075	down
chromosome	M0N98_01709	Oxaloacetate decarboxylase, gamma chain		-7.55124	2.89665e-183		-7.4307	8.35899e-150		BVU_2490	down
chromosome	M0N98_03577	Putative amidoligase enzyme		-5.65443	3.45338e-149		-5.5708	8.46867e-150		BVU_0969	no change
chromosome	M0N98_03743	Two component regulator propeller		-7.33367	7.18605e-174		-7.22414	3.45688e-149		BVU_0033	down
chromosome	M0N98_01422	Outer membrane protein beta-barrel domain protein		-5.69992	4.52386e-120		-5.62287	5.74966e-148		BVU_2212	no change
chromosome	M0N98_01146	Bacterial sugar transferase		-5.33579	3.24732e-133		-5.24727	1.72468e-147			no RBH
chromosome	M0N98_00382	Outer membrane lipoprotein carrier protein LolA		-6.11195	8.55593e-146		-6.0265	2.58448e-147		BVU_1024	no change
chromosome	M0N98_04000	protein of unknown function (DUF349)		-5.0546	6.93744e-144		-4.98002	4.34971e-147		BVU_1923	no change
pPvulCL10_1	M0N98_04240	Alpha-L-fucosidase		-14.4332	1.38581e-161		-14.2538	2.01908e-146			no RBH
chromosome	M0N98_03568	TonB-dependent receptor SusC		-9.48446	7.1179e-168		-9.33571	8.34037e-146		BVU_0959	down
chromosome	M0N98_00491	Two component regulator propeller		-8.28896	5.81551e-123		-8.18454	5.08168e-144		BVU_1136	down
chromosome	M0N98_01015	Histidine kinase-, DNA gyrase B-, and HSP90-like ATPase		-5.76326	3.96704e-149		-5.66403	1.03363e-143		BVU_0380	no change
chromosome	M0N98_00387	Glycosyl transferase family 2		-6.54706	6.36682e-173		-6.43854	7.60181e-143		BVU_1029	no change
chromosome	M0N98_00367	Cysteine--tRNA ligase		-5.10602	4.45529e-151		-5.01536	5.94021e-141		BVU_1009	no change
chromosome	M0N98_00390	Acyl-coenzyme A:6-aminopenicillanic acidacyl-transferase		-7.96407	1.88105e-171		-7.82212	6.82087e-141		BVU_1032	no change
chromosome	M0N98_02678	ORF6N domain protein		-5.92907	9.44122e-115		-5.8442	5.57137e-140		BVU_2471	no change NA
chromosome	M0N98_03515	Tox-NucA protein		-7.0084	1.68651e-169		-6.8986	5.33375e-139		BVU_4053	no change
chromosome	M0N98_03471	Ferredoxin-dependent glutamate synthase 1		-6.63884	2.78606e-159		-6.52032	7.33422e-139		BVU_4007	down
chromosome	M0N98_02762	Serine hydroxymethyltransferase		-5.62565	3.68398e-148		-5.54197	4.9136e-138		BVU_3341	down
chromosome	M0N98_00378	3-oxoacyl-(acyl-carrier-protein) synthase 2		-7.45144	3.5057e-147		-7.32243	2.11157e-136		BVU_1020	down
chromosome	M0N98_03779	Transcriptional regulatory protein, C terminal		-26.0061	2.79557e-194		-25.7207	3.13029e-136		BVU_0069	down
chromosome	M0N98_01104	dTDP-glucose 4,6-dehydratase 2		-4.06879	1.27062e-119		-4.00764	8.63589e-136		BVU_0298	no change
chromosome	M0N98_04064	Cocaine esterase		-7.23896	5.44691e-166		-7.11538	2.97461e-135		BVU_1858	no change
chromosome	M0N98_00370	3-oxoacyl-(acyl-carrier-protein) synthase 1		-5.45028	2.10106e-139		-5.35899	1.3904e-134		BVU_1012	no change
chromosome	M0N98_00383	hypothetical protein		-5.71863	9.98237e-144		-5.62506	4.57621e-134		BVU_1025	no change
chromosome	M0N98_01093	Methylmalonyl-CoA mutase small subunit		-4.21327	1.53196e-120		-4.14972	7.03683e-134		BVU_0309	no change
chromosome	M0N98_01570	Cytidine deaminase		-7.12817	6.31217e-135		-6.99438	1.77175e-132		BVU_2334	no change
chromosome	M0N98_00376	Beta-ketoacyl synthase, C-terminal domain		-7.75302	4.3969e-146		-7.60954	2.66176e-130		BVU_1018	no change
chromosome	M0N98_03426	Glycosyl transferase family 2		-15.5627	2.25221e-163		-15.3751	7.37594e-129		BVU_3961	down
chromosome	M0N98_00462	AAA domain, putative AbiEii toxin, Type IV TA system		-8.12116	3.10602e-152		-7.97316	1.44089e-128		BVU_1102	no change
chromosome	M0N98_03973	Thymidylate synthase		-4.56743	1.5847e-137		-4.49442	2.73456e-128		BVU_1950	no change
chromosome	M0N98_03806	UDP-3-O-acylglucosamine N-acyltransferase		-4.20763	1.47438e-108		-4.14652	4.05744e-128		BVU_0097	no change
chromosome	M0N98_00916	HU domain fused to wHTH, Ig, or Glycine-rich motif		-4.65544	1.31442e-135		-4.57886	3.89055e-126		BVU_1661	no change
chromosome	M0N98_00371	Acyl carrier protein		-7.13585	5.57506e-139		-7.03964	6.76206e-126		BVU_1013	no change
chromosome	M0N98_03326	Aspartate aminotransferase		-4.63794	9.09464e-108		-4.5723	7.3238e-126		BVU_3865	no change
chromosome	M0N98_01407	protein of unknown function (DUF4091)		-5.20026	1.96764e-155		-5.11201	8.49247e-126		BVU_2198	no change
chromosome	M0N98_00389	NAD(P)-binding Rossmann-like domain protein		-7.61099	1.46964e-141		-7.46746	3.27569e-125		BVU_1031	no change
chromosome	M0N98_02548	Colicin I receptor		-4.93336	6.83789e-137		-4.86006	1.32291e-123		BVU_3108	no change
chromosome	M0N98_03428	Glycosyltransferase like family 2		-16.9902	1.34264e-157		-16.769	2.71249e-122		BVU_3963	down
chromosome	M0N98_00379	Beta-ketoacyl synthase, N-terminal domain		-7.63293	3.98805e-136		-7.51468	3.7121e-121		BVU_1021	no change
chromosome	M0N98_00900	UPF0701 protein YicC		-5.62009	1.87615e-143		-5.53224	5.90844e-121		BVU_1645	no change
chromosome	M0N98_03274	Preprotein translocase subunit		-4.22318	1.59537e-93		-4.1633	1.22779e-118		BVU_3820	no change
chromosome	M0N98_01255	hypothetical protein		-5.58285	1.08856e-132		-5.50081	5.52645e-118		BVU_0257	no change
chromosome	M0N98_01329	Bacterial regulatory protein, luxR family		-11.3034	7.73477e-130		-11.105	4.58841e-117		BVU_2046	down
chromosome	M0N98_03358	Copper homeostasis protein CutC		-4.73175	3.8584e-128		-4.65378	5.13538e-117		BVU_3897	down
chromosome	M0N98_00107	Susd and RagB outer membrane lipoprotein		-10.9304	9.39946e-135		-10.7974	8.53855e-116		BVU_0572	down
chromosome	M0N98_00336	30S ribosomal protein S15		-4.19921	7.71747e-109		-4.12966	3.23838e-115		BVU_0896	no change
chromosome	M0N98_03066	Dihydroprymidine dehydrogenase domain II, 4Fe-4S cluster		-4.05093	3.38341e-124		-3.98307	9.19287e-115		BVU_3640	down
chromosome	M0N98_01142	hypothetical protein		-3.59329	4.26607e-95		-3.53835	1.17084e-114			no RBH
chromosome	M0N98_01337	Vitamin B12 import system permease protein BtuC		-5.10084	5.05985e-121		-5.01546	3.1058e-114		BVU_2054	no change
chromosome	M0N98_02749	Dipeptidyl-peptidase 5		-5.60016	1.82279e-135		-5.5025	8.61675e-114		BVU_3355	no change
chromosome	M0N98_01893	Histone H1-like protein HC1		-9.57348	7.15761e-87		-9.46407	1.53818e-112			no RBH
chromosome	M0N98_00628	Response regulator receiver domain protein		-7.79869	3.47476e-111		-7.70207	2.78913e-112		BVU_1267	down
chromosome	M0N98_01448	Phenylalanine--tRNA ligase alpha subunit		-3.72907	2.86912e-113		-3.66806	3.14119e-112		BVU_2237	no change
chromosome	M0N98_01965	Valine--tRNA ligase		-3.68415	3.05902e-109		-3.62467	3.62381e-112		BVU_2574	no change
chromosome	M0N98_00737	Alpha amylase, catalytic domain		-6.79388	2.75983e-125		-6.69681	8.77172e-112			no RBH
no RBH signifies no receiprocal best hit between the two genomes
