# Supplementary material for: A proteolytically activated antimicrobial toxin encoded on a mobile plasmid of Bacteroidales induces a protective response
Source: Nat Commun. 2022 Jul 23;13:4258. doi: 10.1038/s41467-022-31925-w (PMC9308784; doi:10.1038/s41467-022-31925-w)
Supplement: Supplementary file 5 — Dataset 2 [file 41467_2022_31925_MOESM5_ESM.xlsx]

## Sheet: combined blastn data
Supplementary Data 2. Alignments of pBCPT plasmid backbone and bcpT in Bacteroidales genomes
		pBV04 backbone (5,058 bp)							CS034_04058 (bcpT) (1,500 bp)
			contig	alignment		% query coverage				contig	alignment		% query coverage
genome name		contig	size	length	% identity	per subject	per hsp		contig	size	length	% identity	per subject	per hsp		note	Phylum	Class	Order	Family	Genus	Species	pep count	contig count	genome length	isolation source info	BioProject	BioSample	Genbank accession	RefSeq accession
Acetobacteroides hydrogenigenes RL-C																	Bacteroidetes	Bacteroidia	Bacteroidales	Rikenellaceae	Acetobacteroides	hydrogenigenes	3102	32	3861100	water, reed swamp	PRJNA402447	SAMN10187731	GCA_004340205.1	GCF_004340205.1
Alistipes communis 5CBH24																	Bacteroidetes	Bacteroidia	Bacteroidales	Rikenellaceae	Alistipes	communis	2623	1	3301347	feces, human	PRJDB8150	SAMD00166231	GCA_006542665.1	GCF_006542665.1
Alistipes communis 6CPBBH3																	Bacteroidetes	Bacteroidia	Bacteroidales	Rikenellaceae	Alistipes	communis	2683	1	3302129	feces, human	PRJDB8150	SAMD00166235	GCA_006542745.1	GCF_006542745.1
Alistipes communis ph8																	Bacteroidetes	Bacteroidia	Bacteroidales	Rikenellaceae	Alistipes	communis	2550	4	3163675	feces, human	PRJEA82085	SAMEA2272762	GCA_000311925.1	GCF_000311925.1
Alistipes dispar 5CPEGH6																	Bacteroidetes	Bacteroidia	Bacteroidales	Rikenellaceae	Alistipes	dispar	2375	1	2962376	feces, human	PRJDB8150	SAMD00166232	GCA_006542685.1	GCF_006542685.1
Alistipes finegoldii 2789STDY5608890																	Bacteroidetes	Bacteroidia	Bacteroidales	Rikenellaceae	Alistipes	finegoldii	2671	42	3372095	feces, human	PRJEB10915	SAMEA3545298	GCA_001405655.1	GCF_001405655.1
Alistipes finegoldii 2789STDY5834947																	Bacteroidetes	Bacteroidia	Bacteroidales	Rikenellaceae	Alistipes	finegoldii	2571	8	3215546	feces, human	PRJEB10915	SAMEA3545410	GCA_001405855.1	GCF_001405855.1
Alistipes finegoldii BIOML-A1																	Bacteroidetes	Bacteroidia	Bacteroidales	Rikenellaceae	Alistipes	finegoldii	2893	144	3509397	feces, human	PRJNA544527	SAMN11943113	GCA_008421235.1	GCF_008421235.1
Alistipes finegoldii DSM 17242																	Bacteroidetes	Bacteroidia	Bacteroidales	Rikenellaceae	Alistipes	finegoldii	3085	1	3734239	appendix tissue, human	PRJNA224116	SAMN02232007	GCA_000265365.1	GCF_000265365.1
Alistipes ihumii AP11																	Bacteroidetes	Bacteroidia	Bacteroidales	Rikenellaceae	Alistipes	ihumii	2141	60	2772824	feces, human	PRJEB379	SAMEA2272467	GCA_000321205.1	GCF_000321205.1
Alistipes indistinctus 2BBH45																	Bacteroidetes	Bacteroidia	Bacteroidales	Rikenellaceae	Alistipes	indistinctus	2446	2	3095585	feces, human	PRJDB9565	SAMD00216626	GCA_014163495.1	GCF_014163495.1
Alistipes indistinctus AF17-14																	Bacteroidetes	Bacteroidia	Bacteroidales	Rikenellaceae	Alistipes	indistinctus	2328	27	2934025	feces, human	PRJNA482748	SAMN09734325	GCA_003460105.1	GCF_003460105.1
Alistipes indistinctus BIOML-A1																	Bacteroidetes	Bacteroidia	Bacteroidales	Rikenellaceae	Alistipes	indistinctus	2504	74	3160031	feces, human	PRJNA544527	SAMN11943115	GCA_008421245.1	GCF_008421245.1
Alistipes indistinctus YIT 12060																	Bacteroidetes	Bacteroidia	Bacteroidales	Rikenellaceae	Alistipes	indistinctus	2277	6	2855429	feces, human	PRJNA46373	SAMN02463850	GCA_000231275.1	GCF_000231275.1
Alistipes megaguti Marseille-P5997																	Bacteroidetes	Bacteroidia	Bacteroidales	Rikenellaceae	Alistipes	megaguti	2547	1	3270862	feces, human	PRJEB28786	SAMEA4983370	GCA_900604385.1	GCF_900604385.1
Alistipes onderdonkii 3BBH6																	Bacteroidetes	Bacteroidia	Bacteroidales	Rikenellaceae	Alistipes	onderdonkii	2868	1	3507492	feces, human	PRJNA224116	SAMD00166230	GCA_006542645.1	GCF_006542645.1
Alistipes onderdonkii 5CPYCFAH4																	Bacteroidetes	Bacteroidia	Bacteroidales	Rikenellaceae	Alistipes	onderdonkii	2688	1	3312673	feces, human	PRJDB8150	SAMD00166233	GCA_006542705.1	GCF_006542705.1
Alistipes onderdonkii 5NYCFAH2																	Bacteroidetes	Bacteroidia	Bacteroidales	Rikenellaceae	Alistipes	onderdonkii	2687	1	3312682	feces, human	PRJDB8150	SAMD00166234	GCA_006542725.1	GCF_006542725.1
Alistipes onderdonkii am 0171																	Bacteroidetes	Bacteroidia	Bacteroidales	Rikenellaceae	Alistipes	onderdonkii	3191	86	3923734	feces, human	PRJNA496358	SAMN10239562	GCA_004168145.1	GCF_004168145.1
Alistipes onderdonkii An90																	Bacteroidetes	Bacteroidia	Bacteroidales	Rikenellaceae	Alistipes	onderdonkii	2760	17	3483340	caecum, chicken	PRJNA377666	SAMN06473769	GCA_002159215.1	GCF_002159215.1
Alistipes onderdonkii D10-10																	Bacteroidetes	Bacteroidia	Bacteroidales	Rikenellaceae	Alistipes	onderdonkii	2591	57	3265317	animal manure, mouse	PRJNA486904	SAMN10240013	GCA_009663755.1	GCF_009663755.1
Alistipes onderdonkii DSM 19147																	Bacteroidetes	Bacteroidia	Bacteroidales	Rikenellaceae	Alistipes	onderdonkii	3075	29	3865648	abdominal abscess, human	PRJNA174975	SAMN02441364	GCA_000374505.1	GCF_000374505.1
Alistipes provencensis Marseille-P2431																	Bacteroidetes	Bacteroidia	Bacteroidales	Rikenellaceae	Alistipes	provencensis	2851	5	3805205	feces, human	PRJEB13794	SAMEA3949864	GCA_900083545.1	GCF_900083545.1
Alistipes putredinis DSM 17216																	Bacteroidetes	Bacteroidia	Bacteroidales	Rikenellaceae	Alistipes	putredinis	2208	12	2550678	feces, human	PRJNA19655	SAMN00000002	GCA_000154465.1	GCF_000154465.1
Alistipes senegalensis 81E7																	Bacteroidetes	Bacteroidia	Bacteroidales	Rikenellaceae	Alistipes	senegalensis	2922	3	3674467	feces, human	PRJEB29940	SAMEA5128830	GCA_900624755.1	GCF_900624755.1
Alistipes senegalensis JC50																	Bacteroidetes	Bacteroidia	Bacteroidales	Rikenellaceae	Alistipes	senegalensis	3081	6	4017609	feces, human	PRJEA82331	SAMEA2272561	GCA_000312145.1	GCF_000312145.1
Alistipes shahii BIOML-A1																	Bacteroidetes	Bacteroidia	Bacteroidales	Rikenellaceae	Alistipes	shahii	2744	87	3359891	feces, human	PRJNA544527	SAMN11943383	GCA_008416385.1	GCF_008416385.1
Alistipes shahii BIOML-A2																	Bacteroidetes	Bacteroidia	Bacteroidales	Rikenellaceae	Alistipes	shahii	3105	99	3821995	feces, human	PRJNA544527	SAMN11943384	GCA_008416365.1	GCF_008416365.1
Alistipes shahii BL-389-WT-23F																	Bacteroidetes	Bacteroidia	Bacteroidales	Rikenellaceae	Alistipes	shahii	2598	65	3317268	feces, swine	PRJNA561470	SAMN14558239	GCA_012844205.1	GCF_012844205.1
Alistipes shahii BSD2780061688st1 A10																	Bacteroidetes	Bacteroidia	Bacteroidales	Rikenellaceae	Alistipes	shahii	2670	24	3239091	feces, human	PRJNA518912	SAMN10863270	GCA_005844225.1	GCF_005844225.1
Alistipes shahii WAL 8301																	Bacteroidetes	Bacteroidia	Bacteroidales	Rikenellaceae	Alistipes	shahii	2931	1	3763317	appendix, human	PRJNA45913	SAMEA3138370	GCA_000210575.1	GCF_000210575.1
Alistipes timonensis JC136																	Bacteroidetes	Bacteroidia	Bacteroidales	Rikenellaceae	Alistipes	timonensis	2658	38	3489612	feces, human	PRJEA68303	SAMEA2272181	GCA_000285455.1	GCF_000285455.1
Alloprevotella rava DSM 22548																	Bacteroidetes	Bacteroidia	Bacteroidales	Prevotellaceae	Alloprevotella	rava	2148	28	2557292	subgingival plaque, human	PRJNA546761	SAMN12025113	GCA_014195585.1	no data
Alloprevotella rava F0323																	Bacteroidetes	Bacteroidia	Bacteroidales	Prevotellaceae	Alloprevotella	rava	1942	30	2593873	oral cavity, human	PRJNA40691	SAMN02463812	GCA_000234115.1	GCF_000234115.1
Alloprevotella tannerae ATCC 51259																	Bacteroidetes	Bacteroidia	Bacteroidales	Prevotellaceae	Alloprevotella	tannerae	1987	6	2585719	oral cavity, human	PRJNA33153	SAMN00008849	GCA_000159995.1	GCF_000159995.1
Anaerorhabdus furcosa ATCC 25662																	Bacteroidetes	Bacteroidia	Bacteroidales	Bacteroidaceae	Anaerorhabdus	furcosa	2337	11	2406951	mud snail	PRJEB19544	SAMN02745191	GCA_900167375.1	GCF_900167375.1
Azobacteroides pseudotrichonymphae																(Phocaeicola)	Bacteroidetes	Bacteroidia	Bacteroidales	Bacteroidaceae	Azobacteroides	pseudotrichonymphae	791	7	1016909	gut, termite	PRJDB5275	SAMD00066057	GCA_002091395.1	GCF_002091395.1
Azobacteroides pseudotrichonymphae CFP2																(Phocaeicola)	Bacteroidetes	Bacteroidia	Bacteroidales	Bacteroidaceae	Azobacteroides	pseudotrichonymphae	968	5	1224919	gut, termite	PRJDA29025	SAMD00060940	GCA_000010645.1	GCF_000010645.1
Bacteroides acidifaciens 0.1X-D8-26																	Bacteroidetes	Bacteroidia	Bacteroidales	Bacteroidaceae	Bacteroides	acidifaciens	3796	218	4836365	animal manure, mouse	PRJNA486904	SAMN10024785	GCA_003671855.1	GCF_003671855.1
Bacteroides acidifaciens 0.1xD8-55																	Bacteroidetes	Bacteroidia	Bacteroidales	Bacteroidaceae	Bacteroides	acidifaciens	3951	228	5065678	animal manure, mouse	PRJNA486904	SAMN10024809	GCA_003670205.1	GCF_003670205.1
Bacteroides acidifaciens 1e8A																	Bacteroidetes	Bacteroidia	Bacteroidales	Bacteroidaceae	Bacteroides	acidifaciens	4201	1604	6153024	feces, human	PRJEB8296	SAMEA3217987	GCA_000944395.1	GCF_000944395.1
Bacteroides acidifaciens 9G3 hyb																	Bacteroidetes	Bacteroidia	Bacteroidales	Bacteroidaceae	Bacteroides	acidifaciens	3807	11	4998776	feces, human	PRJEB35845	SAMEA6831314	GCA_903181435.1	GCF_903181435.1
Bacteroides acidifaciens A40																	Bacteroidetes	Bacteroidia	Bacteroidales	Bacteroidaceae	Bacteroides	acidifaciens	3983	174	5142992	feces, mouse	PRJNA551571	SAMN12158236	GCA_010206385.1	GCF_010206385.1
Bacteroides acidifaciens IMSAGC 001																	Bacteroidetes	Bacteroidia	Bacteroidales	Bacteroidaceae	Bacteroides	acidifaciens	3911	369	4925063	feces, mouse	PRJDB8805	SAMD00186968	GCA_011958815.1	GCF_011958815.1
Bacteroides acidifaciens JCM 10556																	Bacteroidetes	Bacteroidia	Bacteroidales	Bacteroidaceae	Bacteroides	acidifaciens	3081	265	4849058	caecum, mouse	PRJDB562	SAMD00004211	GCA_000613385.1	GCF_000613385.1
Bacteroides acidifaciens NM70 E10																	Bacteroidetes	Bacteroidia	Bacteroidales	Bacteroidaceae	Bacteroides	acidifaciens	3757	202	4827458	gut, mouse	PRJNA474907	SAMN10878312	GCA_004794095.1	GCF_004794095.1
Bacteroides acidifaciens P2318																	Bacteroidetes	Bacteroidia	Bacteroidales	Bacteroidaceae	Bacteroides	acidifaciens	4063	233	5137552	oral swab, mouse	PRJNA527079	SAMN11126860	GCA_004569485.1	GCF_004569485.1
Bacteroides barnesiae DSM 18169																(Phocaeicola)	Bacteroidetes	Bacteroidia	Bacteroidales	Bacteroidaceae	Bacteroides	barnesiae	2851	42	3619906	caecum, chicken	PRJNA174979	SAMN02441019	GCA_000374585.1	GCF_000374585.1
Bacteroides bouchesdurhonensis Marseille-P2653																	Bacteroidetes	Bacteroidia	Bacteroidales	Bacteroidaceae	Bacteroides	bouchesdurhonensis	4244	20	5308568	feces, human	PRJEB18812	SAMEA45981418	GCA_900155865.1	GCF_900155865.1
Bacteroides caccae 2789STDY5834880																	Bacteroidetes	Bacteroidia	Bacteroidales	Bacteroidaceae	Bacteroides	caccae	4182	31	5337582	feces, human	PRJEB10915	SAMEA3545345	GCA_001405955.1	GCF_001405955.1
Bacteroides caccae 2789STDY5834946																	Bacteroidetes	Bacteroidia	Bacteroidales	Bacteroidaceae	Bacteroides	caccae	4281	44	5291863	feces, human	PRJEB10915	SAMEA3545409	GCA_001405515.1	GCF_001405515.1
Bacteroides caccae AF24-29LB																	Bacteroidetes	Bacteroidia	Bacteroidales	Bacteroidaceae	Bacteroides	caccae	4375	84	5403685	feces, human	PRJNA482748	SAMN09734473	GCA_003459065.1	GCF_003459065.1
Bacteroides caccae AM16-49B		NZ_QRKD01000061	8909	2635	86.565	78	52										Bacteroidetes	Bacteroidia	Bacteroidales	Bacteroidaceae	Bacteroides	caccae	4357	115	5491859	feces, human	PRJNA482748	SAMN09734837	GCA_003470705.1	GCF_003470705.1
Bacteroides caccae AM22-13LB																	Bacteroidetes	Bacteroidia	Bacteroidales	Bacteroidaceae	Bacteroides	caccae	3650	39	4797049	feces, human	PRJNA482748	SAMN09734901	GCA_003470465.1	GCF_003470465.1
Bacteroides caccae AM26-6LB																	Bacteroidetes	Bacteroidia	Bacteroidales	Bacteroidaceae	Bacteroides	caccae	3487	39	4671614	feces, human	PRJNA482748	SAMN09736340	GCA_003508775.1	GCF_003508775.1
Bacteroides caccae AM31-16AC		NZ_QSJD01000069	8279	1972	95.639	91	39										Bacteroidetes	Bacteroidia	Bacteroidales	Bacteroidaceae	Bacteroides	caccae	4192	104	5342761	feces, human	PRJNA482748	SAMN09736428	GCA_003468785.1	GCF_003468785.1
		NZ_QSJD01000069	8279	2470	86.113	91	48
Bacteroides caccae ATCC 43185																	Bacteroidetes	Bacteroidia	Bacteroidales	Bacteroidaceae	Bacteroides	caccae	3491	21	4564814	feces, human	PRJNA18163	SAMN00627055	GCA_000169015.1	GCF_000169015.1
Bacteroides caccae BIOML-A1		NZ_VVXN01000051	8846	1134	79.365	53	22										Bacteroidetes	Bacteroidia	Bacteroidales	Bacteroidaceae	Bacteroides	caccae	4307	79	5437198	feces, human	PRJNA544527	SAMN11943387	GCA_008416305.1	GCF_008416305.1
Bacteroides caccae BIOML-A20																	Bacteroidetes	Bacteroidia	Bacteroidales	Bacteroidaceae	Bacteroides	caccae	4261	128	5296521	feces, human	PRJNA544527	SAMN11943406	GCA_008572595.1	GCF_008572595.1
Bacteroides caccae BIOML-A22																	Bacteroidetes	Bacteroidia	Bacteroidales	Bacteroidaceae	Bacteroides	caccae	4196	52	5199039	feces, human	PRJNA544527	SAMN11943408	GCA_008572545.1	GCF_008572545.1
Bacteroides caccae BIOML-A24																	Bacteroidetes	Bacteroidia	Bacteroidales	Bacteroidaceae	Bacteroides	caccae	4345	77	5397770	feces, human	PRJNA544527	SAMN11943410	GCA_008572505.1	GCF_008572505.1
Bacteroides caccae BIOML-A26																	Bacteroidetes	Bacteroidia	Bacteroidales	Bacteroidaceae	Bacteroides	caccae	3763	52	4863266	feces, human	PRJNA544527	SAMN11943412	GCA_008572465.1	GCF_008572465.1
Bacteroides caccae BIOML-A27		NZ_VVYL01000041	7493	2850	96.07	92	56										Bacteroidetes	Bacteroidia	Bacteroidales	Bacteroidaceae	Bacteroides	caccae	4003	54	5127879	feces, human	PRJNA544527	SAMN11943413	GCA_008572445.1	GCF_008572445.1
		NZ_VVYL01000040	8845	1134	79.189	53	22
		NZ_VVYL01000041	7493	1812	86.203	92	36
Bacteroides caccae BIOML-A31		NZ_VVYP01000062	2747	2766	85.647	54	54										Bacteroidetes	Bacteroidia	Bacteroidales	Bacteroidaceae	Bacteroides	caccae	4279	105	5346832	feces, human	PRJNA544527	SAMN11943417	GCA_008572355.1	GCF_008572355.1
Bacteroides caccae BSD2780061689st1 A4																	Bacteroidetes	Bacteroidia	Bacteroidales	Bacteroidaceae	Bacteroides	caccae	3823	40	4940848	feces, human	PRJNA518912	SAMN10863268	GCA_005844255.1	GCF_005844255.1
Bacteroides caccae CL03T12C61																	Bacteroidetes	Bacteroidia	Bacteroidales	Bacteroidaceae	Bacteroides	caccae	4367	6	5493117	feces, human	PRJNA64801	SAMN02463916	GCA_000273725.1	GCF_000273725.1
Bacteroides caccae OF02-6LB																	Bacteroidetes	Bacteroidia	Bacteroidales	Bacteroidaceae	Bacteroides	caccae	4290	100	5358345	feces, human	PRJNA482748	SAMN09736683	GCA_003463165.1	GCF_003463165.1
Bacteroides caccae OM05-21BH																	Bacteroidetes	Bacteroidia	Bacteroidales	Bacteroidaceae	Bacteroides	caccae	4018	134	5176306	feces, human	PRJNA482748	SAMN09736801	GCA_003438425.1	GCF_003438425.1
Bacteroides caecimuri NM63 1-25																	Bacteroidetes	Bacteroidia	Bacteroidales	Bacteroidaceae	Bacteroides	caecimuri	3399	206	4390533	gut, mouse	PRJNA224116	SAMN10878309	GCA_004793675.1	GCF_004793675.1
Bacteroides caecimuris 0.1xD8-16																	Bacteroidetes	Bacteroidia	Bacteroidales	Bacteroidaceae	Bacteroides	caecimuris	5184	614	6650966	animal manure, mouse	PRJNA486904	SAMN10024808	GCA_003611865.1	GCF_003611865.1
Bacteroides caecimuris I48																	Bacteroidetes	Bacteroidia	Bacteroidales	Bacteroidaceae	Bacteroides	caecimuris	3753	1	4839927	intestine, mouse	PRJNA224116	SAMN04621613	GCA_001688725.2	GCF_001688725.2
Bacteroides cellulosilyticus AF17-25																	Bacteroidetes	Bacteroidia	Bacteroidales	Bacteroidaceae	Bacteroides	cellulosilyticus	5044	44	6874143	feces, human	PRJNA482748	SAMN09734335	GCA_003460035.1	GCF_003460035.1
Bacteroides cellulosilyticus AF22-3AC									NZ_QRVJ01000004	371495	228	85.526	15	15			Bacteroidetes	Bacteroidia	Bacteroidales	Bacteroidaceae	Bacteroides	cellulosilyticus	5173	76	7165657	feces, human	PRJNA482748	SAMN09734444	GCA_003459465.1	GCF_003459465.1
Bacteroides cellulosilyticus AF29-17																	Bacteroidetes	Bacteroidia	Bacteroidales	Bacteroidaceae	Bacteroides	cellulosilyticus	5024	30	6902937	feces, human	PRJNA482748	SAMN09734556	GCA_003457665.1	GCF_003457665.1
Bacteroides cellulosilyticus BIOML-A1																	Bacteroidetes	Bacteroidia	Bacteroidales	Bacteroidaceae	Bacteroides	cellulosilyticus	4918	1100	6707983	feces, human	PRJNA544527	SAMN11943419	GCA_008572285.1	GCF_008572285.1
Bacteroides cellulosilyticus BIOML-A6		NZ_VVYV01000172	1307	1088	93.29	21	21										Bacteroidetes	Bacteroidia	Bacteroidales	Bacteroidaceae	Bacteroides	cellulosilyticus	5681	187	7459860	feces, human	PRJNA544527	SAMN11943424	GCA_008572235.1	GCF_008572235.1
		NZ_VVYV01000179	1044	1046	84.608	21	21
Bacteroides cellulosilyticus BIOML-A7																	Bacteroidetes	Bacteroidia	Bacteroidales	Bacteroidaceae	Bacteroides	cellulosilyticus	5370	88	7190792	feces, human	PRJNA544527	SAMN11943425	GCA_008572225.1	GCF_008572225.1
Bacteroides cellulosilyticus BIOML-A8		NZ_VVYX01000071	8959	4987	90.275	98	98										Bacteroidetes	Bacteroidia	Bacteroidales	Bacteroidaceae	Bacteroides	cellulosilyticus	5726	438	7687566	feces, human	PRJNA544527	SAMN11943426	GCA_008572195.1	GCF_008572195.1
Bacteroides cellulosilyticus CL02T12C19																	Bacteroidetes	Bacteroidia	Bacteroidales	Bacteroidaceae	Bacteroides	cellulosilyticus	5928	25	7694202	feces, human	PRJNA64803	SAMN02463917	GCA_000273015.1	GCF_000273015.1
Bacteroides cellulosilyticus CL09T06C25																	Bacteroidetes	Bacteroidia	Bacteroidales	Bacteroidaceae	Bacteroides	cellulosilyticus	5088	122	6975334	feces, human	PRJNA283626	SAMN03653598	GCA_001535595.1	GCF_001535595.1
Bacteroides cellulosilyticus DSM 14838																	Bacteroidetes	Bacteroidia	Bacteroidales	Bacteroidaceae	Bacteroides	cellulosilyticus	4729	66	6870144	feces, human	PRJNA30027	SAMN00008759	GCA_000158035.1	GCF_000158035.1
Bacteroides cellulosilyticus WH2																	Bacteroidetes	Bacteroidia	Bacteroidales	Bacteroidaceae	Bacteroides	cellulosilyticus	5241	25	7082122	feces, human	PRJNA183545	SAMN02436915	GCA_000463315.1	GCF_000463315.1
Bacteroides clarus AF14-27																	Bacteroidetes	Bacteroidia	Bacteroidales	Bacteroidaceae	Bacteroides	clarus	3594	104	4347396	feces, human	PRJNA482748	SAMN09734256	GCA_003464625.1	GCF_003464625.1
Bacteroides clarus AF19-1AC																	Bacteroidetes	Bacteroidia	Bacteroidales	Bacteroidaceae	Bacteroides	clarus	3256	38	4045484	feces, human	PRJNA482748	SAMN09734385	GCA_003459675.1	GCF_003459675.1
Bacteroides clarus An189																	Bacteroidetes	Bacteroidia	Bacteroidales	Bacteroidaceae	Bacteroides	clarus	3360	35	4156458	caecum, chicken	PRJNA377666	SAMN06473652	GCA_002160225.1	GCF_002160225.1
Bacteroides clarus An43																	Bacteroidetes	Bacteroidia	Bacteroidales	Bacteroidaceae	Bacteroides	clarus	3405	44	4217574	caecum, chicken	PRJNA377666	SAMN06473725	GCA_002161685.1	GCF_002161685.1
Bacteroides clarus YIT 12056																	Bacteroidetes	Bacteroidia	Bacteroidales	Bacteroidaceae	Bacteroides	clarus	2972	22	3747170	feces, human	PRJNA224116	SAMN00189095	GCA_000195615.1	GCF_000195615.1
Bacteroides congonensis Marseille-P3132																	Bacteroidetes	Bacteroidia	Bacteroidales	Bacteroidaceae	Bacteroides	congonensis	4744	11	6373337	feces, human	PRJNA224116	SAMEA18121168	GCA_900130125.1	GCF_900130125.1
Bacteroides coprocola AF24-2																(Phocaeicola)	Bacteroidetes	Bacteroidia	Bacteroidales	Bacteroidaceae	Bacteroides	coprocola	2724	166	3553784	feces, human	PRJNA482748	SAMN09734467	GCA_003458565.1	GCF_003458565.1
Bacteroides coprocola DSM 17136																(Phocaeicola)	Bacteroidetes	Bacteroidia	Bacteroidales	Bacteroidaceae	Bacteroides	coprocola	3489	90	4300117	feces, human	PRJNA20521	SAMN00000014	GCA_000154845.1	GCF_000154845.1
Bacteroides coprophilus AM42-38																(Phocaeicola)	Bacteroidetes	Bacteroidia	Bacteroidales	Bacteroidaceae	Bacteroides	coprophilus	2788	81	3493311	feces, human	PRJNA482748	SAMN09736555	GCA_003467215.1	GCF_003467215.1
Bacteroides coprophilus DSM 18228																(Phocaeicola)	Bacteroidetes	Bacteroidia	Bacteroidales	Bacteroidaceae	Bacteroides	coprophilus	3145	73	4041504	feces, human	PRJNA30371	SAMN00008769	GCA_000157915.1	GCF_000157915.1
Bacteroides coprophilus JCM 13816																(Phocaeicola)	Bacteroidetes	Bacteroidia	Bacteroidales	Bacteroidaceae	Bacteroides	coprophilus	2658	158	3852661	feces, human	PRJDB1136	SAMD00017008	GCA_001315745.1	GCF_001315745.1
Bacteroides coprophilus JCM 13817																(Phocaeicola)	Bacteroidetes	Bacteroidia	Bacteroidales	Bacteroidaceae	Bacteroides	coprophilus	2652	161	3855100	feces, human	PRJDB1137	SAMD00017009	GCA_001315765.1	GCF_001315765.1
Bacteroides coprosuis DSM 18011																	Bacteroidetes	Bacteroidia	Bacteroidales	Bacteroidaceae	Bacteroides	coprosuis	2386	1	2991798	feces, swine	PRJNA40779	SAMN02256469	GCA_000212915.1	GCF_000212915.1
Bacteroides cutis Marseille-P4118																	Bacteroidetes	Bacteroidia	Bacteroidales	Bacteroidaceae	Bacteroides	cutis	3068	24	3903522	skin, human	PRJEB22714	SAMEA104418376	GCA_900241005.1	GCF_900241005.1
Bacteroides dorei 5 1 36 D4																(Phocaeicola)	Bacteroidetes	Bacteroidia	Bacteroidales	Bacteroidaceae	Bacteroides	dorei	4287	10	5538248	feces, human	PRJNA32451	SAMN02463698	GCA_000158335.2	GCF_000158335.2
Bacteroides dorei AF14-1AC																(Phocaeicola)	Bacteroidetes	Bacteroidia	Bacteroidales	Bacteroidaceae	Bacteroides	dorei	4582	107	5606424	feces, human	PRJNA482748	SAMN09734251	GCA_003464725.1	GCF_003464725.1
Bacteroides dorei AF27-18BH		NZ_QRTN01000052	9098	3211	99.969	99	63		NZ_QRTN01000052	9098	1500	100	100	100		(Phocaeicola)	Bacteroidetes	Bacteroidia	Bacteroidales	Bacteroidaceae	Bacteroides	dorei	4567	98	5571864	feces, human	PRJNA482748	SAMN09734528	GCA_003458145.1	GCF_003458145.1
		NZ_QRTN01000052	9098	1828	100	99	36
Bacteroides dorei An16																(Phocaeicola)	Bacteroidetes	Bacteroidia	Bacteroidales	Bacteroidaceae	Bacteroides	dorei	4178	43	5371359	caecum, chicken	PRJNA377666	SAMN06473628	GCA_002160605.1	GCF_002160605.1
Bacteroides dorei An41																(Phocaeicola)	Bacteroidetes	Bacteroidia	Bacteroidales	Bacteroidaceae	Bacteroides	dorei	4245	83	5433399	caecum, chicken	PRJNA377666	SAMN06473723	GCA_002161715.1	GCF_002161715.1
Bacteroides dorei ANK132K 2B																(Phocaeicola)	Bacteroidetes	Bacteroidia	Bacteroidales	Bacteroidaceae	Bacteroides	dorei	4475	141	5484033	feces, human	PRJNA557692	SAMN12414686	GCA_007896815.1	GCF_007896815.1
Bacteroides dorei BIOML-A1																(Phocaeicola)	Bacteroidetes	Bacteroidia	Bacteroidales	Bacteroidaceae	Bacteroides	dorei	4650	166	5838165	feces, human	PRJNA544527	SAMN11943427	GCA_008572205.1	GCF_008572205.1
Bacteroides dorei BIOML-A10																(Phocaeicola)	Bacteroidetes	Bacteroidia	Bacteroidales	Bacteroidaceae	Bacteroides	dorei	4137	90	5328127	feces, human	PRJNA544527	SAMN11943436	GCA_008572045.1	GCF_008572045.1
Bacteroides dorei BIOML-A17																(Phocaeicola)	Bacteroidetes	Bacteroidia	Bacteroidales	Bacteroidaceae	Bacteroides	dorei	3427	84	4473208	feces, human	PRJNA544527	SAMN11943443	GCA_008571875.1	GCF_008571875.1
Bacteroides dorei BIOML-A25																(Phocaeicola)	Bacteroidetes	Bacteroidia	Bacteroidales	Bacteroidaceae	Bacteroides	dorei	5025	491	6408501	feces, human	PRJNA544527	SAMN11943451	GCA_008571735.1	GCF_008571735.1
Bacteroides dorei BIOML-A5																(Phocaeicola)	Bacteroidetes	Bacteroidia	Bacteroidales	Bacteroidaceae	Bacteroides	dorei	4612	238	5843668	feces, human	PRJNA544527	SAMN11943431	GCA_008572125.1	GCF_008572125.1
Bacteroides dorei CFPLTA003 2B		NZ_VOIE01000074	9381	5069	99.684	100	100		NZ_VOIE01000074	9381	1204	100	100	80		(Phocaeicola)	Bacteroidetes	Bacteroidia	Bacteroidales	Bacteroidaceae	Bacteroides	dorei	4129	115	5134265	feces, human	PRJNA557692	SAMN12414691	GCA_007896665.1	GCF_007896665.1
									NZ_VOIE01000074	9381	302	100	100	20
Bacteroides dorei CL02T12C06		NZ_JH724144	9130	3213	99.938	100	64		NZ_JH724144	9130	1500	100	100	100		(Phocaeicola)	Bacteroidetes	Bacteroidia	Bacteroidales	Bacteroidaceae	Bacteroides	dorei	4893	21	6060928	feces, human	PRJNA64807	SAMN02463919	GCA_000273055.1	GCF_000273055.1
		NZ_JH724144	9130	1858	100	100	37
Bacteroides dorei CL03T12C01																(Phocaeicola)	Bacteroidetes	Bacteroidia	Bacteroidales	Bacteroidaceae	Bacteroides	dorei	4191	20	5409377	feces, human	PRJNA64809	SAMN02463920	GCA_000273075.1	GCF_000273075.1
Bacteroides dorei DSM 17855																(Phocaeicola)	Bacteroidetes	Bacteroidia	Bacteroidales	Bacteroidaceae	Bacteroides	dorei	4319	40	5566217	feces, human	PRJNA27831	SAMN00000029	GCA_000156075.1	GCF_000156075.1
Bacteroides dorei JR03																(Phocaeicola)	Bacteroidetes	Bacteroidia	Bacteroidales	Bacteroidaceae	Bacteroides	dorei	4234	1	5510617	feces, human	PRJNA589910	SAMN13293898	GCA_013010095.1	GCF_013010095.1
Bacteroides dorei OF04-10BH		NZ_QSCE01000047	9130	3213	99.907	100	64		NZ_QSCE01000047	9130	1500	100	100	100		(Phocaeicola)	Bacteroidetes	Bacteroidia	Bacteroidales	Bacteroidaceae	Bacteroides	dorei	4402	76	5528270	feces, human	PRJNA482748	SAMN09736703	GCA_003463345.1	GCF_003463345.1
		NZ_QSCE01000047	9130	1858	100	100	37
Bacteroides dorei P8wE9																(Phocaeicola)	Bacteroidetes	Bacteroidia	Bacteroidales	Bacteroidaceae	Bacteroides	dorei	4491	4	5707147	feces, human	PRJNA542677	SAMN11637224	GCA_006148905.1	GCF_006148905.1
Bacteroides dorei RJX1045																(Phocaeicola)	Bacteroidetes	Bacteroidia	Bacteroidales	Bacteroidaceae	Bacteroides	dorei	5130	40	6711591	feces, human	PRJNA497734	SAMN11080846	GCA_004347605.1	GCF_004347605.1
Bacteroides dorei RJX1046																(Phocaeicola)	Bacteroidetes	Bacteroidia	Bacteroidales	Bacteroidaceae	Bacteroides	dorei	4362	2	5520154	feces, human	PRJNA497734	SAMN11080847	GCA_004347595.1	GCF_004347595.1
Bacteroides dorei RJX1047																(Phocaeicola)	Bacteroidetes	Bacteroidia	Bacteroidales	Bacteroidaceae	Bacteroides	dorei	4840	16	6202868	feces, human	PRJNA497734	SAMN11080848	GCA_004347525.1	GCF_004347525.1
Bacteroides dorei RJX1048																(Phocaeicola)	Bacteroidetes	Bacteroidia	Bacteroidales	Bacteroidaceae	Bacteroides	dorei	4792	25	6582132	feces, human	PRJNA497734	SAMN11080849	GCA_004347495.1	GCF_004347495.1
Bacteroides dorei RJX1049																(Phocaeicola)	Bacteroidetes	Bacteroidia	Bacteroidales	Bacteroidaceae	Bacteroides	dorei	4614	33	6344904	feces, human	PRJNA497734	SAMN11080850	GCA_004347475.1	GCF_004347475.1
Bacteroides dorei RJX1050																(Phocaeicola)	Bacteroidetes	Bacteroidia	Bacteroidales	Bacteroidaceae	Bacteroides	dorei	4225	10	5440404	feces, human	PRJNA497734	SAMN11080843	GCA_004347485.1	GCF_004347485.1
Bacteroides dorei RJX1052																(Phocaeicola)	Bacteroidetes	Bacteroidia	Bacteroidales	Bacteroidaceae	Bacteroides	dorei	4817	24	6490292	feces, human	PRJNA497734	SAMN11080845	GCA_004347575.1	GCF_004347575.1
Bacteroides dorei TM05-24																(Phocaeicola)	Bacteroidetes	Bacteroidia	Bacteroidales	Bacteroidaceae	Bacteroides	dorei	4610	93	5760314	feces, human	PRJNA482748	SAMN09736981	GCA_003466465.1	GCF_003466465.1
Bacteroides eggerthii 1 2 48FAA																	Bacteroidetes	Bacteroidia	Bacteroidales	Bacteroidaceae	Bacteroides	eggerthii	3676	41	4586481	gi tract, human	PRJNA40009	SAMN02463790	GCA_000185605.1	GCF_000185605.1
Bacteroides eggerthii 1001175st1 B5																	Bacteroidetes	Bacteroidia	Bacteroidales	Bacteroidaceae	Bacteroides	eggerthii	3678	44	4471231	feces, human	PRJNA518912	SAMN10863234	GCA_005845315.1	GCF_005845315.1
Bacteroides eggerthii AF18-1																	Bacteroidetes	Bacteroidia	Bacteroidales	Bacteroidaceae	Bacteroides	eggerthii	3522	52	4303509	feces, human	PRJNA482748	SAMN09734348	GCA_003460345.1	GCF_003460345.1
Bacteroides eggerthii AF33-15AC																	Bacteroidetes	Bacteroidia	Bacteroidales	Bacteroidaceae	Bacteroides	eggerthii	3335	82	4234350	feces, human	PRJNA482748	SAMN09734598	GCA_003475335.1	GCF_003475335.1
Bacteroides eggerthii AM10-54																	Bacteroidetes	Bacteroidia	Bacteroidales	Bacteroidaceae	Bacteroides	eggerthii	3277	45	4137871	feces, human	PRJNA482748	SAMN09734777	GCA_003472445.1	GCF_003472445.1
Bacteroides eggerthii AM14-12																	Bacteroidetes	Bacteroidia	Bacteroidales	Bacteroidaceae	Bacteroides	eggerthii	3374	23	4130340	feces, human	PRJNA482748	SAMN09734804	GCA_003472985.1	GCF_003472985.1
Bacteroides eggerthii AM18-17																	Bacteroidetes	Bacteroidia	Bacteroidales	Bacteroidaceae	Bacteroides	eggerthii	3246	16	3989279	feces, human	PRJNA482748	SAMN09734865	GCA_003471525.1	GCF_003471525.1
Bacteroides eggerthii AM26-26AC																	Bacteroidetes	Bacteroidia	Bacteroidales	Bacteroidaceae	Bacteroides	eggerthii	3327	67	4164336	feces, human	PRJNA482748	SAMN09736335	GCA_003470085.1	GCF_003470085.1
Bacteroides eggerthii AM38-13																	Bacteroidetes	Bacteroidia	Bacteroidales	Bacteroidaceae	Bacteroides	eggerthii	3307	34	4037070	feces, human	PRJNA482748	SAMN09736500	GCA_003467605.1	GCF_003467605.1
Bacteroides eggerthii AM42-16																	Bacteroidetes	Bacteroidia	Bacteroidales	Bacteroidaceae	Bacteroides	eggerthii	3617	80	4464020	feces, human	PRJNA482748	SAMN09736544	GCA_003467285.1	GCF_003467285.1
Bacteroides eggerthii BIOML-A1		NZ_VVZX01000074	1350	1041	95.293	20	20										Bacteroidetes	Bacteroidia	Bacteroidales	Bacteroidaceae	Bacteroides	eggerthii	3795	81	4473479	feces, human	PRJNA544527	SAMN11943453	GCA_008571695.1	GCF_008571695.1
		NZ_VVZX01000068	2193	2220	84.459	43	43
Bacteroides eggerthii DSM 20697																	Bacteroidetes	Bacteroidia	Bacteroidales	Bacteroidaceae	Bacteroides	eggerthii	3337	20	4197635	feces, human	PRJNA27827	SAMN00000667	GCA_000155815.1	GCF_000155815.1
Bacteroides eggerthii NCTC11155																	Bacteroidetes	Bacteroidia	Bacteroidales	Bacteroidaceae	Bacteroides	eggerthii	3433	6	4338066	feces, human	PRJEB6403	SAMEA4063021	GCA_900445565.1	GCF_900445565.1
Bacteroides eggerthii WCA3-601-WT-5E																	Bacteroidetes	Bacteroidia	Bacteroidales	Bacteroidaceae	Bacteroides	eggerthii	3627	82	4472011	feces, swine	PRJNA561470	SAMN14558243	GCA_012844125.1	GCF_012844125.1
Bacteroides faecichinchillae DSM 26883																	Bacteroidetes	Bacteroidia	Bacteroidales	Bacteroidaceae	Bacteroides	faecichinchillae	3756	88	4806522	feces, chinchilla	PRJEB18171	SAMN05444349	GCA_900129065.1	GCF_900129065.1
Bacteroides faecichinchillae JCM 17102																	Bacteroidetes	Bacteroidia	Bacteroidales	Bacteroidaceae	Bacteroides	faecichinchillae	3260	144	4782583	feces, chinchilla	PRJDB601	SAMD00004031	GCA_000614145.1	GCF_000614145.1
Bacteroides faecichinchillae NM45 B5																	Bacteroidetes	Bacteroidia	Bacteroidales	Bacteroidaceae	Bacteroides	faecichinchillae	3615	176	4577398	gut, mouse	PRJNA474907	SAMN11366394	GCA_004801645.1	GCF_004801645.1
Bacteroides faecis 1001175st1 E5																	Bacteroidetes	Bacteroidia	Bacteroidales	Bacteroidaceae	Bacteroides	faecis	5267	168	6737043	feces, human	PRJNA518912	SAMN10863237	GCA_005844775.1	GCF_005844775.1
Bacteroides faecis 8736																	Bacteroidetes	Bacteroidia	Bacteroidales	Bacteroidaceae	Bacteroides	faecis	4426	376	5919928	human	PRJNA448436	SAMN08832786	GCA_003121505.1	GCF_003121505.1
Bacteroides faecis AF17-5AC																	Bacteroidetes	Bacteroidia	Bacteroidales	Bacteroidaceae	Bacteroides	faecis	4343	103	5852887	feces, human	PRJNA482748	SAMN09734340	GCA_003460025.1	GCF_003460025.1
Bacteroides faecis BIOML-A1																	Bacteroidetes	Bacteroidia	Bacteroidales	Bacteroidaceae	Bacteroides	faecis	4829	260	6268938	feces, human	PRJNA544527	SAMN11943455	GCA_008571595.1	GCF_008571595.1
Bacteroides faecis BIOML-A4																	Bacteroidetes	Bacteroidia	Bacteroidales	Bacteroidaceae	Bacteroides	faecis	4721	127	6119931	feces, human	PRJNA544527	SAMN11943458	GCA_008571545.1	GCF_008571545.1
Bacteroides faecis BIOML-A5		NZ_VWAD01000081	7493	2550	97.569	96	50										Bacteroidetes	Bacteroidia	Bacteroidales	Bacteroidaceae	Bacteroides	faecis	4712	127	6166702	feces, human	PRJNA544527	SAMN11943459	GCA_008571655.1	GCF_008571655.1
		NZ_VWAD01000081	7493	2394	83.626	96	47
Bacteroides faecis MAJ27																	Bacteroidetes	Bacteroidia	Bacteroidales	Bacteroidaceae	Bacteroides	faecis	4568	53	6114510	feces, human	PRJNA72171	SAMN02470209	GCA_000226135.2	GCF_000226135.1
Bacteroides faecis OM02-29																	Bacteroidetes	Bacteroidia	Bacteroidales	Bacteroidaceae	Bacteroides	faecis	4739	123	6146539	feces, human	PRJNA482748	SAMN09736755	GCA_003439395.1	GCF_003439395.1
Bacteroides finegoldii 2789STDY5608840																	Bacteroidetes	Bacteroidia	Bacteroidales	Bacteroidaceae	Bacteroides	finegoldii	3309	40	4418465	feces, human	PRJEB10915	SAMEA3545248	GCA_001404475.1	GCF_001404475.1
Bacteroides finegoldii BIOML-A1		NZ_VWAF01000073	7493	2850	96.07	92	56										Bacteroidetes	Bacteroidia	Bacteroidales	Bacteroidaceae	Bacteroides	finegoldii	4141	126	5141010	feces, human	PRJNA544527	SAMN11943461	GCA_008571525.1	GCF_008571525.1
		NZ_VWAF01000073	7493	1812	86.203	92	36
Bacteroides finegoldii CL09T03C10																	Bacteroidetes	Bacteroidia	Bacteroidales	Bacteroidaceae	Bacteroides	finegoldii	4010	6	5115628	feces, human	PRJNA64831	SAMN02463931	GCA_000304195.1	GCF_000304195.1
Bacteroides finegoldii DSM 17565																	Bacteroidetes	Bacteroidia	Bacteroidales	Bacteroidaceae	Bacteroides	finegoldii	3773	33	4892401	feces, human	PRJNA27823	SAMN00008774	GCA_000156195.1	GCF_000156195.1
Bacteroides fluxus YIT 12057																	Bacteroidetes	Bacteroidia	Bacteroidales	Bacteroidaceae	Bacteroides	fluxus	3417	97	4330716	feces, human	PRJNA48511	SAMN00189096	GCA_000195635.1	GCF_000195635.1
Bacteroides fragilis 078320-1																	Bacteroidetes	Bacteroidia	Bacteroidales	Bacteroidaceae	Bacteroides	fragilis	4153	115	5080019	human	PRJNA413027	SAMN07735199	GCA_002811085.1	GCF_002811085.1
Bacteroides fragilis 1001175st1 C3																	Bacteroidetes	Bacteroidia	Bacteroidales	Bacteroidaceae	Bacteroides	fragilis	4637	51	5684644	feces, human	PRJNA518912	SAMN10863232	GCA_005844845.1	GCF_005844845.1
Bacteroides fragilis 1284																	Bacteroidetes	Bacteroidia	Bacteroidales	Bacteroidaceae	Bacteroides	fragilis	4313	90	5144622	human	PRJNA413027	SAMN07735158	GCA_002811025.1	GCF_002811025.1
Bacteroides fragilis 12905																	Bacteroidetes	Bacteroidia	Bacteroidales	Bacteroidaceae	Bacteroides	fragilis	4534	151	5436953	human	PRJNA413027	SAMN07735159	GCA_002811065.1	GCF_002811065.1
Bacteroides fragilis 14-106904-1																	Bacteroidetes	Bacteroidia	Bacteroidales	Bacteroidaceae	Bacteroides	fragilis	4528	132	5354648	appendix, human	PRJNA345344	SAMN05860967	GCA_001816225.2	GCF_001816225.2
Bacteroides fragilis 143																	Bacteroidetes	Bacteroidia	Bacteroidales	Bacteroidaceae	Bacteroides	fragilis	4307	41	5158698	blood, human	PRJNA530267	SAMN11310039	GCA_008086695.1	GCF_008086695.1
Bacteroides fragilis 2 1 16																	Bacteroidetes	Bacteroidia	Bacteroidales	Bacteroidaceae	Bacteroides	fragilis	4423	18	5236303	gi tract, human	PRJNA38347	SAMN02463733	GCA_000162135.1	GCF_000162135.1
Bacteroides fragilis 2 1 56FAA																	Bacteroidetes	Bacteroidia	Bacteroidales	Bacteroidaceae	Bacteroides	fragilis	4506	47	5648441	gi tract, human	PRJNA40013	SAMN02463792	GCA_000218345.1	GCF_000218345.1
Bacteroides fragilis 20656-2-1		NZ_LIDU01000062	7264	2003	86.82	52	39										Bacteroidetes	Bacteroidia	Bacteroidales	Bacteroidaceae	Bacteroides	fragilis	4087	68	4896431	feces, human	PRJNA288885	SAMN03839335	GCA_001699875.1	GCF_001699875.1
Bacteroides fragilis 2-078382-3																	Bacteroidetes	Bacteroidia	Bacteroidales	Bacteroidaceae	Bacteroides	fragilis	4368	140	5210816	feces, human	PRJNA288885	SAMN03839333	GCA_001699865.1	GCF_001699865.1
Bacteroides fragilis 20793-3																	Bacteroidetes	Bacteroidia	Bacteroidales	Bacteroidaceae	Bacteroides	fragilis	4115	52	5212804	feces, human	PRJNA288885	SAMN03839334	GCA_001699855.1	GCF_001699855.1
Bacteroides fragilis 2d2A																	Bacteroidetes	Bacteroidia	Bacteroidales	Bacteroidaceae	Bacteroides	fragilis	3535	1025	4810502		PRJEB8297	SAMEA3217990	GCA_000944095.1	GCF_000944095.1
Bacteroides fragilis 3 1 12																	Bacteroidetes	Bacteroidia	Bacteroidales	Bacteroidaceae	Bacteroides	fragilis	4612	33	5530115	gi tract, human	PRJNA32433	SAMN02463689	GCA_000157015.1	GCF_000157015.1
Bacteroides fragilis 320 BFRA																	Bacteroidetes	Bacteroidia	Bacteroidales	Bacteroidaceae	Bacteroides	fragilis	4416	150	5500828	human	PRJNA267549	SAMN03197511	GCA_001054865.1	GCF_001054865.1
Bacteroides fragilis 321 BFRA																	Bacteroidetes	Bacteroidia	Bacteroidales	Bacteroidaceae	Bacteroides	fragilis	4430	150	5491400		PRJNA267549	SAMN03197512	GCA_001056335.1	GCF_001056335.1
Bacteroides fragilis 322 BFRA																	Bacteroidetes	Bacteroidia	Bacteroidales	Bacteroidaceae	Bacteroides	fragilis	4385	193	5450450		PRJNA267549	SAMN03197513	GCA_001054895.1	GCF_001054895.1
Bacteroides fragilis 4g8B																	Bacteroidetes	Bacteroidia	Bacteroidales	Bacteroidaceae	Bacteroides	fragilis	3479	1402	4598561		PRJEB8297	SAMEA3217991	GCA_001373095.1	GCF_001373095.1
Bacteroides fragilis 638R																	Bacteroidetes	Bacteroidia	Bacteroidales	Bacteroidaceae	Bacteroides	fragilis	4241	1	5373121	abscess, human	PRJNA50405	SAMEA3138381	GCA_000210835.1	GCF_000210835.1
Bacteroides fragilis 86-5443-2-2																	Bacteroidetes	Bacteroidia	Bacteroidales	Bacteroidaceae	Bacteroides	fragilis	4470	156	5258210	feces, swine	PRJNA288885	SAMN03839336	GCA_001699885.1	GCF_001699885.1
Bacteroides fragilis 885 BFRA																	Bacteroidetes	Bacteroidia	Bacteroidales	Bacteroidaceae	Bacteroides	fragilis	4300	435	5314007	human	PRJNA267549	SAMN03198091	GCA_001058755.1	GCF_001058755.1
Bacteroides fragilis 894 BFRA																	Bacteroidetes	Bacteroidia	Bacteroidales	Bacteroidaceae	Bacteroides	fragilis	4488	370	5314495	human	PRJNA267549	SAMN03198101	GCA_001058775.1	GCF_001058775.1
Bacteroides fragilis 8E3 BL hyb																	Bacteroidetes	Bacteroidia	Bacteroidales	Bacteroidaceae	Bacteroides	fragilis	4165	24	5191637		PRJEB35845	SAMEA6831315	GCA_903181445.1	GCF_903181445.1
Bacteroides fragilis 915 BFRA																	Bacteroidetes	Bacteroidia	Bacteroidales	Bacteroidaceae	Bacteroides	fragilis	4492	1290	5262003	human	PRJNA267549	SAMN03198125	GCA_001077245.1	GCF_001077245.1
Bacteroides fragilis AD126T 2B																	Bacteroidetes	Bacteroidia	Bacteroidales	Bacteroidaceae	Bacteroides	fragilis	4449	47	5260633	human	PRJNA557692	SAMN12414676	GCA_007896675.1	GCF_007896675.1
Bacteroides fragilis AD135F 3B																	Bacteroidetes	Bacteroidia	Bacteroidales	Bacteroidaceae	Bacteroides	fragilis	4757	81	5601214	human	PRJNA557692	SAMN12414679	GCA_007896605.1	GCF_007896605.1
Bacteroides fragilis AF14-14AC																	Bacteroidetes	Bacteroidia	Bacteroidales	Bacteroidaceae	Bacteroides	fragilis	4352	94	5320718	feces, human	PRJNA482748	SAMN09734247	GCA_003465265.1	GCF_003465265.1
Bacteroides fragilis AF15-10LB																	Bacteroidetes	Bacteroidia	Bacteroidales	Bacteroidaceae	Bacteroides	fragilis	4371	45	5170789	feces, human	PRJNA482748	SAMN09734276	GCA_003464385.1	GCF_003464385.1
Bacteroides fragilis AF26-6																	Bacteroidetes	Bacteroidia	Bacteroidales	Bacteroidaceae	Bacteroides	fragilis	4449	40	5224118	feces, human	PRJNA482748	SAMN09734517	GCA_003458955.1	GCF_003458955.1
Bacteroides fragilis AF27-10																	Bacteroidetes	Bacteroidia	Bacteroidales	Bacteroidaceae	Bacteroides	fragilis	4604	89	5420590	feces, human	PRJNA482748	SAMN09734520	GCA_003458215.1	GCF_003458215.1
Bacteroides fragilis AF32-10																	Bacteroidetes	Bacteroidia	Bacteroidales	Bacteroidaceae	Bacteroides	fragilis	4480	42	5306467	feces, human	PRJNA482748	SAMN09734586	GCA_003475385.1	GCF_003475385.1
Bacteroides fragilis am 0171																	Bacteroidetes	Bacteroidia	Bacteroidales	Bacteroidaceae	Bacteroides	fragilis	4441	36	5209622	feces, human	PRJNA496358	SAMN10239568	GCA_004167855.1	GCF_004167855.1
Bacteroides fragilis AM13-18																	Bacteroidetes	Bacteroidia	Bacteroidales	Bacteroidaceae	Bacteroides	fragilis	4687	46	5491309	feces, human	PRJNA482748	SAMN09734795	GCA_003472195.1	GCF_003472195.1
Bacteroides fragilis AM15-16																	Bacteroidetes	Bacteroidia	Bacteroidales	Bacteroidaceae	Bacteroides	fragilis	4495	40	5292183	feces, human	PRJNA482748	SAMN09734817	GCA_003472025.1	GCF_003472025.1
Bacteroides fragilis AM16-16A																	Bacteroidetes	Bacteroidia	Bacteroidales	Bacteroidaceae	Bacteroides	fragilis	4491	41	5295367	feces, human	PRJNA482748	SAMN09734823	GCA_003471925.1	GCF_003471925.1
Bacteroides fragilis AM17-19																	Bacteroidetes	Bacteroidia	Bacteroidales	Bacteroidaceae	Bacteroides	fragilis	4365	59	5355248	feces, human	PRJNA482748	SAMN09734845	GCA_003471745.1	GCF_003471745.1
Bacteroides fragilis AM18-6																	Bacteroidetes	Bacteroidia	Bacteroidales	Bacteroidaceae	Bacteroides	fragilis	4625	106	5646286	feces, human	PRJNA482748	SAMN09734875	GCA_003471465.1	GCF_003471465.1
Bacteroides fragilis AM26-13LB																	Bacteroidetes	Bacteroidia	Bacteroidales	Bacteroidaceae	Bacteroides	fragilis	4335	25	5112303	feces, human	PRJNA482748	SAMN09736329	GCA_003469705.1	GCF_003469705.1
Bacteroides fragilis AM31-13AC																	Bacteroidetes	Bacteroidia	Bacteroidales	Bacteroidaceae	Bacteroides	fragilis	4201	53	5065519	feces, human	PRJNA482748	SAMN09736425	GCA_003469305.1	GCF_003469305.1
Bacteroides fragilis AM40-4AC																	Bacteroidetes	Bacteroidia	Bacteroidales	Bacteroidaceae	Bacteroides	fragilis	4367	70	5165672	feces, human	PRJNA482748	SAMN09736525	GCA_003468145.1	GCF_003468145.1
Bacteroides fragilis BE1																	Bacteroidetes	Bacteroidia	Bacteroidales	Bacteroidaceae	Bacteroides	fragilis	4298	1	5188967		PRJEB10044	SAMEA3501569	GCA_001286525.1	GCF_001286525.1
Bacteroides fragilis BF8																	Bacteroidetes	Bacteroidia	Bacteroidales	Bacteroidaceae	Bacteroides	fragilis	4235	5	5238790	infection site, human	PRJNA290835	SAMN03921828	GCA_001695355.1	GCF_001695355.1
Bacteroides fragilis BFR KZ04																	Bacteroidetes	Bacteroidia	Bacteroidales	Bacteroidaceae	Bacteroides	fragilis	3867	128	4920846	purulent sample, human	PRJNA646590	SAMN15547524	GCA_013694025.1	GCF_013694025.1
Bacteroides fragilis BFR KZ05																	Bacteroidetes	Bacteroidia	Bacteroidales	Bacteroidaceae	Bacteroides	fragilis	4133	77	5219927	purulent sample, human	PRJNA647629	SAMN15595113	GCA_013867505.1	GCF_013867505.1
Bacteroides fragilis BFR KZ06																	Bacteroidetes	Bacteroidia	Bacteroidales	Bacteroidaceae	Bacteroides	fragilis	4201	41	5259406	purulent sample, human	PRJNA648799	SAMN15648893	GCA_014042505.1	GCF_014042505.1
Bacteroides fragilis BFR KZ07																	Bacteroidetes	Bacteroidia	Bacteroidales	Bacteroidaceae	Bacteroides	fragilis	4132	28	5175039	purulent sample, human	PRJNA648799	SAMN15648894	GCA_014042525.1	GCF_014042525.1
Bacteroides fragilis BFR KZ08																	Bacteroidetes	Bacteroidia	Bacteroidales	Bacteroidaceae	Bacteroides	fragilis	4127	40	5243270	purulent sample, human	PRJNA648799	SAMN15648895	GCA_014042445.1	GCF_014042445.1
Bacteroides fragilis BFR KZ09																	Bacteroidetes	Bacteroidia	Bacteroidales	Bacteroidaceae	Bacteroides	fragilis	3988	53	5125231	purulent sample, human	PRJNA648799	SAMN15648896	GCA_014042455.1	GCF_014042455.1
Bacteroides fragilis BFR KZ10																	Bacteroidetes	Bacteroidia	Bacteroidales	Bacteroidaceae	Bacteroides	fragilis	4120	36	5242965	purulent sample, human	PRJNA648799	SAMN15648897	GCA_014042465.1	GCF_014042465.1
Bacteroides fragilis BFR KZ11																	Bacteroidetes	Bacteroidia	Bacteroidales	Bacteroidaceae	Bacteroides	fragilis	4154	32	5236934	purulent sample, human	PRJNA648799	SAMN15648898	GCA_014042415.1	GCF_014042415.1
Bacteroides fragilis BFR KZ12																	Bacteroidetes	Bacteroidia	Bacteroidales	Bacteroidaceae	Bacteroides	fragilis	4247	92	5321320	purulent sample, human	PRJNA648799	SAMN15648899	GCA_014042405.1	GCF_014042405.1
Bacteroides fragilis BOB25																	Bacteroidetes	Bacteroidia	Bacteroidales	Bacteroidaceae	Bacteroides	fragilis	4137	1	5282232	feces, human	PRJNA278510	SAMN03420872	GCA_000965785.1	GCF_000965785.1
Bacteroides fragilis CCUG4856T																	Bacteroidetes	Bacteroidia	Bacteroidales	Bacteroidaceae	Bacteroides	fragilis	4202	2	5241693	appendix abscess, human	PRJNA525024	SAMN11040710	GCA_005706655.1	GCF_005706655.1
Bacteroides fragilis CFPLTA004 1B																	Bacteroidetes	Bacteroidia	Bacteroidales	Bacteroidaceae	Bacteroides	fragilis	4974	64	5683897	human	PRJNA557692	SAMN12414692	GCA_007896595.1	GCF_007896595.1
Bacteroides fragilis CL03T12C07																	Bacteroidetes	Bacteroidia	Bacteroidales	Bacteroidaceae	Bacteroides	fragilis	4431	7	5226222	feces, human	PRJNA64813	SAMN02463922	GCA_000273115.1	GCF_000273115.1
Bacteroides fragilis CL04T03C20																	Bacteroidetes	Bacteroidia	Bacteroidales	Bacteroidaceae	Bacteroides	fragilis	4339	54	5221750	feces, human	PRJNA413027	SAMN07735200	GCA_002810995.1	GCF_002810995.1
Bacteroides fragilis CL05T12C13																	Bacteroidetes	Bacteroidia	Bacteroidales	Bacteroidaceae	Bacteroides	fragilis	4475	13	5281556	feces, human	PRJNA64817	SAMN02463924	GCA_000273135.1	GCF_000273135.1
Bacteroides fragilis CL07T12C05																	Bacteroidetes	Bacteroidia	Bacteroidales	Bacteroidaceae	Bacteroides	fragilis	4609	11	5444546	feces, human	PRJNA64821	SAMN02463926	GCA_000273155.1	GCF_000273155.1
Bacteroides fragilis CM13																	Bacteroidetes	Bacteroidia	Bacteroidales	Bacteroidaceae	Bacteroides	fragilis	4324	86	5208842	human	PRJNA413027	SAMN07735201	GCA_002810985.1	GCF_002810985.1
Bacteroides fragilis COR2-248-WT-1																	Bacteroidetes	Bacteroidia	Bacteroidales	Bacteroidaceae	Bacteroides	fragilis	4267	43	5289120	feces, swine	PRJNA561470	SAMN14558244	GCA_012844105.1	GCF_012844105.1
Bacteroides fragilis DCMOUH0017B																	Bacteroidetes	Bacteroidia	Bacteroidales	Bacteroidaceae	Bacteroides	fragilis	4559	3	5565806	blood, human	PRJNA244943	SAMN02730070	GCA_000710375.3	GCF_000710375.2
Bacteroides fragilis DCMOUH0018B																	Bacteroidetes	Bacteroidia	Bacteroidales	Bacteroidaceae	Bacteroides	fragilis	4396	4	5316784	blood, human	PRJNA244944	SAMN02730071	GCA_000724665.3	GCF_000724665.2
Bacteroides fragilis DCMOUH0042B																	Bacteroidetes	Bacteroidia	Bacteroidales	Bacteroidaceae	Bacteroides	fragilis	4272	3	5155157	blood, human	PRJNA253771	SAMN02892979	GCA_000724795.2	GCF_000724795.2
Bacteroides fragilis DCMOUH0067B																	Bacteroidetes	Bacteroidia	Bacteroidales	Bacteroidaceae	Bacteroides	fragilis	4491	2	5484743	blood, human	PRJNA254401	SAMN02903368	GCA_000724805.2	GCF_000724805.2
Bacteroides fragilis DCMOUH0085B																	Bacteroidetes	Bacteroidia	Bacteroidales	Bacteroidaceae	Bacteroides	fragilis	4457	1	5504076	blood, human	PRJNA254455	SAMN02903957	GCA_000724815.2	GCF_000724815.2
Bacteroides fragilis DCMSKEJBY0001B																	Bacteroidetes	Bacteroidia	Bacteroidales	Bacteroidaceae	Bacteroides	fragilis	4409	4	5417262	blood, human	PRJNA244942	SAMN02730069	GCA_000710365.3	GCF_000710365.2
Bacteroides fragilis FDAARGOS 763																	Bacteroidetes	Bacteroidia	Bacteroidales	Bacteroidaceae	Bacteroides	fragilis	4580	4	5605704	transverse colon, human	PRJNA231221	SAMN11056478	GCA_013267555.1	GCF_013267555.1
Bacteroides fragilis GUT04																	Bacteroidetes	Bacteroidia	Bacteroidales	Bacteroidaceae	Bacteroides	fragilis	4569	2	5419725	feces, human	PRJNA563525	SAMN12675660	GCA_008369705.1	GCF_008369705.1
Bacteroides fragilis HAP130N 3B																	Bacteroidetes	Bacteroidia	Bacteroidales	Bacteroidaceae	Bacteroides	fragilis	4425	42	5224890	human	PRJNA557692	SAMN12414697	GCA_009025705.1	GCF_009025705.1
Bacteroides fragilis HCK-B3																	Bacteroidetes	Bacteroidia	Bacteroidales	Bacteroidaceae	Bacteroides	fragilis	4456	75	5252832	feces, human	PRJNA483264	SAMN09729823	GCA_003363115.1	GCF_003363115.1
Bacteroides fragilis HMW 610																	Bacteroidetes	Bacteroidia	Bacteroidales	Bacteroidaceae	Bacteroides	fragilis	4466	9	5587362	biological product, human	PRJNA71525	SAMN02463952	GCA_000297695.1	GCF_000297695.1
Bacteroides fragilis HMW 615																	Bacteroidetes	Bacteroidia	Bacteroidales	Bacteroidaceae	Bacteroides	fragilis	4437	14	5419684	appendiceal abscess, human	PRJNA71527	SAMN02463953	GCA_000297735.1	GCF_000297735.1
Bacteroides fragilis HMW 616																	Bacteroidetes	Bacteroidia	Bacteroidales	Bacteroidaceae	Bacteroides	fragilis	4397	9	5449187	biological product, human	PRJNA71529	SAMN02463954	GCA_000297755.1	GCF_000297755.1
Bacteroides fragilis JIM10																	Bacteroidetes	Bacteroidia	Bacteroidales	Bacteroidaceae	Bacteroides	fragilis	4382	81	5247065	feces, human	PRJNA330835	SAMN05426807	GCA_001692695.1	GCF_001692695.1
Bacteroides fragilis KLE1257																	Bacteroidetes	Bacteroidia	Bacteroidales	Bacteroidaceae	Bacteroides	fragilis	4175	52	5206456	feces, human	PRJNA257716	SAMN04024977	GCA_001580105.1	GCF_001580105.1
Bacteroides fragilis KLE1758																	Bacteroidetes	Bacteroidia	Bacteroidales	Bacteroidaceae	Bacteroides	fragilis	4356	52	5206456	feces, human	PRJNA257719	SAMN03956218	GCA_001580095.1	GCF_001580095.1
Bacteroides fragilis MC1																	Bacteroidetes	Bacteroidia	Bacteroidales	Bacteroidaceae	Bacteroides	fragilis	4185	180	5045202	feces, human	PRJEB29697	SAMEA5574690	GCA_901212445.1	GCF_901212445.1
Bacteroides fragilis NCTC 9343																	Bacteroidetes	Bacteroidia	Bacteroidales	Bacteroidaceae	Bacteroides	fragilis	4395	2	5241700	appendix abscess, human	PRJNA46	SAMEA1705957	GCA_000025985.1	GCF_000025985.1
Bacteroides fragilis O-21																	Bacteroidetes	Bacteroidia	Bacteroidales	Bacteroidaceae	Bacteroides	fragilis	4137	14	5173926	infection, human	PRJNA295908	SAMN04093172	GCA_001693695.1	GCF_001693695.1
Bacteroides fragilis OF01-1																	Bacteroidetes	Bacteroidia	Bacteroidales	Bacteroidaceae	Bacteroides	fragilis	4308	60	5223488	feces, human	PRJNA482748	SAMN09736661	GCA_003463545.1	GCF_003463545.1
Bacteroides fragilis OF05-11AC																	Bacteroidetes	Bacteroidia	Bacteroidales	Bacteroidaceae	Bacteroides	fragilis	4632	30	5398873	feces, human	PRJNA482748	SAMN09736712	GCA_003439675.1	GCF_003439675.1
Bacteroides fragilis OM02-11																	Bacteroidetes	Bacteroidia	Bacteroidales	Bacteroidaceae	Bacteroides	fragilis	4171	61	4987072	feces, human	PRJNA482748	SAMN09736743	GCA_003439505.1	GCF_003439505.1
Bacteroides fragilis OM04-9BH		NZ_QSUS01000029	12719	2479	86.083	75	48										Bacteroidetes	Bacteroidia	Bacteroidales	Bacteroidaceae	Bacteroides	fragilis	4498	43	5459886	feces, human	PRJNA482748	SAMN09736791	GCA_003439065.1	GCF_003439065.1
Bacteroides fragilis OM06-1																	Bacteroidetes	Bacteroidia	Bacteroidales	Bacteroidaceae	Bacteroides	fragilis	4309	21	5081261	feces, human	PRJNA482748	SAMN09736813	GCA_003438895.1	GCF_003438895.1
Bacteroides fragilis Q1F2																	Bacteroidetes	Bacteroidia	Bacteroidales	Bacteroidaceae	Bacteroides	fragilis	4202	3	5315431	wound, human	PRJNA358289	SAMN06169735	GCA_002849695.1	GCF_002849695.1
Bacteroides fragilis S14																	Bacteroidetes	Bacteroidia	Bacteroidales	Bacteroidaceae	Bacteroides	fragilis	4059	1	4902189	human	PRJNA290855	SAMN03921941	GCA_001682215.1	GCF_001682215.1
Bacteroides fragilis str. 1007-1-F 3																	Bacteroidetes	Bacteroidia	Bacteroidales	Bacteroidaceae	Bacteroides	fragilis	4846	106	5695001	feces, human	PRJNA206180	SAMN02315074	GCA_000599265.1	GCF_000599265.1
Bacteroides fragilis str. 1009-4-F 7																	Bacteroidetes	Bacteroidia	Bacteroidales	Bacteroidaceae	Bacteroides	fragilis	4955	46	5980397	feces, human	PRJNA206139	SAMN02314434	GCA_000599285.2	GCF_000599285.2
Bacteroides fragilis str. 20793-3																	Bacteroidetes	Bacteroidia	Bacteroidales	Bacteroidaceae	Bacteroides	fragilis	4399	148	5282071	feces, human	PRJNA206110	SAMN02314420	GCA_000598905.1	GCF_000598905.1
Bacteroides fragilis str. 2-F-2 4																	Bacteroidetes	Bacteroidia	Bacteroidales	Bacteroidaceae	Bacteroides	fragilis	4656	213	5576588	tissue, human	PRJNA206111	SAMN02314421	GCA_000598825.1	GCF_000598825.1
Bacteroides fragilis str. 3397 N2																	Bacteroidetes	Bacteroidia	Bacteroidales	Bacteroidaceae	Bacteroides	fragilis	4292	93	5117152	tissue, human	PRJNA206143	SAMN02314521	GCA_000598565.1	GCF_000598565.1
Bacteroides fragilis str. 34-F-2 13																	Bacteroidetes	Bacteroidia	Bacteroidales	Bacteroidaceae	Bacteroides	fragilis	4310	426	5262880	tissue, human	PRJNA206179	SAMN02315073	GCA_000598425.1	GCF_000598425.1
Bacteroides fragilis str. 3719 A10																	Bacteroidetes	Bacteroidia	Bacteroidales	Bacteroidaceae	Bacteroides	fragilis	4297	117	5245216	tissue, human	PRJNA206150	SAMN02314524	GCA_000598845.1	GCF_000598845.1
Bacteroides fragilis str. 3725 D9v																	Bacteroidetes	Bacteroidia	Bacteroidales	Bacteroidaceae	Bacteroides	fragilis	4879	75	5595976	tissue, human	PRJNA206141	SAMN02317049	GCA_000598585.1	GCF_000598585.1
Bacteroides fragilis str. 3774 T13																	Bacteroidetes	Bacteroidia	Bacteroidales	Bacteroidaceae	Bacteroides	fragilis	4586	340	5421891	tissue, human	PRJNA206151	SAMN02314525	GCA_000598305.1	GCF_000598305.1
Bacteroides fragilis str. 3783N2-1																	Bacteroidetes	Bacteroidia	Bacteroidales	Bacteroidaceae	Bacteroides	fragilis	4332	436	5185876	tissue, human	PRJNA206155	SAMN02314533	GCA_000598345.1	GCF_000598345.1
Bacteroides fragilis str. 3976T7																	Bacteroidetes	Bacteroidia	Bacteroidales	Bacteroidaceae	Bacteroides	fragilis	4356	447	5225257	tissue, human	PRJNA206156	SAMN02314536	GCA_000598165.1	GCF_000598165.1
Bacteroides fragilis str. 3976T8																	Bacteroidetes	Bacteroidia	Bacteroidales	Bacteroidaceae	Bacteroides	fragilis	4500	73	5407695	feces, human	PRJNA206157	SAMN02314538	GCA_000599185.2	GCF_000599185.2
Bacteroides fragilis str. 3986 N3																	Bacteroidetes	Bacteroidia	Bacteroidales	Bacteroidaceae	Bacteroides	fragilis	4226	36	5093658	tissue, human	PRJNA206147	SAMN02314522	GCA_000601115.1	GCF_000601115.1
Bacteroides fragilis str. 3986 NB19																	Bacteroidetes	Bacteroidia	Bacteroidales	Bacteroidaceae	Bacteroides	fragilis	4247	792	5311676	tissue, human	PRJNA206120	SAMN02317048	GCA_000598445.1	GCF_000598445.1
Bacteroides fragilis str. 3986 TB13																	Bacteroidetes	Bacteroidia	Bacteroidales	Bacteroidaceae	Bacteroides	fragilis	4191	44	5062782	tissue, human	PRJNA206146	SAMN02314539	GCA_000598965.1	GCF_000598965.1
Bacteroides fragilis str. 3988 T1																	Bacteroidetes	Bacteroidia	Bacteroidales	Bacteroidaceae	Bacteroides	fragilis	4501	462	5349243	tissue, human	PRJNA206119	SAMN02314428	GCA_000598205.1	GCF_000598205.1
Bacteroides fragilis str. 3996 NB 6																	Bacteroidetes	Bacteroidia	Bacteroidales	Bacteroidaceae	Bacteroides	fragilis	4845	298	5653655	tissue, human	PRJNA206114	SAMN02314532	GCA_000598225.1	GCF_000598225.1
Bacteroides fragilis str. 3998TB3																	Bacteroidetes	Bacteroidia	Bacteroidales	Bacteroidaceae	Bacteroides	fragilis	5186	444	6098900	tissue, human	PRJNA206159	SAMN02363970	GCA_000598485.1	GCF_000598485.1
Bacteroides fragilis str. 3-F-2 6																	Bacteroidetes	Bacteroidia	Bacteroidales	Bacteroidaceae	Bacteroides	fragilis	4492	201	5300459	tissue, human	PRJNA206178	SAMN02315072	GCA_000598865.1	GCF_000598865.1
Bacteroides fragilis str. A7 UDC12-2																	Bacteroidetes	Bacteroidia	Bacteroidales	Bacteroidaceae	Bacteroides	fragilis	4311	87	5201070	feces, human	PRJNA206105	SAMN02314413	GCA_000598985.1	GCF_000598985.1
Bacteroides fragilis str. DS-166																	Bacteroidetes	Bacteroidia	Bacteroidales	Bacteroidaceae	Bacteroides	fragilis	4335	124	5167326	feces, human	PRJNA206109	SAMN02314419	GCA_000598245.1	GCF_000598245.1
Bacteroides fragilis str. DS-208																	Bacteroidetes	Bacteroidia	Bacteroidales	Bacteroidaceae	Bacteroides	fragilis	4196	271	5051299	feces, human	PRJNA206107	SAMN02314417	GCA_000598505.1	GCF_000598505.1
Bacteroides fragilis str. Ds-233																	Bacteroidetes	Bacteroidia	Bacteroidales	Bacteroidaceae	Bacteroides	fragilis	4122	557	5016071	feces, human	PRJNA206106	SAMN02314414	GCA_000598805.1	GCF_000598805.1
Bacteroides fragilis str. DS-71																	Bacteroidetes	Bacteroidia	Bacteroidales	Bacteroidaceae	Bacteroides	fragilis	4135	308	5038892	feces, human	PRJNA206108	SAMN02314418	GCA_000599085.1	GCF_000599085.1
Bacteroides fragilis str. I1345																	Bacteroidetes	Bacteroidia	Bacteroidales	Bacteroidaceae	Bacteroides	fragilis	4468	76	5317743	feces, cattle	PRJNA206101	SAMN02314404	GCA_000598785.2	GCF_000598785.2
Bacteroides fragilis str. J-143-4																	Bacteroidetes	Bacteroidia	Bacteroidales	Bacteroidaceae	Bacteroides	fragilis	4674	270	5521387	feces, human	PRJNA206102	SAMN02314403	GCA_000598525.1	GCF_000598525.1
Bacteroides fragilis str. J38-1																	Bacteroidetes	Bacteroidia	Bacteroidales	Bacteroidaceae	Bacteroides	fragilis	4292	120	5144743	feces, human	PRJNA206103	SAMN02314412	GCA_000598645.1	GCF_000598645.1
Bacteroides fragilis str. S13 L11																	Bacteroidetes	Bacteroidia	Bacteroidales	Bacteroidaceae	Bacteroides	fragilis	4057	790	4868335	tissue, human	PRJNA206121	SAMN02314429	GCA_000599105.1	GCF_000599105.1
Bacteroides fragilis str. S23 R14																	Bacteroidetes	Bacteroidia	Bacteroidales	Bacteroidaceae	Bacteroides	fragilis	4499	263	5261742	tissue, human	PRJNA206122	SAMN02314430	GCA_000598665.1	GCF_000598665.1
Bacteroides fragilis str. S24L15																	Bacteroidetes	Bacteroidia	Bacteroidales	Bacteroidaceae	Bacteroides	fragilis	4369	147	5239256	tissue, human	PRJNA206166	SAMN02314564	GCA_000599005.1	GCF_000599005.1
Bacteroides fragilis str. S36L5																	Bacteroidetes	Bacteroidia	Bacteroidales	Bacteroidaceae	Bacteroides	fragilis	5006	105	5743609	tissue, human	PRJNA206169	SAMN02315065	GCA_000599025.1	GCF_000599025.1
Bacteroides fragilis str. S38L3																	Bacteroidetes	Bacteroidia	Bacteroidales	Bacteroidaceae	Bacteroides	fragilis	4096	40	4955059	colon, human	PRJNA206174	SAMN02315069	GCA_000598765.2	GCF_000598765.2
Bacteroides fragilis str. S6L3																	Bacteroidetes	Bacteroidia	Bacteroidales	Bacteroidaceae	Bacteroides	fragilis	4514	119	5307885	tissue, human	PRJNA206160	SAMN02314559	GCA_000599225.1	GCF_000599225.1
Bacteroides fragilis str. S6R5																	Bacteroidetes	Bacteroidia	Bacteroidales	Bacteroidaceae	Bacteroides	fragilis	4446	80	5249251	tissue, human	PRJNA206163	SAMN02314561	GCA_000599045.1	GCF_000599045.1
Bacteroides fragilis str. S6R6																	Bacteroidetes	Bacteroidia	Bacteroidales	Bacteroidaceae	Bacteroides	fragilis	4469	84	5246809	tissue, human	PRJNA206164	SAMN02314563	GCA_000599245.1	GCF_000599245.1
Bacteroides fragilis TF05-31																	Bacteroidetes	Bacteroidia	Bacteroidales	Bacteroidaceae	Bacteroides	fragilis	4224	43	5062331	feces, human	PRJNA482748	SAMN09736883	GCA_003437815.1	GCF_003437815.1
Bacteroides fragilis TF09-1																	Bacteroidetes	Bacteroidia	Bacteroidales	Bacteroidaceae	Bacteroides	fragilis	4443	28	5253326	feces, human	PRJNA482748	SAMN09736920	GCA_003436935.1	GCF_003436935.1
Bacteroides fragilis TL139C 1B		NZ_VOHX01000016	9066	4484	90.232	98	88										Bacteroidetes	Bacteroidia	Bacteroidales	Bacteroidaceae	Bacteroides	fragilis	4518	26	5253757	human	PRJNA557692	SAMN12414700	GCA_007896795.1	GCF_007896795.1
Bacteroides fragilis TM08-15																	Bacteroidetes	Bacteroidia	Bacteroidales	Bacteroidaceae	Bacteroides	fragilis	4353	33	5195045	feces, human	PRJNA482748	SAMN09737008	GCA_003436285.1	GCF_003436285.1
Bacteroides fragilis US326																	Bacteroidetes	Bacteroidia	Bacteroidales	Bacteroidaceae	Bacteroides	fragilis	4427	84	5224159	human	PRJNA413027	SAMN07735202	GCA_002811035.1	GCF_002811035.1
Bacteroides fragilis YCH46																	Bacteroidetes	Bacteroidia	Bacteroidales	Bacteroidaceae	Bacteroides	fragilis	4278	2	5310990	septicemia, human	PRJNA13067	SAMD00061068	GCA_000009925.1	GCF_000009925.1
Bacteroides gallinarum DSM 18171																	Bacteroidetes	Bacteroidia	Bacteroidales	Bacteroidaceae	Bacteroides	gallinarum	4009	102	4917576	caecum, chicken	PRJNA174174	SAMN02441363	GCA_000374365.1	GCF_000374365.1
Bacteroides graminisolvens DSM 19988																	Bacteroidetes	Bacteroidia	Bacteroidales	Bacteroidaceae	Bacteroides	graminisolvens	2931	32	3633399	methanogenic reactor, cattle farm	PRJNA174980	SAMN02441226	GCA_000428125.1	GCF_000428125.1
Bacteroides helcogenes P 36-108																	Bacteroidetes	Bacteroidia	Bacteroidales	Bacteroidaceae	Bacteroides	helcogenes	3161	1	3998906	feces, swine	PRJNA41913	SAMN00138952	GCA_000186225.1	GCF_000186225.1
Bacteroides heparinolyticus 3012STDY7078512																	Bacteroidetes	Bacteroidia	Bacteroidales	Bacteroidaceae	Bacteroides	heparinolyticus	2803	7	3685643	feces, human	PRJEB6403	SAMEA104281640	GCA_900683665.1	GCF_900683665.1
Bacteroides heparinolyticus DSM 23917																	Bacteroidetes	Bacteroidia	Bacteroidales	Bacteroidaceae	Bacteroides	heparinolyticus	2829	69	3643328	subgingival dental plaque, human	PRJNA519314	SAMN10864733	GCA_004342845.1	GCF_004342845.1
Bacteroides heparinolyticus F0111																	Bacteroidetes	Bacteroidia	Bacteroidales	Bacteroidaceae	Bacteroides	heparinolyticus	2717	1	3608975	subgingival, human	PRJNA282954	SAMN08439035	GCA_002998535.1	GCF_002998535.1
Bacteroides heparinolyticus OH1047 COT-310																	Bacteroidetes	Bacteroidia	Bacteroidales	Bacteroidaceae	Bacteroides	heparinolyticus	2693	202	3533051	oral cavity, dog	PRJNA506243	SAMN10478692	GCA_003932775.1	GCF_003932775.1
Bacteroides ihuae Marseille-P2824																	Bacteroidetes	Bacteroidia	Bacteroidales	Bacteroidaceae	Bacteroides	ihuae	3201	6	4063701	sputum, human	PRJEB16348	SAMEA4518713	GCA_900104585.1	GCF_900104585.1
Bacteroides ilei Marseille-P3208																	Bacteroidetes	Bacteroidia	Bacteroidales	Bacteroidaceae	Bacteroides	ilei	3214	14	3974623	ileum, human	PRJEB18049	SAMEA4555867	GCA_900128495.1	GCF_900128495.1
Bacteroides intestinalis 1001175st1 A4																	Bacteroidetes	Bacteroidia	Bacteroidales	Bacteroidaceae	Bacteroides	intestinalis	4456	57	5984562	feces, human	PRJNA518912	SAMN10863235	GCA_005844795.1	GCF_005844795.1
Bacteroides intestinalis 2e7A																	Bacteroidetes	Bacteroidia	Bacteroidales	Bacteroidaceae	Bacteroides	intestinalis	3955	1778	5849492	feces, human	PRJEB8298	SAMEA3217993	GCA_000940235.1	GCF_000940235.1
Bacteroides intestinalis AF14-32																	Bacteroidetes	Bacteroidia	Bacteroidales	Bacteroidaceae	Bacteroides	intestinalis	4924	81	6605530	feces, human	PRJNA482748	SAMN09734257	GCA_003464595.1	GCF_003464595.1
Bacteroides intestinalis AF19-10AC																	Bacteroidetes	Bacteroidia	Bacteroidales	Bacteroidaceae	Bacteroides	intestinalis	4594	84	6026957	feces, human	PRJNA482748	SAMN09734374	GCA_003459765.1	GCF_003459765.1
Bacteroides intestinalis AF31-23																	Bacteroidetes	Bacteroidia	Bacteroidales	Bacteroidaceae	Bacteroides	intestinalis	4480	94	6031112	feces, human	PRJNA482748	SAMN09734579	GCA_003475505.1	GCF_003475505.1
Bacteroides intestinalis AF36-16BH		NZ_QRPE01000056	14918	4315	90.243	91	85										Bacteroidetes	Bacteroidia	Bacteroidales	Bacteroidaceae	Bacteroides	intestinalis	4624	81	6179886	feces, human	PRJNA482748	SAMN09734642	GCA_003475245.1	GCF_003475245.1
Bacteroides intestinalis AM15-15																	Bacteroidetes	Bacteroidia	Bacteroidales	Bacteroidaceae	Bacteroides	intestinalis	4288	46	5784588	feces, human	PRJNA482748	SAMN09734816	GCA_003472935.1	GCF_003472935.1
Bacteroides intestinalis AM27-17																	Bacteroidetes	Bacteroidia	Bacteroidales	Bacteroidaceae	Bacteroides	intestinalis	4640	44	6376662	feces, human	PRJNA482748	SAMN09736346	GCA_003470025.1	GCF_003470025.1
Bacteroides intestinalis AM43-4																	Bacteroidetes	Bacteroidia	Bacteroidales	Bacteroidaceae	Bacteroides	intestinalis	4812	65	6518403	feces, human	PRJNA482748	SAMN09736566	GCA_003467005.1	GCF_003467005.1
Bacteroides intestinalis APC919-174																	Bacteroidetes	Bacteroidia	Bacteroidales	Bacteroidaceae	Bacteroides	intestinalis	4247	1	5785761	feces, human	PRJNA483945	SAMN09754244	GCA_003363675.2	GCF_003363675.2
Bacteroides intestinalis BIOML-A1		NZ_VWFA01000050	9020	4356	90.312	98	85										Bacteroidetes	Bacteroidia	Bacteroidales	Bacteroidaceae	Bacteroides	intestinalis	4519	80	6052076	feces, human	PRJNA544527	SAMN11943587	GCA_008569045.1	GCF_008569045.1
Bacteroides intestinalis DSM 17393																	Bacteroidetes	Bacteroidia	Bacteroidales	Bacteroidaceae	Bacteroides	intestinalis	4494	8	6052596	feces, human	PRJNA20523	SAMN00000015	GCA_000172175.1	GCF_000172175.1
Bacteroides intestinalis KLE1704																	Bacteroidetes	Bacteroidia	Bacteroidales	Bacteroidaceae	Bacteroides	intestinalis	5034	102	6828347	feces, human	PRJNA257717	SAMN03956430	GCA_001578635.1	GCF_001578635.1
Bacteroides intestinalis OF03-26																	Bacteroidetes	Bacteroidia	Bacteroidales	Bacteroidaceae	Bacteroides	intestinalis	4322	40	5883199	feces, human	PRJNA482748	SAMN09736695	GCA_003463015.1	GCF_003463015.1
Bacteroides intestinalis TF12-32																	Bacteroidetes	Bacteroidia	Bacteroidales	Bacteroidaceae	Bacteroides	intestinalis	4543	47	6089810	feces, human	PRJNA482748	SAMN09736961	GCA_003436685.1	GCF_003436685.1
Bacteroides intestinalis TM06-30																	Bacteroidetes	Bacteroidia	Bacteroidales	Bacteroidaceae	Bacteroides	intestinalis	4111	111	5700304	feces, human	PRJNA482748	SAMN09736991	GCA_003436375.1	GCF_003436375.1
Bacteroides koreensis JCM 31393																	Bacteroidetes	Bacteroidia	Bacteroidales	Bacteroidaceae	Bacteroides	koreensis	5419	101	7181066	feces, human	PRJNA224116	SAMN12240096	GCA_007341375.1	GCF_007341375.1
Bacteroides kribbi JCM 31391																	Bacteroidetes	Bacteroidia	Bacteroidales	Bacteroidaceae	Bacteroides	kribbi	5416	102	7176701	feces, human	PRJNA224116	SAMN12235768	GCA_007341395.1	GCF_007341395.1
Bacteroides luti DSM 26991																	Bacteroidetes	Bacteroidia	Bacteroidales	Bacteroidaceae	Bacteroides	luti	3114	38	4118748	anaerobic sludge, municipal wastewater	PRJEB18170	SAMN05444405	GCA_900128905.1	GCF_900128905.1
Bacteroides massiliensis C80																(Phocaeicola)	Bacteroidetes	Bacteroidia	Bacteroidales	Bacteroidaceae	Bacteroides	massiliensis	3265	203	4040758	blood, human	PRJNA512876	SAMN10690004	GCA_004349605.1	GCF_004349605.1
Bacteroides massiliensis DSM 17679 dup1																(Phocaeicola)	Bacteroidetes	Bacteroidia	Bacteroidales	Bacteroidaceae	Bacteroides	massiliensis	3776	15	4646209	blood, human	PRJNA224116	SAMN02596944	GCA_000382445.1	GCF_000382445.1
Bacteroides mediterraneensis Marseille-P2644																	Bacteroidetes	Bacteroidia	Bacteroidales	Bacteroidaceae	Bacteroides	mediterraneensis	3258	18	4075696	ileum, human	PRJNA224116	SAMEA4555839	GCA_900128455.1	GCF_900128455.1
Bacteroides ndongoniae Marseille-P3108																	Bacteroidetes	Bacteroidia	Bacteroidales	Bacteroidaceae	Bacteroides	ndongoniae	3937	14	4949270	colon, human	PRJEB16738	SAMEA4523114	GCA_900108345.1	GCF_900108345.1
Bacteroides neonati MS4																	Bacteroidetes	Bacteroidia	Bacteroidales	Bacteroidaceae	Bacteroides	neonati	4102	18	5025333	feces, human	PRJEB4701	SAMEA3138831	GCA_000499785.1	GCF_000499785.1
Bacteroides nordii AM40-30BH																	Bacteroidetes	Bacteroidia	Bacteroidales	Bacteroidaceae	Bacteroides	nordii	4021	68	5489753	feces, human	PRJNA482748	SAMN09736522	GCA_003467365.1	GCF_003467365.1
Bacteroides nordii CL02T12C05																	Bacteroidetes	Bacteroidia	Bacteroidales	Bacteroidaceae	Bacteroides	nordii	4266	10	5718278	feces, human	PRJNA64823	SAMN02463927	GCA_000273175.1	GCF_000273175.1
Bacteroides nordii JCM 12987																	Bacteroidetes	Bacteroidia	Bacteroidales	Bacteroidaceae	Bacteroides	nordii	3397	118	5591555	peritoneal fluid, human	PRJDB566	SAMD00003702	GCA_000613465.1	GCF_000613465.1
Bacteroides oleiciplenus OM05-15BH																	Bacteroidetes	Bacteroidia	Bacteroidales	Bacteroidaceae	Bacteroides	oleiciplenus	4647	53	6457077	feces, human	PRJNA482748	SAMN09736799	GCA_003438445.1	GCF_003438445.1
Bacteroides oleiciplenus YIT 12058		NZ_JH992951	8259	3006	94.977	88	59										Bacteroidetes	Bacteroidia	Bacteroidales	Bacteroidaceae	Bacteroides	oleiciplenus	5313	15	7087734	feces, human	PRJNA46377	SAMN02463851	GCA_000315485.1	GCF_000315485.1
		NZ_JH992951	8259	1225	83.592	88	24
Bacteroides ovatus 0.1XD42-1																	Bacteroidetes	Bacteroidia	Bacteroidales	Bacteroidaceae	Bacteroides	ovatus	4661	69	6457606	animal manure, mouse	PRJNA486904	SAMN10024786	GCA_003612665.1	GCF_003612665.1
Bacteroides ovatus 1001099st1 E5																	Bacteroidetes	Bacteroidia	Bacteroidales	Bacteroidaceae	Bacteroides	ovatus	5005	103	6690361	feces, human	PRJNA518912	SAMN10863220	GCA_005844955.1	GCF_005844955.1
Bacteroides ovatus 1001136st1 E5		NZ_SPGU01000076	7493	4540	90.969	96	89										Bacteroidetes	Bacteroidia	Bacteroidales	Bacteroidaceae	Bacteroides	ovatus	5258	121	6937307	feces, human	PRJNA518912	SAMN10863225	GCA_005844895.1	GCF_005844895.1
Bacteroides ovatus 1001175st1 D1		NZ_SPHA01000047	7268	3834	88.654	93	75										Bacteroidetes	Bacteroidia	Bacteroidales	Bacteroidaceae	Bacteroides	ovatus	4973	63	6752440	feces, human	PRJNA518912	SAMN10863228	GCA_005845305.1	GCF_005845305.1
Bacteroides ovatus 1001175st1 E11		NZ_SPHB01000046	7268	3834	88.654	93	75										Bacteroidetes	Bacteroidia	Bacteroidales	Bacteroidaceae	Bacteroides	ovatus	4968	63	6751978	feces, human	PRJNA518912	SAMN10863236	GCA_005844755.1	GCF_005844755.1
Bacteroides ovatus 1001271st1 H2																	Bacteroidetes	Bacteroidia	Bacteroidales	Bacteroidaceae	Bacteroides	ovatus	5347	64	7032212	feces, human	PRJNA518912	SAMN10863226	GCA_005844905.1	GCF_005844905.1
Bacteroides ovatus 1001275st2 G11																	Bacteroidetes	Bacteroidia	Bacteroidales	Bacteroidaceae	Bacteroides	ovatus	5089	84	6851131	feces, human	PRJNA518912	SAMN10863221	GCA_005844935.1	GCF_005844935.1
Bacteroides ovatus 2789STDY5834943																	Bacteroidetes	Bacteroidia	Bacteroidales	Bacteroidaceae	Bacteroides	ovatus	4935	57	6639065	feces, human	PRJEB10915	SAMEA3545406	GCA_001405735.1	GCF_001405735.1
Bacteroides ovatus 3 8 47FAA																	Bacteroidetes	Bacteroidia	Bacteroidales	Bacteroidaceae	Bacteroides	ovatus	4871	25	6549476	colon, human	PRJNA40011	SAMN02463791	GCA_000218325.1	GCF_000218325.1
Bacteroides ovatus 3725 D1 iv																	Bacteroidetes	Bacteroidia	Bacteroidales	Bacteroidaceae	Bacteroides	ovatus	5754	4	7239254	gut, human	PRJNA484981	SAMN12137645	GCA_007012325.1	GCF_007012325.1
Bacteroides ovatus AF04-17																	Bacteroidetes	Bacteroidia	Bacteroidales	Bacteroidaceae	Bacteroides	ovatus	5014	104	6663758	feces, human	PRJNA482748	SAMN09734177	GCA_003465715.1	GCF_003465715.1
Bacteroides ovatus AF14-13AC																	Bacteroidetes	Bacteroidia	Bacteroidales	Bacteroidaceae	Bacteroides	ovatus	5058	43	6711558	feces, human	PRJNA482748	SAMN09734245	GCA_003465275.1	GCF_003465275.1
Bacteroides ovatus AF20-9LB																	Bacteroidetes	Bacteroidia	Bacteroidales	Bacteroidaceae	Bacteroides	ovatus	5271	98	6853285	feces, human	PRJNA482748	SAMN09734417	GCA_003459425.1	GCF_003459425.1
Bacteroides ovatus AF24-28LB																	Bacteroidetes	Bacteroidia	Bacteroidales	Bacteroidaceae	Bacteroides	ovatus	5294	129	6935191	feces, human	PRJNA482748	SAMN09734471	GCA_003459105.1	GCF_003459105.1
Bacteroides ovatus AF26-20AA																	Bacteroidetes	Bacteroidia	Bacteroidales	Bacteroidaceae	Bacteroides	ovatus	4909	77	6566436	feces, human	PRJNA482748	SAMN09734511	GCA_003458305.1	GCF_003458305.1
Bacteroides ovatus AF27-16BH																	Bacteroidetes	Bacteroidia	Bacteroidales	Bacteroidaceae	Bacteroides	ovatus	5227	79	6998555	feces, human	PRJNA482748	SAMN09734527	GCA_003458905.1	GCF_003458905.1
Bacteroides ovatus AF29-12																	Bacteroidetes	Bacteroidia	Bacteroidales	Bacteroidaceae	Bacteroides	ovatus	5050	100	6684422	feces, human	PRJNA482748	SAMN09734552	GCA_003457725.1	GCF_003457725.1
Bacteroides ovatus am 0171																	Bacteroidetes	Bacteroidia	Bacteroidales	Bacteroidaceae	Bacteroides	ovatus	5012	67	6705538	feces, human	PRJNA496358	SAMN10239570	GCA_004167785.1	GCF_004167785.1
Bacteroides ovatus AM14-26																	Bacteroidetes	Bacteroidia	Bacteroidales	Bacteroidaceae	Bacteroides	ovatus	5048	90	6743313	feces, human	PRJNA482748	SAMN09734808	GCA_003472145.1	GCF_003472145.1
Bacteroides ovatus AM17-48																	Bacteroidetes	Bacteroidia	Bacteroidales	Bacteroidaceae	Bacteroides	ovatus	5230	98	6969907	feces, human	PRJNA482748	SAMN09734853	GCA_003470645.1	GCF_003470645.1
Bacteroides ovatus AM30-13																	Bacteroidetes	Bacteroidia	Bacteroidales	Bacteroidaceae	Bacteroides	ovatus	5174	68	6782617	feces, human	PRJNA482748	SAMN09736408	GCA_003468975.1	GCF_003468975.1
Bacteroides ovatus AM32-14LB																	Bacteroidetes	Bacteroidia	Bacteroidales	Bacteroidaceae	Bacteroides	ovatus	4830	93	6424635	feces, human	PRJNA482748	SAMN09736437	GCA_003468695.1	GCF_003468695.1
Bacteroides ovatus AM40-4																	Bacteroidetes	Bacteroidia	Bacteroidales	Bacteroidaceae	Bacteroides	ovatus	5012	149	6740416	feces, human	PRJNA482748	SAMN09736524	GCA_003468155.1	GCF_003468155.1
Bacteroides ovatus An161									NZ_NFKW01000061	9079	1503	78.044	100	100			Bacteroidetes	Bacteroidia	Bacteroidales	Bacteroidaceae	Bacteroides	ovatus	4954	90	6684163	caecum, chicken	PRJNA377666	SAMN06473630	GCA_002160595.1	GCF_002160595.1
Bacteroides ovatus ATCC 8483																	Bacteroidetes	Bacteroidia	Bacteroidales	Bacteroidaceae	Bacteroides	ovatus	4690	32	6465369	feces, human	PRJNA18191	SAMN00627058	GCA_000154125.1	GCF_000154125.1
Bacteroides ovatus BSD2780061687st1 H2																	Bacteroidetes	Bacteroidia	Bacteroidales	Bacteroidaceae	Bacteroides	ovatus	5035	68	6855201	feces, human	PRJNA518912	SAMN10863229	GCA_005844885.1	GCF_005844885.1
Bacteroides ovatus BSD2780061688st1 A7																	Bacteroidetes	Bacteroidia	Bacteroidales	Bacteroidaceae	Bacteroides	ovatus	5071	64	6807789	feces, human	PRJNA518912	SAMN10863231	GCA_005844865.1	GCF_005844865.1
Bacteroides ovatus BSD2780061688st1 C6																	Bacteroidetes	Bacteroidia	Bacteroidales	Bacteroidaceae	Bacteroides	ovatus	5067	71	6805031	feces, human	PRJNA518912	SAMN10863271	GCA_005845145.1	GCF_005845145.1
Bacteroides ovatus BSD2780120875st1 E1																	Bacteroidetes	Bacteroidia	Bacteroidales	Bacteroidaceae	Bacteroides	ovatus	5098	95	6659128	feces, human	PRJNA518912	SAMN10863214	GCA_005844965.1	GCF_005844965.1
Bacteroides ovatus CL02T12C04																	Bacteroidetes	Bacteroidia	Bacteroidales	Bacteroidaceae	Bacteroides	ovatus	6063	15	7900580	feces, human	PRJNA64825	SAMN02463928	GCA_000273195.1	GCF_000273195.1
Bacteroides ovatus CL03T12C18																	Bacteroidetes	Bacteroidia	Bacteroidales	Bacteroidaceae	Bacteroides	ovatus	5272	19	7010996	feces, human	PRJNA64827	SAMN02463929	GCA_000273215.1	GCF_000273215.1
Bacteroides ovatus CL09T03C03																	Bacteroidetes	Bacteroidia	Bacteroidales	Bacteroidaceae	Bacteroides	ovatus	5147	193	6974841	feces, human	PRJNA283619	SAMN03653578	GCA_001535615.1	GCF_001535615.1
Bacteroides ovatus DSM 1896																	Bacteroidetes	Bacteroidia	Bacteroidales	Bacteroidaceae	Bacteroides	ovatus	4668	60	6373930	feces, human	PRJEB16557	SAMN05444282	GCA_900107475.1	GCF_900107475.1
Bacteroides ovatus ELH-B2																	Bacteroidetes	Bacteroidia	Bacteroidales	Bacteroidaceae	Bacteroides	ovatus	5489	102	7229343	feces, human	PRJNA483264	SAMN09729824	GCA_003363235.1	GCF_003363235.1
Bacteroides ovatus F11																	Bacteroidetes	Bacteroidia	Bacteroidales	Bacteroidaceae	Bacteroides	ovatus	5268	490	6993105	feces, human	PRJNA613498	SAMN14408540	GCA_013361245.1	GCF_013361245.1
Bacteroides ovatus F12																	Bacteroidetes	Bacteroidia	Bacteroidales	Bacteroidaceae	Bacteroides	ovatus	5293	193	7019793	feces, human	PRJNA613498	SAMN14408544	GCA_013361135.1	GCF_013361135.1
Bacteroides ovatus FDAARGOS 733																	Bacteroidetes	Bacteroidia	Bacteroidales	Bacteroidaceae	Bacteroides	ovatus	4895	1	6571392	sigmoid colon tissue, human	PRJNA231221	SAMN11056448	GCA_009734165.1	GCF_009734165.1
Bacteroides ovatus KLE1656																	Bacteroidetes	Bacteroidia	Bacteroidales	Bacteroidaceae	Bacteroides	ovatus	4702	87	6294259	feces, human	PRJNA257718	SAMN03956448	GCA_001578575.1	GCF_001578575.1
Bacteroides ovatus MC1																	Bacteroidetes	Bacteroidia	Bacteroidales	Bacteroidaceae	Bacteroides	ovatus	4871	238	6508427	feces, human	PRJEB29697	SAMEA5574691	GCA_901212435.1	GCF_901212435.1
Bacteroides ovatus NCTC11153																	Bacteroidetes	Bacteroidia	Bacteroidales	Bacteroidaceae	Bacteroides	ovatus	4862	11	6707040	feces, human	PRJEB6403	SAMEA4384067	GCA_900445505.1	GCF_900445505.1
Bacteroides ovatus NLAE-zl-C500																	Bacteroidetes	Bacteroidia	Bacteroidales	Bacteroidaceae	Bacteroides	ovatus	4317	125	5862656	feces, cow	PRJEB15677	SAMN05192581	GCA_900102645.1	GCF_900102645.1
Bacteroides ovatus NLAE-zl-C57																	Bacteroidetes	Bacteroidia	Bacteroidales	Bacteroidaceae	Bacteroides	ovatus	4357	174	6007827	feces, cow	PRJEB15940	SAMN05192582	GCA_900100465.1	GCF_900100465.1
Bacteroides ovatus OF01-19AC																	Bacteroidetes	Bacteroidia	Bacteroidales	Bacteroidaceae	Bacteroides	ovatus	5059	91	6682462	feces, human	PRJNA482748	SAMN09736667	GCA_003463495.1	GCF_003463495.1
Bacteroides ovatus OF05-12AC																	Bacteroidetes	Bacteroidia	Bacteroidales	Bacteroidaceae	Bacteroides	ovatus	5047	80	6715460	feces, human	PRJNA482748	SAMN09736714	GCA_003439865.1	GCF_003439865.1
Bacteroides ovatus SD CMC 3f																	Bacteroidetes	Bacteroidia	Bacteroidales	Bacteroidaceae	Bacteroides	ovatus	5161	156	6775279	gi tract, human	PRJNA42769	SAMN00008359	GCA_000178275.1	GCF_000178275.1
Bacteroides ovatus str. 3725 D1 iv																	Bacteroidetes	Bacteroidia	Bacteroidales	Bacteroidaceae	Bacteroides	ovatus	5401	181	7030448	tissue, human	PRJNA206123	SAMN02370950	GCA_000699725.1	GCF_000699725.1
Bacteroides ovatus str. 3725 D9 iii																	Bacteroidetes	Bacteroidia	Bacteroidales	Bacteroidaceae	Bacteroides	ovatus	5397	556	6980703	tissue, human	PRJNA206124	SAMN02370948	GCA_000699665.1	GCF_000699665.1
Bacteroides ovatus TM07-20																	Bacteroidetes	Bacteroidia	Bacteroidales	Bacteroidaceae	Bacteroides	ovatus	4890	66	6594212	feces, human	PRJNA482748	SAMN09737003	GCA_003466305.1	GCF_003466305.1
Bacteroides ovatus V975																	Bacteroidetes	Bacteroidia	Bacteroidales	Bacteroidaceae	Bacteroides	ovatus	4641	1	6475296	feces, human	PRJEB4366	SAMEA4392618	GCA_900095495.1	GCF_900095495.1
Bacteroides paurosaccharolyticus JCM 15092																(Phocaeicola)	Bacteroidetes	Bacteroidia	Bacteroidales	Bacteroidaceae	Bacteroides	paurosaccharolyticus	2468	89	3430348	methanogenic reactor, cattle farm	PRJDB585	SAMD00009976	GCA_000613805.1	GCF_000613805.1
Bacteroides plebeius AF24-16AC																(Phocaeicola)	Bacteroidetes	Bacteroidia	Bacteroidales	Bacteroidaceae	Bacteroides	plebeius	3236	96	4095120	feces, human	PRJNA482748	SAMN09734461	GCA_003458595.1	GCF_003458595.1
Bacteroides plebeius AF25-1LB																(Phocaeicola)	Bacteroidetes	Bacteroidia	Bacteroidales	Bacteroidaceae	Bacteroides	plebeius	3214	178	4272699	feces, human	PRJNA482748	SAMN09734492	GCA_003458445.1	GCF_003458445.1
Bacteroides plebeius AF27-1																(Phocaeicola)	Bacteroidetes	Bacteroidia	Bacteroidales	Bacteroidaceae	Bacteroides	plebeius	3145	84	4006975	feces, human	PRJNA482748	SAMN09734519	GCA_003458915.1	GCF_003458915.1
Bacteroides plebeius AF31-28B-AC																(Phocaeicola)	Bacteroidetes	Bacteroidia	Bacteroidales	Bacteroidaceae	Bacteroides	plebeius	3385	94	4200071	feces, human	PRJNA482748	SAMN09734581	GCA_003475445.1	GCF_003475445.1
Bacteroides plebeius AF39-11																(Phocaeicola)	Bacteroidetes	Bacteroidia	Bacteroidales	Bacteroidaceae	Bacteroides	plebeius	2995	76	3729283	feces, human	PRJNA482748	SAMN09734682	GCA_003474305.1	GCF_003474305.1
Bacteroides plebeius AM09-36																(Phocaeicola)	Bacteroidetes	Bacteroidia	Bacteroidales	Bacteroidaceae	Bacteroides	plebeius	3200	81	4049089	feces, human	PRJNA482748	SAMN09734757	GCA_003472665.1	GCF_003472665.1
Bacteroides plebeius AM17-44																(Phocaeicola)	Bacteroidetes	Bacteroidia	Bacteroidales	Bacteroidaceae	Bacteroides	plebeius	2779	88	3530609	feces, human	PRJNA482748	SAMN09734851	GCA_003471645.1	GCF_003471645.1
Bacteroides plebeius AM23-23																(Phocaeicola)	Bacteroidetes	Bacteroidia	Bacteroidales	Bacteroidaceae	Bacteroides	plebeius	3159	102	4033057	feces, human	PRJNA482748	SAMN09736287	GCA_003470365.1	GCF_003470365.1
Bacteroides plebeius AM31-10																(Phocaeicola)	Bacteroidetes	Bacteroidia	Bacteroidales	Bacteroidaceae	Bacteroides	plebeius	2955	82	3723715	feces, human	PRJNA482748	SAMN09736423	GCA_003469295.1	GCF_003469295.1
Bacteroides plebeius AM43-8																(Phocaeicola)	Bacteroidetes	Bacteroidia	Bacteroidales	Bacteroidaceae	Bacteroides	plebeius	3504	77	4291238	feces, human	PRJNA482748	SAMN09736573	GCA_003466905.1	GCF_003466905.1
Bacteroides plebeius AM49-7BH																(Phocaeicola)	Bacteroidetes	Bacteroidia	Bacteroidales	Bacteroidaceae	Bacteroides	plebeius	2897	90	4057211	feces, human	PRJNA482748	SAMN09736616	GCA_003463985.1	GCF_003463985.1
Bacteroides plebeius DSM 17135																(Phocaeicola)	Bacteroidetes	Bacteroidia	Bacteroidales	Bacteroidaceae	Bacteroides	plebeius	3536	19	4421924	feces, human	PRJNA27829	SAMN00000028	GCA_000187895.1	GCF_000187895.1
Bacteroides plebeius OM06-2																(Phocaeicola)	Bacteroidetes	Bacteroidia	Bacteroidales	Bacteroidaceae	Bacteroides	plebeius	3263	63	3889096	feces, human	PRJNA482748	SAMN09736821	GCA_003438305.1	GCF_003438305.1
Bacteroides plebeius OM08-14																(Phocaeicola)	Bacteroidetes	Bacteroidia	Bacteroidales	Bacteroidaceae	Bacteroides	plebeius	3457	140	4290588	feces, human	PRJNA482748	SAMN09736851	GCA_003438135.1	GCF_003438135.1
Bacteroides plebeius TF10-3AC																(Phocaeicola)	Bacteroidetes	Bacteroidia	Bacteroidales	Bacteroidaceae	Bacteroides	plebeius	3141	71	3968058	feces, human	PRJNA482748	SAMN09736938	GCA_003437535.1	GCF_003437535.1
Bacteroides propionicifaciens DSM 19291																	Bacteroidetes	Bacteroidia	Bacteroidales	Bacteroidaceae	Bacteroides	propionicifaciens	2166	72	2634691	methanogenic reactor, cattle farm	PRJNA169763	SAMN02441390	GCA_000375405.1	GCF_000375405.1
Bacteroides pyogenes DSM 19673																	Bacteroidetes	Bacteroidia	Bacteroidales	Bacteroidaceae	Bacteroides	pyogenes	2872	43	3394239	abscess, cat	PRJNA583266	SAMN13172994	GCA_014196225.1	no data
Bacteroides pyogenes DSM 20611																	Bacteroidetes	Bacteroidia	Bacteroidales	Bacteroidaceae	Bacteroides	pyogenes	2676	73	3427038	abscess, swine	PRJNA174175	SAMN02441225	GCA_000428105.1	GCF_000428105.1
Bacteroides pyogenes F0041																	Bacteroidetes	Bacteroidia	Bacteroidales	Bacteroidaceae	Bacteroides	pyogenes	2750	120	3568174	oral cavity, human	PRJNA198884	SAMN02436886	GCA_000466505.1	GCF_000466505.1
Bacteroides pyogenes JCM 6292																	Bacteroidetes	Bacteroidia	Bacteroidales	Bacteroidaceae	Bacteroides	pyogenes	2218	112	3405221	feces, pig	PRJDB556	SAMD00013505	GCA_000511735.1	GCF_000511735.1
Bacteroides pyogenes KG-32																	Bacteroidetes	Bacteroidia	Bacteroidales	Bacteroidaceae	Bacteroides	pyogenes	2489	168	3259329	dairy cow	PRJNA553588	SAMN12240305	GCA_008121325.1	GCF_008121325.1
Bacteroides pyogenes NCTC11853																	Bacteroidetes	Bacteroidia	Bacteroidales	Bacteroidaceae	Bacteroides	pyogenes	2638	4	3495913	abscess, cat	PRJEB6403	SAMEA4504047	GCA_900445575.1	GCF_900445575.1
Bacteroides reticulotermitis DSM 105720																	Bacteroidetes	Bacteroidia	Bacteroidales	Bacteroidaceae	Bacteroides	reticulotermitis	4256	55	5382020	gut, termite	PRJNA583265	SAMN13172208	GCA_014196955.1	no data
Bacteroides reticulotermitis JCM 10512																	Bacteroidetes	Bacteroidia	Bacteroidales	Bacteroidaceae	Bacteroides	reticulotermitis	3294	97	5365278	gut, termite	PRJDB561	SAMD00011359	GCA_000517545.1	GCF_000517545.1
Bacteroides rodentium JCM 16496																	Bacteroidetes	Bacteroidia	Bacteroidales	Bacteroidaceae	Bacteroides	rodentium	2967	148	4884492	feces, chinchilla	PRJNA224116	SAMD00002732	GCA_000614125.1	GCF_000614125.1
Bacteroides salanitronis DSM 18170																(Phocaeicola)	Bacteroidetes	Bacteroidia	Bacteroidales	Bacteroidaceae	Bacteroides	salanitronis	3580	4	4308663	cecum, chicken	PRJNA40055	SAMN00713589	GCA_000190575.1	GCF_000190575.1
Bacteroides salyersiae 2789STDY5608871																	Bacteroidetes	Bacteroidia	Bacteroidales	Bacteroidaceae	Bacteroides	salyersiae	4060	19	5455251	feces, human	PRJEB10915	SAMEA3545279	GCA_001405695.1	GCF_001405695.1
Bacteroides salyersiae AM26-2AC																	Bacteroidetes	Bacteroidia	Bacteroidales	Bacteroidaceae	Bacteroides	salyersiae	4178	45	5555940	feces, human	PRJNA482748	SAMN09736336	GCA_003469655.1	GCF_003469655.1
Bacteroides salyersiae BIOML-A1																	Bacteroidetes	Bacteroidia	Bacteroidales	Bacteroidaceae	Bacteroides	salyersiae	4510	58	5834475	feces, human	PRJNA544527	SAMN11943775	GCA_008565595.1	GCF_008565595.1
Bacteroides salyersiae BIOML-A29																	Bacteroidetes	Bacteroidia	Bacteroidales	Bacteroidaceae	Bacteroides	salyersiae	4161	49	5509325	feces, human	PRJNA544527	SAMN11943803	GCA_009025265.1	GCF_009025265.1
Bacteroides salyersiae BIOML-A36																	Bacteroidetes	Bacteroidia	Bacteroidales	Bacteroidaceae	Bacteroides	salyersiae	4017	135	5380689	feces, human	PRJNA544527	SAMN11943810	GCA_009025235.1	GCF_009025235.1
Bacteroides salyersiae CL02T12C01																	Bacteroidetes	Bacteroidia	Bacteroidales	Bacteroidaceae	Bacteroides	salyersiae	4401	7	5815758	feces, human	PRJNA64829	SAMN02463930	GCA_000273235.1	GCF_000273235.1
Bacteroides salyersiae DSM 18765																	Bacteroidetes	Bacteroidia	Bacteroidales	Bacteroidaceae	Bacteroides	salyersiae	3986	6	5315450	appendix, human	PRJNA170350	SAMN02596943	GCA_000381365.1	GCF_000381365.1
Bacteroides sartorii 0.1XD21-62																(Phocaeicola)	Bacteroidetes	Bacteroidia	Bacteroidales	Bacteroidaceae	Bacteroides	sartorii	3923	171	5118265	ceacal content, mouse	PRJNA486904	SAMN09901069	GCA_009911015.1	GCF_009911015.1
Bacteroides sartorii CBBP-3		NZ_JABVZU010000004	8362	1767	93.039	83	35									(Phocaeicola)	Bacteroidetes	Bacteroidia	Bacteroidales	Bacteroidaceae	Bacteroides	sartorii	4360	4	5630518	mouse	PRJNA626599	SAMN14754793	GCA_013358205.1	GCF_013358205.1
		NZ_JABVZU010000004	8362	2243	83.281	83	44
Bacteroides sartorii dnLKV3		NZ_KE159503	8382	1984	92.49	79	39									(Phocaeicola)	Bacteroidetes	Bacteroidia	Bacteroidales	Bacteroidaceae	Bacteroides	sartorii	4278	20	5464209	feces, mouse	PRJNA224116	SAMN01730986	GCA_000403195.2	GCF_000403195.1
		NZ_KE159503	8382	1812	85.817	79	36
Bacteroides sartorii JCM 17136		NZ_BAKM01000067	8361	1984	92.44	83	39									(Phocaeicola)	Bacteroidetes	Bacteroidia	Bacteroidales	Bacteroidaceae	Bacteroides	sartorii	3270	160	5290373	cecum, mouse	PRJDB603	SAMD00010076	GCA_000614185.1	GCF_000614185.1
		NZ_BAKM01000067	8361	2243	83.237	83	44
Bacteroides sartorii NM22 B1																(Phocaeicola)	Bacteroidetes	Bacteroidia	Bacteroidales	Bacteroidaceae	Bacteroides	sartorii	4010	164	5176077	gut, mouse	PRJNA474907	SAMN10878295	GCA_004793835.1	GCF_004793835.1
Bacteroides stercorirosoris DSM 26884																	Bacteroidetes	Bacteroidia	Bacteroidales	Bacteroidaceae	Bacteroides	stercorirosoris	4742	91	6268181	feces, chinchilla	PRJEB18311	SAMN05444350	GCA_900142015.1	GCF_900142015.1
Bacteroides stercorirosoris JCM 17103																	Bacteroidetes	Bacteroidia	Bacteroidales	Bacteroidaceae	Bacteroides	stercorirosoris	3698	203	6241374	feces, chinchilla	PRJDB602	SAMD00010222	GCA_000614165.1	GCF_000614165.1
Bacteroides stercorirosoris OF03-9BH																	Bacteroidetes	Bacteroidia	Bacteroidales	Bacteroidaceae	Bacteroides	stercorirosoris	3920	154	6092914	feces, human	PRJNA482748	SAMN09736702	GCA_003463365.1	GCF_003463365.1
Bacteroides stercoris AF05-4																	Bacteroidetes	Bacteroidia	Bacteroidales	Bacteroidaceae	Bacteroides	stercoris	3145	66	3880952	feces, human	PRJNA482748	SAMN09734188	GCA_003465625.1	GCF_003465625.1
Bacteroides stercoris AF12-7																	Bacteroidetes	Bacteroidia	Bacteroidales	Bacteroidaceae	Bacteroides	stercoris	3303	45	4015577	feces, human	PRJNA482748	SAMN09734224	GCA_003464965.1	GCF_003464965.1
Bacteroides stercoris AF16-30																	Bacteroidetes	Bacteroidia	Bacteroidales	Bacteroidaceae	Bacteroides	stercoris	3223	81	3997770	feces, human	PRJNA482748	SAMN09734311	GCA_003462745.1	GCF_003462745.1
Bacteroides stercoris AF19-2																	Bacteroidetes	Bacteroidia	Bacteroidales	Bacteroidaceae	Bacteroides	stercoris	3252	94	3973524	feces, human	PRJNA482748	SAMN09734387	GCA_003460185.1	GCF_003460185.1
Bacteroides stercoris AF25-30AC																	Bacteroidetes	Bacteroidia	Bacteroidales	Bacteroidaceae	Bacteroides	stercoris	3569	66	4331642	feces, human	PRJNA482748	SAMN09734499	GCA_003458395.1	GCF_003458395.1
Bacteroides stercoris AF26-20BH																	Bacteroidetes	Bacteroidia	Bacteroidales	Bacteroidaceae	Bacteroides	stercoris	3095	81	3918114	feces, human	PRJNA482748	SAMN09734512	GCA_003458275.1	GCF_003458275.1
Bacteroides stercoris AF35-14BH		NZ_QRPP01000034	16718	2863	93.084	72	56										Bacteroidetes	Bacteroidia	Bacteroidales	Bacteroidaceae	Bacteroides	stercoris	3298	59	3982724	feces, human	PRJNA482748	SAMN09734622	GCA_003474995.1	GCF_003474995.1
Bacteroides stercoris AF37-11AC		NZ_QROW01000070	8812	2869	92.89	72	56										Bacteroidetes	Bacteroidia	Bacteroidales	Bacteroidaceae	Bacteroides	stercoris	3251	111	3975883	feces, human	PRJNA482748	SAMN09734657	GCA_003475165.1	GCF_003475165.1
Bacteroides stercoris AF41-6																	Bacteroidetes	Bacteroidia	Bacteroidales	Bacteroidaceae	Bacteroides	stercoris	2841	179	4071869	feces, human	PRJNA482748	SAMN09734693	GCA_003474175.1	GCF_003474175.1
Bacteroides stercoris AM25-16																	Bacteroidetes	Bacteroidia	Bacteroidales	Bacteroidaceae	Bacteroides	stercoris	3526	187	4221790	feces, human	PRJNA482748	SAMN09736302	GCA_003470305.1	GCF_003470305.1
Bacteroides stercoris AM27-18																	Bacteroidetes	Bacteroidia	Bacteroidales	Bacteroidaceae	Bacteroides	stercoris	3268	89	3977398	feces, human	PRJNA482748	SAMN09736347	GCA_003470005.1	GCF_003470005.1
Bacteroides stercoris AM28-15																	Bacteroidetes	Bacteroidia	Bacteroidales	Bacteroidaceae	Bacteroides	stercoris	3024	68	3791877	feces, human	PRJNA482748	SAMN09736369	GCA_003469855.1	GCF_003469855.1
Bacteroides stercoris AM32-16LB																	Bacteroidetes	Bacteroidia	Bacteroidales	Bacteroidaceae	Bacteroides	stercoris	3138	111	3995062	feces, human	PRJNA482748	SAMN09736438	GCA_003468685.1	GCF_003468685.1
Bacteroides stercoris AM36-9BH		NZ_QSHQ01000078	8907	2635	86.528	78	52										Bacteroidetes	Bacteroidia	Bacteroidales	Bacteroidaceae	Bacteroides	stercoris	3594	118	4271349	feces, human	PRJNA482748	SAMN09736487	GCA_003468355.1	GCF_003468355.1
Bacteroides stercoris AM40-34																	Bacteroidetes	Bacteroidia	Bacteroidales	Bacteroidaceae	Bacteroides	stercoris	3302	137	4100528	feces, human	PRJNA482748	SAMN09736523	GCA_003468175.1	GCF_003468175.1
Bacteroides stercoris AM47-5																	Bacteroidetes	Bacteroidia	Bacteroidales	Bacteroidaceae	Bacteroides	stercoris	2551	74	3810507	feces, human	PRJNA482748	SAMN09736600	GCA_003466675.1	GCF_003466675.1
Bacteroides stercoris AM50-6																	Bacteroidetes	Bacteroidia	Bacteroidales	Bacteroidaceae	Bacteroides	stercoris	2652	44	3841364	feces, human	PRJNA482748	SAMN09736623	GCA_003463895.1	GCF_003463895.1
Bacteroides stercoris AM51-2BH																	Bacteroidetes	Bacteroidia	Bacteroidales	Bacteroidaceae	Bacteroides	stercoris	2733	94	3858122	feces, human	PRJNA482748	SAMN09736626	GCA_003463835.1	GCF_003463835.1
Bacteroides stercoris ATCC 43183																	Bacteroidetes	Bacteroidia	Bacteroidales	Bacteroidaceae	Bacteroides	stercoris	3211	17	4009829	feces, human	PRJNA19859	SAMN00000004	GCA_000154525.1	GCF_000154525.1
Bacteroides stercoris BIOML-A1																	Bacteroidetes	Bacteroidia	Bacteroidales	Bacteroidaceae	Bacteroides	stercoris	3298	97	4097969	feces, human	PRJNA544527	SAMN11943813	GCA_009025185.1	GCF_009025185.1
Bacteroides stercoris BIOML-A16		NZ_WCLO01000087	7493	4869	90.696	96	96										Bacteroidetes	Bacteroidia	Bacteroidales	Bacteroidaceae	Bacteroides	stercoris	3563	129	4310077	feces, human	PRJNA544527	SAMN11943828	GCA_009024915.1	GCF_009024915.1
Bacteroides stercoris BIOML-A18		NZ_WCLQ01000085	7493	2511	97.571	96	50										Bacteroidetes	Bacteroidia	Bacteroidales	Bacteroidaceae	Bacteroides	stercoris	3472	115	4258841	feces, human	PRJNA544527	SAMN11943830	GCA_009024815.1	GCF_009024815.1
		NZ_WCLQ01000085	7493	2435	83.901	96	48
Bacteroides stercoris BIOML-A3																	Bacteroidetes	Bacteroidia	Bacteroidales	Bacteroidaceae	Bacteroides	stercoris	3405	99	4193667	feces, human	PRJNA544527	SAMN11943815	GCA_009025135.1	GCF_009025135.1
Bacteroides stercoris BIOML-A5																	Bacteroidetes	Bacteroidia	Bacteroidales	Bacteroidaceae	Bacteroides	stercoris	3583	162	4278558	feces, human	PRJNA544527	SAMN11943817	GCA_009025105.1	GCF_009025105.1
Bacteroides stercoris CC31F																	Bacteroidetes	Bacteroidia	Bacteroidales	Bacteroidaceae	Bacteroides	stercoris	3283	10	4102660	colon, human	PRJNA71531	SAMN02596993	GCA_000413395.1	GCF_000413395.1
Bacteroides stercoris CL09T03C01																	Bacteroidetes	Bacteroidia	Bacteroidales	Bacteroidaceae	Bacteroides	stercoris	3068	117	3858676	feces, human	PRJNA283624	SAMN03653591	GCA_001535605.1	GCF_001535605.1
Bacteroides stercoris DSM 19555																	Bacteroidetes	Bacteroidia	Bacteroidales	Bacteroidaceae	Bacteroides	stercoris	3166	71	3907888	feces, human	PRJEB16546	SAMN05444283	GCA_900106605.1	GCF_900106605.1
Bacteroides stercoris TF03-6																	Bacteroidetes	Bacteroidia	Bacteroidales	Bacteroidaceae	Bacteroides	stercoris	3495	61	4270503	feces, human	PRJNA482748	SAMN09736868	GCA_003438025.1	GCF_003438025.1
Bacteroides stercoris TF05-14																	Bacteroidetes	Bacteroidia	Bacteroidales	Bacteroidaceae	Bacteroides	stercoris	3104	75	3833821	feces, human	PRJNA482748	SAMN09736875	GCA_003438545.1	GCF_003438545.1
Bacteroides stercoris TM06-26		NZ_QSPH01000067	17850	5022	90.024	98	98										Bacteroidetes	Bacteroidia	Bacteroidales	Bacteroidaceae	Bacteroides	stercoris	2598	132	3672134	feces, human	PRJNA482748	SAMN09736989	GCA_003436415.1	GCF_003436415.1
		NZ_QSPH01000067	17850	1749	95.655	98	34
		NZ_QSPH01000067	17850	3239	86.91	98	63
Bacteroides thetaiotaomicron 1 1 6																	Bacteroidetes	Bacteroidia	Bacteroidales	Bacteroidaceae	Bacteroides	thetaiotaomicron	5234	15	6760735	feces, human	PRJNA32435	SAMN02463690	GCA_000159875.2	GCF_000159875.2
Bacteroides thetaiotaomicron 14-106904-2																	Bacteroidetes	Bacteroidia	Bacteroidales	Bacteroidaceae	Bacteroides	thetaiotaomicron	5040	176	6533850	appendix, human	PRJNA345415	SAMN05862073	GCA_001816245.2	GCF_001816245.2
Bacteroides thetaiotaomicron 19 BTHE																	Bacteroidetes	Bacteroidia	Bacteroidales	Bacteroidaceae	Bacteroides	thetaiotaomicron	4764	351	6359255	human	PRJNA267549	SAMN03197381	GCA_001055755.1	GCF_001055755.1
Bacteroides thetaiotaomicron 2789STDY5608873																	Bacteroidetes	Bacteroidia	Bacteroidales	Bacteroidaceae	Bacteroides	thetaiotaomicron	4681	31	6244796	feces, human	PRJEB10915	SAMEA3545281	GCA_001405255.1	GCF_001405255.1
Bacteroides thetaiotaomicron 2789STDY5834846																	Bacteroidetes	Bacteroidia	Bacteroidales	Bacteroidaceae	Bacteroides	thetaiotaomicron	4747	63	6203341	feces, human	PRJEB10915	SAMEA3545312	GCA_001405095.1	GCF_001405095.1
Bacteroides thetaiotaomicron 2789STDY5834899																	Bacteroidetes	Bacteroidia	Bacteroidales	Bacteroidaceae	Bacteroides	thetaiotaomicron	4909	52	6400343	feces, human	PRJEB10915	SAMEA3545362	GCA_001405895.1	GCF_001405895.1
Bacteroides thetaiotaomicron 2789STDY5834945																	Bacteroidetes	Bacteroidia	Bacteroidales	Bacteroidaceae	Bacteroides	thetaiotaomicron	4787	28	6301270	feces, human	PRJEB10915	SAMEA3545408	GCA_001406075.1	GCF_001406075.1
Bacteroides thetaiotaomicron 2e6A																	Bacteroidetes	Bacteroidia	Bacteroidales	Bacteroidaceae	Bacteroides	thetaiotaomicron	4271	1730	5995602	feces, human	PRJEB8299	SAMEA3217995	GCA_001373135.1	GCF_001373135.1
Bacteroides thetaiotaomicron 3731		NZ_CVOY01000100	9657	3786	88.299	98	74										Bacteroidetes	Bacteroidia	Bacteroidales	Bacteroidaceae	Bacteroides	thetaiotaomicron	5456	175	7076464	feces, human	PRJEB8679	SAMEA3334961	GCA_001049535.1	GCF_001049535.1
		NZ_CVOY01000100	9657	1950	95.692	98	38
Bacteroides thetaiotaomicron 7330 dup1																	Bacteroidetes	Bacteroidia	Bacteroidales	Bacteroidaceae	Bacteroides	thetaiotaomicron	4849	1	6487685	feces, human	PRJNA289334	SAMN03852684	GCA_001314975.1	GCF_001314975.1
Bacteroides thetaiotaomicron AD135X1B																	Bacteroidetes	Bacteroidia	Bacteroidales	Bacteroidaceae	Bacteroides	thetaiotaomicron	5073	130	6586201	human	PRJNA557692	SAMN12414680	GCA_009025475.1	GCF_009025475.1
Bacteroides thetaiotaomicron AF03-26																	Bacteroidetes	Bacteroidia	Bacteroidales	Bacteroidaceae	Bacteroides	thetaiotaomicron	4708	63	6170437	feces, human	PRJNA482748	SAMN09734171	GCA_003466025.1	GCF_003466025.1
Bacteroides thetaiotaomicron AF14-20																	Bacteroidetes	Bacteroidia	Bacteroidales	Bacteroidaceae	Bacteroides	thetaiotaomicron	4694	62	6186877	feces, human	PRJNA482748	SAMN09734252	GCA_003464695.1	GCF_003464695.1
Bacteroides thetaiotaomicron AF24-19LB																	Bacteroidetes	Bacteroidia	Bacteroidales	Bacteroidaceae	Bacteroides	thetaiotaomicron	4522	47	6100796	feces, human	PRJNA482748	SAMN09734465	GCA_003458585.1	GCF_003458585.1
Bacteroides thetaiotaomicron AF28-2																	Bacteroidetes	Bacteroidia	Bacteroidales	Bacteroidaceae	Bacteroides	thetaiotaomicron	4957	56	6397762	feces, human	PRJNA482748	SAMN09734544	GCA_003457815.1	GCF_003457815.1
Bacteroides thetaiotaomicron AF37-12																	Bacteroidetes	Bacteroidia	Bacteroidales	Bacteroidaceae	Bacteroides	thetaiotaomicron	5030	105	6532363	feces, human	PRJNA482748	SAMN09734658	GCA_003474715.1	GCF_003474715.1
Bacteroides thetaiotaomicron AF45-16BH																	Bacteroidetes	Bacteroidia	Bacteroidales	Bacteroidaceae	Bacteroides	thetaiotaomicron	4148	225	6404173	feces, human	PRJNA482748	SAMN09734716	GCA_003474005.1	GCF_003474005.1
Bacteroides thetaiotaomicron AM09-21																	Bacteroidetes	Bacteroidia	Bacteroidales	Bacteroidaceae	Bacteroides	thetaiotaomicron	4980	72	6423029	feces, human	PRJNA482748	SAMN09734755	GCA_003472675.1	GCF_003472675.1
Bacteroides thetaiotaomicron AM15-10																	Bacteroidetes	Bacteroidia	Bacteroidales	Bacteroidaceae	Bacteroides	thetaiotaomicron	4560	47	6060376	feces, human	PRJNA482748	SAMN09734814	GCA_003472055.1	GCF_003472055.1
Bacteroides thetaiotaomicron AM26-17LB																	Bacteroidetes	Bacteroidia	Bacteroidales	Bacteroidaceae	Bacteroides	thetaiotaomicron	4409	46	5892252	feces, human	PRJNA482748	SAMN09736331	GCA_003469685.1	GCF_003469685.1
Bacteroides thetaiotaomicron AM30-26																	Bacteroidetes	Bacteroidia	Bacteroidales	Bacteroidaceae	Bacteroides	thetaiotaomicron	5532	85	6909977	feces, human	PRJNA482748	SAMN09736414	GCA_003469365.1	GCF_003469365.1
Bacteroides thetaiotaomicron AM51-2																	Bacteroidetes	Bacteroidia	Bacteroidales	Bacteroidaceae	Bacteroides	thetaiotaomicron	3793	165	5910608	feces, human	PRJNA482748	SAMN09736625	GCA_003463855.1	GCF_003463855.1
Bacteroides thetaiotaomicron ATCC 29741		NZ_SATP01000102	9524	1133	78.994	55	22										Bacteroidetes	Bacteroidia	Bacteroidales	Bacteroidaceae	Bacteroides	thetaiotaomicron	4532	183	6110649	appendix, human	PRJNA512876	SAMN10689999	GCA_004349615.1	GCF_004349615.1
Bacteroides thetaiotaomicron bq 0049		NZ_RCXW01000058	3733	3761	89.657	74	74										Bacteroidetes	Bacteroidia	Bacteroidales	Bacteroidaceae	Bacteroides	thetaiotaomicron	4771	70	6357767	feces, human	PRJNA496358	SAMN10239573	GCA_004167525.1	GCF_004167525.1
Bacteroides thetaiotaomicron C34																	Bacteroidetes	Bacteroidia	Bacteroidales	Bacteroidaceae	Bacteroides	thetaiotaomicron	5104	258	6627629	human	PRJNA512876	SAMN10689998	GCA_004349635.1	GCF_004349635.1
Bacteroides thetaiotaomicron CL15T12C11																	Bacteroidetes	Bacteroidia	Bacteroidales	Bacteroidaceae	Bacteroides	thetaiotaomicron	5246	155	6831212	feces, human	PRJNA506939	SAMN10476872	GCA_007556425.1	GCF_007556425.1
Bacteroides thetaiotaomicron DC20																	Bacteroidetes	Bacteroidia	Bacteroidales	Bacteroidaceae	Bacteroides	thetaiotaomicron	4971	86	6458606	cecum, mouse	PRJNA548111	SAMN12001427	GCA_008329455.1	GCF_008329455.1
Bacteroides thetaiotaomicron DC21																	Bacteroidetes	Bacteroidia	Bacteroidales	Bacteroidaceae	Bacteroides	thetaiotaomicron	4981	68	6468556	cecum, mouse	PRJNA548111	SAMN12001428	GCA_008329425.1	GCF_008329425.1
Bacteroides thetaiotaomicron dnLKV9																	Bacteroidetes	Bacteroidia	Bacteroidales	Bacteroidaceae	Bacteroides	thetaiotaomicron	4622	6	6232883	feces, mouse	PRJNA175974	SAMN01730983	GCA_000403155.2	GCF_000403155.2
Bacteroides thetaiotaomicron DSM 2079																	Bacteroidetes	Bacteroidia	Bacteroidales	Bacteroidaceae	Bacteroides	thetaiotaomicron	4698	2	6304193	feces, human	PRJNA543750	SAMN11776005	GCA_014131755.1	GCF_014131755.1
Bacteroides thetaiotaomicron F9-2																	Bacteroidetes	Bacteroidia	Bacteroidales	Bacteroidaceae	Bacteroides	thetaiotaomicron	4705	5	6283774	feces, human	PRJDB9122	SAMD00198302	GCA_012151035.1	GCF_012151035.1
Bacteroides thetaiotaomicron KLE1254																	Bacteroidetes	Bacteroidia	Bacteroidales	Bacteroidaceae	Bacteroides	thetaiotaomicron	4586	108	6089777	feces, human	PRJNA257720	SAMN04324905	GCA_001578565.1	GCF_001578565.1
Bacteroides thetaiotaomicron KPPR-3																	Bacteroidetes	Bacteroidia	Bacteroidales	Bacteroidaceae	Bacteroides	thetaiotaomicron	4669	38	6227149	rumen, cow	PRJEB16826	SAMN02910322	GCA_900109385.1	GCF_900109385.1
Bacteroides thetaiotaomicron NCTC10582																	Bacteroidetes	Bacteroidia	Bacteroidales	Bacteroidaceae	Bacteroides	thetaiotaomicron	4860	33	6404217	feces, human	PRJEB6403	SAMEA44542918	GCA_900445595.1	GCF_900445595.1
Bacteroides thetaiotaomicron NCTC13706		NZ_UAQK01000011	9525	1137	78.804	55	22										Bacteroidetes	Bacteroidia	Bacteroidales	Bacteroidaceae	Bacteroides	thetaiotaomicron	4728	13	6364001	appendix, human	PRJEB6403	SAMEA4598409	GCA_900445585.1	GCF_900445585.1
Bacteroides thetaiotaomicron NLAE-zl-C579																	Bacteroidetes	Bacteroidia	Bacteroidales	Bacteroidaceae	Bacteroides	thetaiotaomicron	4887	78	6328799	feces, cow	PRJEB16696	SAMN05216253	GCA_900108155.1	GCF_900108155.1
Bacteroides thetaiotaomicron OF03-10BH																	Bacteroidetes	Bacteroidia	Bacteroidales	Bacteroidaceae	Bacteroides	thetaiotaomicron	4186	240	6372846	feces, human	PRJNA482748	SAMN09736686	GCA_003463095.1	GCF_003463095.1
Bacteroides thetaiotaomicron OF05-16BH																	Bacteroidetes	Bacteroidia	Bacteroidales	Bacteroidaceae	Bacteroides	thetaiotaomicron	4135	355	6490474	feces, human	PRJNA482748	SAMN09736717	GCA_003439845.1	GCF_003439845.1
Bacteroides thetaiotaomicron VPI-5482																	Bacteroidetes	Bacteroidia	Bacteroidales	Bacteroidaceae	Bacteroides	thetaiotaomicron	4687	2	6293399	feces, human	PRJNA399	SAMN02604314	GCA_000011065.1	GCF_000011065.1
Bacteroides timonensis AP1																	Bacteroidetes	Bacteroidia	Bacteroidales	Bacteroidaceae	Bacteroides	timonensis	5339	211	7017222	feces, human	PRJNA224116	SAMEA3138833	GCA_000513195.1	GCF_000513195.1
Bacteroides togonis Marseille-P3166																	Bacteroidetes	Bacteroidia	Bacteroidales	Bacteroidaceae	Bacteroides	togonis	3182	23	3977103	colon, human	PRJEB18269	SAMEA18121918	GCA_900130135.1	GCF_900130135.1
Bacteroides uniformis 1001175st1 F6																	Bacteroidetes	Bacteroidia	Bacteroidales	Bacteroidaceae	Bacteroides	uniformis	4016	45	4894439	feces, human	PRJNA518912	SAMN10863233	GCA_005844805.1	GCF_005844805.1
Bacteroides uniformis 1001271st1 A10																	Bacteroidetes	Bacteroidia	Bacteroidales	Bacteroidaceae	Bacteroides	uniformis	3718	85	4609219	feces, human	PRJNA518912	SAMN10863257	GCA_005845245.1	GCF_005845245.1
Bacteroides uniformis 2789STDY5608791																	Bacteroidetes	Bacteroidia	Bacteroidales	Bacteroidaceae	Bacteroides	uniformis	3865	26	4893267	feces, human	PRJEB10915	SAMEA2393087	GCA_001405475.1	GCF_001405475.1
Bacteroides uniformis 2789STDY5608864																	Bacteroidetes	Bacteroidia	Bacteroidales	Bacteroidaceae	Bacteroides	uniformis	3852	32	4735295	feces, human	PRJEB10915	SAMEA3545272	GCA_001406095.1	GCF_001406095.1
Bacteroides uniformis 2789STDY5834844																	Bacteroidetes	Bacteroidia	Bacteroidales	Bacteroidaceae	Bacteroides	uniformis	3675	81	4573204	feces, human	PRJEB10915	SAMEA3545310	GCA_001406635.1	GCF_001406635.1
Bacteroides uniformis 2789STDY5834847																	Bacteroidetes	Bacteroidia	Bacteroidales	Bacteroidaceae	Bacteroides	uniformis	4007	20	4883234	feces, human	PRJEB10915	SAMEA3545313	GCA_001406135.1	GCF_001406135.1
Bacteroides uniformis 2789STDY5834898																	Bacteroidetes	Bacteroidia	Bacteroidales	Bacteroidaceae	Bacteroides	uniformis	4055	67	4943194	feces, human	PRJEB10915	SAMEA3545361	GCA_001405595.1	GCF_001405595.1
Bacteroides uniformis 2789STDY5834942																	Bacteroidetes	Bacteroidia	Bacteroidales	Bacteroidaceae	Bacteroides	uniformis	3772	16	4784733	feces, human	PRJEB10915	SAMEA3545405	GCA_001406715.1	GCF_001406715.1
Bacteroides uniformis 2a3A																	Bacteroidetes	Bacteroidia	Bacteroidales	Bacteroidaceae	Bacteroides	uniformis	3422	929	4514833	feces, human	PRJEB8300	SAMEA3217997	GCA_001403955.1	GCF_001403955.1
Bacteroides uniformis 2a7B																	Bacteroidetes	Bacteroidia	Bacteroidales	Bacteroidaceae	Bacteroides	uniformis	3422	929	4514833	feces, human	PRJEB8300	SAMEA3217998	GCA_000939155.1	GCF_000939155.1
Bacteroides uniformis A12																	Bacteroidetes	Bacteroidia	Bacteroidales	Bacteroidaceae	Bacteroides	uniformis	3929	75	4853819	feces, human	PRJNA613498	SAMN14408539	GCA_013361225.1	GCF_013361225.1
Bacteroides uniformis A23																	Bacteroidetes	Bacteroidia	Bacteroidales	Bacteroidaceae	Bacteroides	uniformis	4138	563	5127954	feces, human	PRJNA613498	SAMN14408542	GCA_013361195.1	GCF_013361195.1
Bacteroides uniformis AF14-14																	Bacteroidetes	Bacteroidia	Bacteroidales	Bacteroidaceae	Bacteroides	uniformis	4613	100	5539408	feces, human	PRJNA482748	SAMN09734246	GCA_003464785.1	GCF_003464785.1
Bacteroides uniformis AF17-20																	Bacteroidetes	Bacteroidia	Bacteroidales	Bacteroidaceae	Bacteroides	uniformis	4089	63	4957414	feces, human	PRJNA482748	SAMN09734330	GCA_003460085.1	GCF_003460085.1
Bacteroides uniformis AF19-23																	Bacteroidetes	Bacteroidia	Bacteroidales	Bacteroidaceae	Bacteroides	uniformis	4030	53	4854399	feces, human	PRJNA482748	SAMN09734391	GCA_003459625.1	GCF_003459625.1
Bacteroides uniformis AF19-3LB																	Bacteroidetes	Bacteroidia	Bacteroidales	Bacteroidaceae	Bacteroides	uniformis	3788	66	4616357	feces, human	PRJNA482748	SAMN09734398	GCA_003459585.1	GCF_003459585.1
Bacteroides uniformis AF21-53																	Bacteroidetes	Bacteroidia	Bacteroidales	Bacteroidaceae	Bacteroides	uniformis	3953	70	4856052	feces, human	PRJNA482748	SAMN09734434	GCA_003459325.1	GCF_003459325.1
Bacteroides uniformis AF28-11																	Bacteroidetes	Bacteroidia	Bacteroidales	Bacteroidaceae	Bacteroides	uniformis	3785	46	4602560	feces, human	PRJNA482748	SAMN09734539	GCA_003457925.1	GCF_003457925.1
Bacteroides uniformis AF32-17																	Bacteroidetes	Bacteroidia	Bacteroidales	Bacteroidaceae	Bacteroides	uniformis	3595	50	4425688	feces, human	PRJNA482748	SAMN09734589	GCA_003475375.1	GCF_003475375.1
Bacteroides uniformis AM09-11																	Bacteroidetes	Bacteroidia	Bacteroidales	Bacteroidaceae	Bacteroides	uniformis	3499	47	4339158	feces, human	PRJNA482748	SAMN09734751	GCA_003473285.1	GCF_003473285.1
Bacteroides uniformis AM14-1																	Bacteroidetes	Bacteroidia	Bacteroidales	Bacteroidaceae	Bacteroides	uniformis	3642	39	4542282	feces, human	PRJNA482748	SAMN09734803	GCA_003472995.1	GCF_003472995.1
Bacteroides uniformis AM16-3																	Bacteroidetes	Bacteroidia	Bacteroidales	Bacteroidaceae	Bacteroides	uniformis	3534	63	4520684	feces, human	PRJNA482748	SAMN09734832	GCA_003470725.1	GCF_003470725.1
Bacteroides uniformis AM18-14LB		NZ_QRJL01000024	9002	4935	89.909	98	97										Bacteroidetes	Bacteroidia	Bacteroidales	Bacteroidaceae	Bacteroides	uniformis	3965	69	4882287	feces, human	PRJNA482748	SAMN09734863	GCA_003471545.1	GCF_003471545.1
Bacteroides uniformis AM21-40																	Bacteroidetes	Bacteroidia	Bacteroidales	Bacteroidaceae	Bacteroides	uniformis	3500	54	4413983	feces, human	PRJNA482748	SAMN09734894	GCA_003470495.1	GCF_003470495.1
Bacteroides uniformis AM28-49																	Bacteroidetes	Bacteroidia	Bacteroidales	Bacteroidaceae	Bacteroides	uniformis	3753	93	4597964	feces, human	PRJNA482748	SAMN09736383	GCA_003469475.1	GCF_003469475.1
Bacteroides uniformis AM29-12AC																	Bacteroidetes	Bacteroidia	Bacteroidales	Bacteroidaceae	Bacteroides	uniformis	4003	52	4858376	feces, human	PRJNA482748	SAMN09736392	GCA_003469465.1	GCF_003469465.1
Bacteroides uniformis AM30-49																	Bacteroidetes	Bacteroidia	Bacteroidales	Bacteroidaceae	Bacteroides	uniformis	3967	41	4921765	feces, human	PRJNA482748	SAMN09736420	GCA_003468865.1	GCF_003468865.1
Bacteroides uniformis AM31-23																	Bacteroidetes	Bacteroidia	Bacteroidales	Bacteroidaceae	Bacteroides	uniformis	3796	54	4668978	feces, human	PRJNA482748	SAMN09736429	GCA_003468755.1	GCF_003468755.1
Bacteroides uniformis AM37-7																	Bacteroidetes	Bacteroidia	Bacteroidales	Bacteroidaceae	Bacteroides	uniformis	3625	59	4425574	feces, human	PRJNA482748	SAMN09736495	GCA_003468325.1	GCF_003468325.1
Bacteroides uniformis AM39-1																	Bacteroidetes	Bacteroidia	Bacteroidales	Bacteroidaceae	Bacteroides	uniformis	3621	35	4480961	feces, human	PRJNA482748	SAMN09736507	GCA_003467505.1	GCF_003467505.1
Bacteroides uniformis AM43-9																	Bacteroidetes	Bacteroidia	Bacteroidales	Bacteroidaceae	Bacteroides	uniformis	3784	59	4659866	feces, human	PRJNA482748	SAMN09736574	GCA_003466885.1	GCF_003466885.1
Bacteroides uniformis An67																	Bacteroidetes	Bacteroidia	Bacteroidales	Bacteroidaceae	Bacteroides	uniformis	3595	33	4580100	caecum, chicken	PRJNA377666	SAMN06473745	GCA_002161435.1	GCF_002161435.1
Bacteroides uniformis ATCC 8492																	Bacteroidetes	Bacteroidia	Bacteroidales	Bacteroidaceae	Bacteroides	uniformis	3701	33	4719097	feces, human	PRJNA18195	SAMN00627060	GCA_000154205.1	GCF_000154205.1
Bacteroides uniformis BIOML-A1		NZ_WCTH01000069	1847	1857	84.33	36	36										Bacteroidetes	Bacteroidia	Bacteroidales	Bacteroidaceae	Bacteroides	uniformis	4018	81	4918178	feces, human	PRJNA544527	SAMN11944032	GCA_009020815.1	GCF_009020815.1
Bacteroides uniformis BIOML-A11																	Bacteroidetes	Bacteroidia	Bacteroidales	Bacteroidaceae	Bacteroides	uniformis	4285	46	5117723	feces, human	PRJNA544527	SAMN11944042	GCA_009020645.1	GCF_009020645.1
Bacteroides uniformis BIOML-A12																	Bacteroidetes	Bacteroidia	Bacteroidales	Bacteroidaceae	Bacteroides	uniformis	4109	70	5011764	feces, human	PRJNA544527	SAMN11944043	GCA_009020605.1	GCF_009020605.1
Bacteroides uniformis BIOML-A19																	Bacteroidetes	Bacteroidia	Bacteroidales	Bacteroidaceae	Bacteroides	uniformis	4446	92	5349415	feces, human	PRJNA544527	SAMN11944050	GCA_009020445.1	GCF_009020445.1
Bacteroides uniformis BIOML-A2																	Bacteroidetes	Bacteroidia	Bacteroidales	Bacteroidaceae	Bacteroides	uniformis	4078	78	4970798	feces, human	PRJNA544527	SAMN11944033	GCA_009020775.1	GCF_009020775.1
Bacteroides uniformis BIOML-A20		NZ_WCTZ01000048	6473	4781	90.525	98	94										Bacteroidetes	Bacteroidia	Bacteroidales	Bacteroidaceae	Bacteroides	uniformis	4058	58	4944595	feces, human	PRJNA544527	SAMN11944051	GCA_009020465.1	GCF_009020465.1
Bacteroides uniformis BIOML-A24		NZ_WCUD01000207	2214	2214	96.703	44	44										Bacteroidetes	Bacteroidia	Bacteroidales	Bacteroidaceae	Bacteroides	uniformis	3820	361	4617408	feces, human	PRJNA544527	SAMN11944055	GCA_009020365.1	GCF_009020365.1
		NZ_WCUD01000340	1038	1038	86.898	21	21
Bacteroides uniformis BIOML-A36																	Bacteroidetes	Bacteroidia	Bacteroidales	Bacteroidaceae	Bacteroides	uniformis	4199	51	5139058	feces, human	PRJNA544527	SAMN11944067	GCA_009020135.1	GCF_009020135.1
Bacteroides uniformis BIOML-A37																	Bacteroidetes	Bacteroidia	Bacteroidales	Bacteroidaceae	Bacteroides	uniformis	4494	259	5472749	feces, human	PRJNA544527	SAMN11944068	GCA_009020165.1	GCF_009020165.1
Bacteroides uniformis BIOML-A39																	Bacteroidetes	Bacteroidia	Bacteroidales	Bacteroidaceae	Bacteroides	uniformis	4266	54	5154397	feces, human	PRJNA544527	SAMN11944070	GCA_009020075.1	GCF_009020075.1
Bacteroides uniformis BIOML-A44		NZ_WCUX01000081	7493	4869	90.696	96	96										Bacteroidetes	Bacteroidia	Bacteroidales	Bacteroidaceae	Bacteroides	uniformis	3988	120	4976401	feces, human	PRJNA544527	SAMN11944075	GCA_009019985.1	GCF_009019985.1
Bacteroides uniformis BIOML-A5																	Bacteroidetes	Bacteroidia	Bacteroidales	Bacteroidaceae	Bacteroides	uniformis	4124	53	4949399	feces, human	PRJNA544527	SAMN11944036	GCA_009020755.1	GCF_009020755.1
Bacteroides uniformis BIOML-A6																	Bacteroidetes	Bacteroidia	Bacteroidales	Bacteroidaceae	Bacteroides	uniformis	3910	33	4900687	feces, human	PRJNA544527	SAMN11944037	GCA_009020735.1	GCF_009020735.1
Bacteroides uniformis BIOML-A85		NZ_WCWL01000067	7493	3107	86.675	96	61										Bacteroidetes	Bacteroidia	Bacteroidales	Bacteroidaceae	Bacteroides	uniformis	4230	103	5253269	feces, human	PRJNA544527	SAMN11944116	GCA_009019185.1	GCF_009019185.1
		NZ_WCWL01000067	7493	1839	97.662	96	36
Bacteroides uniformis BIOML-A87																	Bacteroidetes	Bacteroidia	Bacteroidales	Bacteroidaceae	Bacteroides	uniformis	4044	76	4890407	feces, human	PRJNA544527	SAMN11944118	GCA_009019145.1	GCF_009019145.1
Bacteroides uniformis BSD2780061689st1 G7																	Bacteroidetes	Bacteroidia	Bacteroidales	Bacteroidaceae	Bacteroides	uniformis	4153	87	5139912	feces, human	PRJNA518912	SAMN10863269	GCA_005844235.1	GCF_005844235.1
Bacteroides uniformis ca 0067																	Bacteroidetes	Bacteroidia	Bacteroidales	Bacteroidaceae	Bacteroides	uniformis	3933	46	4890952	feces, human	PRJNA496358	SAMN10239574	GCA_004167505.1	GCF_004167505.1
Bacteroides uniformis CL03T12C37																	Bacteroidetes	Bacteroidia	Bacteroidales	Bacteroidaceae	Bacteroides	uniformis	3980	14	4922797	feces, human	PRJNA64835	SAMN02463933	GCA_000273275.1	GCF_000273275.1
Bacteroides uniformis dnLKV2		NZ_KE159492	8341	1874	91.089	78	37										Bacteroidetes	Bacteroidia	Bacteroidales	Bacteroidaceae	Bacteroides	uniformis	3833	11	4835507	feces, mouse	PRJNA175976	SAMN01730985	GCA_000403175.2	GCF_000403175.1
		NZ_KE159492	8341	1812	85.762	78	36
Bacteroides uniformis DSM 6597																	Bacteroidetes	Bacteroidia	Bacteroidales	Bacteroidaceae	Bacteroides	uniformis	3691	52	4634992	feces, human	PRJEB16550	SAMN05444418	GCA_900107315.1	GCF_900107315.1
Bacteroides uniformis KLE1607																	Bacteroidetes	Bacteroidia	Bacteroidales	Bacteroidaceae	Bacteroides	uniformis	3773	86	4656958	feces, human	PRJNA243490	SAMN03842219	GCA_001578555.1	GCF_001578555.1
Bacteroides uniformis NBRC 113350																	Bacteroidetes	Bacteroidia	Bacteroidales	Bacteroidaceae	Bacteroides	uniformis	4080	5	4989532	feces, human	PRJDB8042	SAMD00169826	GCA_006742345.1	GCF_006742345.1
Bacteroides uniformis OF04-14																	Bacteroidetes	Bacteroidia	Bacteroidales	Bacteroidaceae	Bacteroides	uniformis	3564	53	4481452	feces, human	PRJNA482748	SAMN09736707	GCA_003463315.1	GCF_003463315.1
Bacteroides uniformis OM03-4																	Bacteroidetes	Bacteroidia	Bacteroidales	Bacteroidaceae	Bacteroides	uniformis	4070	64	4993856	feces, human	PRJNA482748	SAMN09736771	GCA_003439225.1	GCF_003439225.1
Bacteroides uniformis OM04-14BH		NZ_QSUW01000030	6344	2863	93.049	72	56										Bacteroidetes	Bacteroidia	Bacteroidales	Bacteroidaceae	Bacteroides	uniformis	3736	38	4633591	feces, human	PRJNA482748	SAMN09736782	GCA_003439685.1	GCF_003439685.1
Bacteroides uniformis OM05-11BH																	Bacteroidetes	Bacteroidia	Bacteroidales	Bacteroidaceae	Bacteroides	uniformis	3794	47	4715503	feces, human	PRJNA482748	SAMN09736796	GCA_003438985.1	GCF_003438985.1
Bacteroides uniformis OM07-9																	Bacteroidetes	Bacteroidia	Bacteroidales	Bacteroidaceae	Bacteroides	uniformis	3774	44	4735098	feces, human	PRJNA482748	SAMN09736841	GCA_003438205.1	GCF_003438205.1
Bacteroides uniformis str. 3978 T3 i																	Bacteroidetes	Bacteroidia	Bacteroidales	Bacteroidaceae	Bacteroides	uniformis	4030	47	5047633	tissue, human	PRJNA206128	SAMN02370940	GCA_000699885.1	GCF_000699885.1
Bacteroides uniformis TF07-2																	Bacteroidetes	Bacteroidia	Bacteroidales	Bacteroidaceae	Bacteroides	uniformis	3813	60	4748699	feces, human	PRJNA482748	SAMN09736902	GCA_003437205.1	GCF_003437205.1
Bacteroides uniformis TF08-13																	Bacteroidetes	Bacteroidia	Bacteroidales	Bacteroidaceae	Bacteroides	uniformis	3728	71	4644724	feces, human	PRJNA482748	SAMN09736914	GCA_003437005.1	GCF_003437005.1
Bacteroides uniformis TF09-22																	Bacteroidetes	Bacteroidia	Bacteroidales	Bacteroidaceae	Bacteroides	uniformis	3869	46	4832690	feces, human	PRJNA482748	SAMN09736925	GCA_003437605.1	GCF_003437605.1
Bacteroides uniformis TM04-30																	Bacteroidetes	Bacteroidia	Bacteroidales	Bacteroidaceae	Bacteroides	uniformis	3723	62	4626421	feces, human	PRJNA482748	SAMN09736974	GCA_003436475.1	GCF_003436475.1
Bacteroides uniformis TM10-17																	Bacteroidetes	Bacteroidia	Bacteroidales	Bacteroidaceae	Bacteroides	uniformis	3660	66	4604809	feces, human	PRJNA482748	SAMN09737024	GCA_003466245.1	GCF_003466245.1
Bacteroides vulgatus 0.1XD21-86																(Phocaeicola)	Bacteroidetes	Bacteroidia	Bacteroidales	Bacteroidaceae	Bacteroides	vulgatus	3531	143	4588351	ceacal content, mouse	PRJNA486904	SAMN09901068	GCA_009910985.1	GCF_009910985.1
Bacteroides vulgatus 1001175st1 C6		NZ_SPHD01000069	7268	3834	88.654	93	75									(Phocaeicola)	Bacteroidetes	Bacteroidia	Bacteroidales	Bacteroidaceae	Bacteroides	vulgatus	4268	100	5255533	feces, human	PRJNA518912	SAMN10863238	GCA_005844725.1	GCF_005844725.1
Bacteroides vulgatus 1001271st1 G7																(Phocaeicola)	Bacteroidetes	Bacteroidia	Bacteroidales	Bacteroidaceae	Bacteroides	vulgatus	4146	89	5204063	feces, human	PRJNA518912	SAMN10863258	GCA_005844385.1	GCF_005844385.1
Bacteroides vulgatus 2789STDY5834842		NZ_CYZI01000064	9039	4356	90.289	98	85									(Phocaeicola)	Bacteroidetes	Bacteroidia	Bacteroidales	Bacteroidaceae	Bacteroides	vulgatus	3975	88	5048219	feces, human	PRJEB10915	SAMEA3545308	GCA_001404375.1	GCF_001404375.1
Bacteroides vulgatus 2789STDY5834897																(Phocaeicola)	Bacteroidetes	Bacteroidia	Bacteroidales	Bacteroidaceae	Bacteroides	vulgatus	4209	111	5192323	feces, human	PRJEB10915	SAMEA3545360	GCA_001405155.1	GCF_001405155.1
Bacteroides vulgatus 2789STDY5834944																(Phocaeicola)	Bacteroidetes	Bacteroidia	Bacteroidales	Bacteroidaceae	Bacteroides	vulgatus	3914	67	4972269	feces, human	PRJEB10915	SAMEA3545407	GCA_001406315.1	GCF_001406315.1
Bacteroides vulgatus AF04-12		NZ_QSBO01000081	7160	1870	97.112	45	37									(Phocaeicola)	Bacteroidetes	Bacteroidia	Bacteroidales	Bacteroidaceae	Bacteroides	vulgatus	4070	136	5105661	feces, human	PRJNA482748	SAMN09734174	GCA_003465765.1	GCF_003465765.1
Bacteroides vulgatus AF04-25		NZ_QSBJ01000103	9114	4926	99.675	99	97		NZ_QSBJ01000103	9114	1500	100	100	100		(Phocaeicola)	Bacteroidetes	Bacteroidia	Bacteroidales	Bacteroidaceae	Bacteroides	vulgatus	4172	159	5180448	feces, human	PRJNA482748	SAMN09734180	GCA_003465695.1	GCF_003465695.1
Bacteroides vulgatus AF12-25																(Phocaeicola)	Bacteroidetes	Bacteroidia	Bacteroidales	Bacteroidaceae	Bacteroides	vulgatus	4228	111	5195636	feces, human	PRJNA482748	SAMN09734217	GCA_003465015.1	GCF_003465015.1
Bacteroides vulgatus AF13-53																(Phocaeicola)	Bacteroidetes	Bacteroidia	Bacteroidales	Bacteroidaceae	Bacteroides	vulgatus	4147	126	5149126	feces, human	PRJNA482748	SAMN09734243	GCA_003465305.1	GCF_003465305.1
Bacteroides vulgatus AF14-8																(Phocaeicola)	Bacteroidetes	Bacteroidia	Bacteroidales	Bacteroidaceae	Bacteroides	vulgatus	4609	206	5511576	feces, human	PRJNA482748	SAMN09734274	GCA_003464405.1	GCF_003464405.1
Bacteroides vulgatus AF15-6A																(Phocaeicola)	Bacteroidetes	Bacteroidia	Bacteroidales	Bacteroidaceae	Bacteroides	vulgatus	4201	144	5154681	feces, human	PRJNA482748	SAMN09734300	GCA_003464205.1	GCF_003464205.1
Bacteroides vulgatus AF16-11																(Phocaeicola)	Bacteroidetes	Bacteroidia	Bacteroidales	Bacteroidaceae	Bacteroides	vulgatus	4280	149	5220172	feces, human	PRJNA482748	SAMN09734303	GCA_003462865.1	GCF_003462865.1
Bacteroides vulgatus AF18-14																(Phocaeicola)	Bacteroidetes	Bacteroidia	Bacteroidales	Bacteroidaceae	Bacteroides	vulgatus	4175	84	5126472	feces, human	PRJNA482748	SAMN09734351	GCA_003460305.1	GCF_003460305.1
Bacteroides vulgatus AF19-16																(Phocaeicola)	Bacteroidetes	Bacteroidia	Bacteroidales	Bacteroidaceae	Bacteroides	vulgatus	4115	138	5104182	feces, human	PRJNA482748	SAMN09734382	GCA_003459715.1	GCF_003459715.1
Bacteroides vulgatus AF20-10		NZ_QRWE01000096	2773	2726	89.362	53	53									(Phocaeicola)	Bacteroidetes	Bacteroidia	Bacteroidales	Bacteroidaceae	Bacteroides	vulgatus	3788	135	4853285	feces, human	PRJNA482748	SAMN09734407	GCA_003459535.1	GCF_003459535.1
Bacteroides vulgatus AF21-45																(Phocaeicola)	Bacteroidetes	Bacteroidia	Bacteroidales	Bacteroidaceae	Bacteroides	vulgatus	3982	96	4940631	feces, human	PRJNA482748	SAMN09734432	GCA_003459365.1	GCF_003459365.1
Bacteroides vulgatus AF25-30LB																(Phocaeicola)	Bacteroidetes	Bacteroidia	Bacteroidales	Bacteroidaceae	Bacteroides	vulgatus	4425	248	5408603	feces, human	PRJNA482748	SAMN09734500	GCA_003458385.1	GCF_003458385.1
Bacteroides vulgatus AF26-3BH																(Phocaeicola)	Bacteroidetes	Bacteroidia	Bacteroidales	Bacteroidaceae	Bacteroides	vulgatus	3749	81	4716014	feces, human	PRJNA482748	SAMN09734515	GCA_003458265.1	GCF_003458265.1
Bacteroides vulgatus AF28-7																(Phocaeicola)	Bacteroidetes	Bacteroidia	Bacteroidales	Bacteroidaceae	Bacteroides	vulgatus	3846	105	4862492	feces, human	PRJNA482748	SAMN09734549	GCA_003457755.1	GCF_003457755.1
Bacteroides vulgatus AF29-13																(Phocaeicola)	Bacteroidetes	Bacteroidia	Bacteroidales	Bacteroidaceae	Bacteroides	vulgatus	3876	129	4910436	feces, human	PRJNA482748	SAMN09734553	GCA_003457705.1	GCF_003457705.1
Bacteroides vulgatus AF31-3																(Phocaeicola)	Bacteroidetes	Bacteroidia	Bacteroidales	Bacteroidaceae	Bacteroides	vulgatus	4093	161	5112322	feces, human	PRJNA482748	SAMN09734583	GCA_003475435.1	GCF_003475435.1
Bacteroides vulgatus AF34-15																(Phocaeicola)	Bacteroidetes	Bacteroidia	Bacteroidales	Bacteroidaceae	Bacteroides	vulgatus	3678	61	4679233	feces, human	PRJNA482748	SAMN09734611	GCA_003475695.1	GCF_003475695.1
Bacteroides vulgatus AF35-11AC																(Phocaeicola)	Bacteroidetes	Bacteroidia	Bacteroidales	Bacteroidaceae	Bacteroides	vulgatus	4075	98	5021465	feces, human	PRJNA482748	SAMN09734619	GCA_003475045.1	GCF_003475045.1
Bacteroides vulgatus AF36-14BH																(Phocaeicola)	Bacteroidetes	Bacteroidia	Bacteroidales	Bacteroidaceae	Bacteroides	vulgatus	4047	132	4936332	feces, human	PRJNA482748	SAMN09734639	GCA_003474845.1	GCF_003474845.1
Bacteroides vulgatus AF37-17		NZ_QROU01000115	6338	1813	93.712	72	35									(Phocaeicola)	Bacteroidetes	Bacteroidia	Bacteroidales	Bacteroidaceae	Bacteroides	vulgatus	4327	176	5321019	feces, human	PRJNA482748	SAMN09734660	GCA_003475135.1	GCF_003475135.1
		NZ_QROU01000115	6338	1094	91.408	72	21
Bacteroides vulgatus AF39-1																(Phocaeicola)	Bacteroidetes	Bacteroidia	Bacteroidales	Bacteroidaceae	Bacteroides	vulgatus	4098	88	5031441	feces, human	PRJNA482748	SAMN09734678	GCA_003474595.1	GCF_003474595.1
Bacteroides vulgatus am 0224																(Phocaeicola)	Bacteroidetes	Bacteroidia	Bacteroidales	Bacteroidaceae	Bacteroides	vulgatus	4372	100	5352199	feces, human	PRJNA496358	SAMN10239575	GCA_004167625.1	GCF_004167625.1
Bacteroides vulgatus AM09-18		NZ_QRMN01000106	9171	3213	99.876	100	64		NZ_QRMN01000106	9171	1500	100	100	100		(Phocaeicola)	Bacteroidetes	Bacteroidia	Bacteroidales	Bacteroidaceae	Bacteroides	vulgatus	4325	167	5412187	feces, human	PRJNA482748	SAMN09734752	GCA_003473265.1	GCF_003473265.1
		NZ_QRMN01000106	9171	1899	100	100	38
Bacteroides vulgatus AM13-10																(Phocaeicola)	Bacteroidetes	Bacteroidia	Bacteroidales	Bacteroidaceae	Bacteroides	vulgatus	3687	84	4664749	feces, human	PRJNA482748	SAMN09734793	GCA_003472225.1	GCF_003472225.1
Bacteroides vulgatus AM14-27																(Phocaeicola)	Bacteroidetes	Bacteroidia	Bacteroidales	Bacteroidaceae	Bacteroides	vulgatus	3971	124	4998238	feces, human	PRJNA482748	SAMN09734809	GCA_003472125.1	GCF_003472125.1
Bacteroides vulgatus AM16-6																(Phocaeicola)	Bacteroidetes	Bacteroidia	Bacteroidales	Bacteroidaceae	Bacteroides	vulgatus	4156	91	5075555	feces, human	PRJNA482748	SAMN09734840	GCA_003471775.1	GCF_003471775.1
Bacteroides vulgatus AM17-30																(Phocaeicola)	Bacteroidetes	Bacteroidia	Bacteroidales	Bacteroidaceae	Bacteroides	vulgatus	3503	70	4498174	feces, human	PRJNA482748	SAMN09734847	GCA_003471705.1	GCF_003471705.1
Bacteroides vulgatus AM21-14																(Phocaeicola)	Bacteroidetes	Bacteroidia	Bacteroidales	Bacteroidaceae	Bacteroides	vulgatus	3817	113	4867986	feces, human	PRJNA482748	SAMN09734887	GCA_003471285.1	GCF_003471285.1
Bacteroides vulgatus AM25-23																(Phocaeicola)	Bacteroidetes	Bacteroidia	Bacteroidales	Bacteroidaceae	Bacteroides	vulgatus	4005	139	5058264	feces, human	PRJNA482748	SAMN09736310	GCA_003470745.1	GCF_003470745.1
Bacteroides vulgatus AM28-1																(Phocaeicola)	Bacteroidetes	Bacteroidia	Bacteroidales	Bacteroidaceae	Bacteroides	vulgatus	3825	60	4817791	feces, human	PRJNA482748	SAMN09736364	GCA_003469525.1	GCF_003469525.1
Bacteroides vulgatus AM29-2																(Phocaeicola)	Bacteroidetes	Bacteroidia	Bacteroidales	Bacteroidaceae	Bacteroides	vulgatus	3704	107	4774296	feces, human	PRJNA482748	SAMN09736399	GCA_003469035.1	GCF_003469035.1
Bacteroides vulgatus AM30-40																(Phocaeicola)	Bacteroidetes	Bacteroidia	Bacteroidales	Bacteroidaceae	Bacteroides	vulgatus	4478	213	5529599	feces, human	PRJNA482748	SAMN09736417	GCA_003468905.1	GCF_003468905.1
Bacteroides vulgatus AM32-26AC																(Phocaeicola)	Bacteroidetes	Bacteroidia	Bacteroidales	Bacteroidaceae	Bacteroides	vulgatus	3421	128	4752890	feces, human	PRJNA482748	SAMN09736444	GCA_003469225.1	GCF_003469225.1
Bacteroides vulgatus AM34-18LB		NZ_QSIH01000092	9233	4067	99.508	100	80		NZ_QSIH01000092	9233	1500	100	100	100		(Phocaeicola)	Bacteroidetes	Bacteroidia	Bacteroidales	Bacteroidaceae	Bacteroides	vulgatus	3964	173	5290901	feces, human	PRJNA482748	SAMN09736463	GCA_003468545.1	GCF_003468545.1
		NZ_QSIH01000092	9233	1111	100	100	22
Bacteroides vulgatus AM35-11																(Phocaeicola)	Bacteroidetes	Bacteroidia	Bacteroidales	Bacteroidaceae	Bacteroides	vulgatus	3634	202	5173194	feces, human	PRJNA482748	SAMN09736471	GCA_003468485.1	GCF_003468485.1
Bacteroides vulgatus AM37-2		NZ_QSHN01000101	9138	3222	99.503	100	63		NZ_QSHN01000101	9138	1500	100	100	100		(Phocaeicola)	Bacteroidetes	Bacteroidia	Bacteroidales	Bacteroidaceae	Bacteroides	vulgatus	4135	161	5107081	feces, human	PRJNA482748	SAMN09736491	GCA_003468345.1	GCF_003468345.1
		NZ_QSHN01000101	9138	1857	100	100	37
Bacteroides vulgatus AM38-19																(Phocaeicola)	Bacteroidetes	Bacteroidia	Bacteroidales	Bacteroidaceae	Bacteroides	vulgatus	4125	101	5106187	feces, human	PRJNA482748	SAMN09736503	GCA_003467565.1	GCF_003467565.1
Bacteroides vulgatus AM39-10																(Phocaeicola)	Bacteroidetes	Bacteroidia	Bacteroidales	Bacteroidaceae	Bacteroides	vulgatus	3686	104	4712457	feces, human	PRJNA482748	SAMN09736508	GCA_003468295.1	GCF_003468295.1
Bacteroides vulgatus AM43-4BH																(Phocaeicola)	Bacteroidetes	Bacteroidia	Bacteroidales	Bacteroidaceae	Bacteroides	vulgatus	4147	115	5155765	feces, human	PRJNA482748	SAMN09736569	GCA_003466945.1	GCF_003466945.1
Bacteroides vulgatus AM44-21		NZ_QSEZ01000058	9531	5069	99.684	100	100		NZ_QSEZ01000058	9531	1500	100	100	100		(Phocaeicola)	Bacteroidetes	Bacteroidia	Bacteroidales	Bacteroidaceae	Bacteroides	vulgatus	4131	86	5111905	feces, human	PRJNA482748	SAMN09736584	GCA_003466785.1	GCF_003466785.1
Bacteroides vulgatus AM46-1																(Phocaeicola)	Bacteroidetes	Bacteroidia	Bacteroidales	Bacteroidaceae	Bacteroides	vulgatus	3354	131	4884071	feces, human	PRJNA482748	SAMN09736590	GCA_003467095.1	GCF_003467095.1
Bacteroides vulgatus ANK132K 3B																(Phocaeicola)	Bacteroidetes	Bacteroidia	Bacteroidales	Bacteroidaceae	Bacteroides	vulgatus	4419	148	5448501	human	PRJNA557692	SAMN12414687	GCA_009025375.1	GCF_009025375.1
Bacteroides vulgatus ATCC 8482																(Phocaeicola)	Bacteroidetes	Bacteroidia	Bacteroidales	Bacteroidaceae	Bacteroides	vulgatus	3966	1	5163189	feces, human	PRJNA13378	SAMN02604309	GCA_000012825.1	GCF_000012825.1
Bacteroides vulgatus ATCC 8492																(Phocaeicola)	Bacteroidetes	Bacteroidia	Bacteroidales	Bacteroidaceae	Bacteroides	vulgatus	4076	35	5454768	feces, human	PRJNA343143	SAMN08570054	GCA_002959625.1	GCF_002959625.1
Bacteroides vulgatus B33																(Phocaeicola)	Bacteroidetes	Bacteroidia	Bacteroidales	Bacteroidaceae	Bacteroides	vulgatus	4461	832	5510537	feces, human	PRJNA613498	SAMN14408538	GCA_013368705.1	GCF_013368705.1
Bacteroides vulgatus CF01-10		NZ_QSDJ01000112	6864	4066	98.475	100	80		NZ_QSDJ01000112	6864	517	99.807	34	34		(Phocaeicola)	Bacteroidetes	Bacteroidia	Bacteroidales	Bacteroidaceae	Bacteroides	vulgatus	3694	214	5130499	feces, human	PRJNA482748	SAMN09736657	GCA_003463605.1	GCF_003463605.1
		NZ_QSDJ01000112	6864	1111	100	100	22
Bacteroides vulgatus CFPLTA002 1B																(Phocaeicola)	Bacteroidetes	Bacteroidia	Bacteroidales	Bacteroidaceae	Bacteroides	vulgatus	4187	123	5232570		PRJNA557692	SAMN12414689	GCA_009025805.1	GCF_009025805.1
Bacteroides vulgatus CL01T12C17		NZ_RWHZ01000109	7113	3223	99.504	64	64		NZ_RWHZ01000109	7113	1500	100	100	100		(Phocaeicola)	Bacteroidetes	Bacteroidia	Bacteroidales	Bacteroidaceae	Bacteroides	vulgatus	4198	161	5294760	feces, human	PRJNA506941	SAMN10476933	GCA_007556405.1	GCF_007556405.1
		NZ_RWHZ01000137	2048	1858	100	37	37
Bacteroides vulgatus CL09T03C04																(Phocaeicola)	Bacteroidetes	Bacteroidia	Bacteroidales	Bacteroidaceae	Bacteroides	vulgatus	3815	12	4916502	feces, human	PRJNA64837	SAMN02463934	GCA_000273295.1	GCF_000273295.1
Bacteroides vulgatus CL10T00C06		NZ_NTHZ01000104	4325	3184	99.497	63	63		NZ_NTHZ01000104	4325	863	100	58	58		(Phocaeicola)	Bacteroidetes	Bacteroidia	Bacteroidales	Bacteroidaceae	Bacteroides	vulgatus	3889	222	4918417	feces, human	PRJNA400641	SAMN07572298	GCA_003568805.1	GCF_003568805.1
		NZ_NTHZ01000130	1589	1589	100	31	31		NZ_NTHZ01000112	2984	647	100	43	43
Bacteroides vulgatus CL14T03C19		NZ_RWIA01000116	7067	3184	99.497	63	63		NZ_RWIA01000116	7067	1500	100	100	100		(Phocaeicola)	Bacteroidetes	Bacteroidia	Bacteroidales	Bacteroidaceae	Bacteroides	vulgatus	4150	172	5312574	feces, human	PRJNA506943	SAMN10477097	GCA_007556395.1	GCF_007556395.1
		NZ_RWIA01000141	2047	1857	100	37	37
Bacteroides vulgatus DH4096S																(Phocaeicola)	Bacteroidetes	Bacteroidia	Bacteroidales	Bacteroidaceae	Bacteroides	vulgatus	3994	81	5039783	feces, human	PRJNA622758	SAMN14525943	GCA_012976745.1	GCF_012976745.1
Bacteroides vulgatus dnLKV7		NZ_KE159472	8382	1984	92.49	79	39									(Phocaeicola)	Bacteroidetes	Bacteroidia	Bacteroidales	Bacteroidaceae	Bacteroides	vulgatus	4021	17	5128730	feces, mouse	PRJNA175975	SAMN01730984	GCA_000403235.2	GCF_000403235.1
		NZ_KE159472	8382	1812	85.817	79	36
Bacteroides vulgatus H23		NZ_JABWDE010000108	7471	3573	91.744	96	70									(Phocaeicola)	Bacteroidetes	Bacteroidia	Bacteroidales	Bacteroidaceae	Bacteroides	vulgatus	4326	218	5334651	feces, human	PRJNA613498	SAMN14408543	GCA_013361175.1	GCF_013361175.1
		NZ_JABWDE010000108	7471	1336	87.425	96	26
Bacteroides vulgatus NCTC10583																(Phocaeicola)	Bacteroidetes	Bacteroidia	Bacteroidales	Bacteroidaceae	Bacteroides	vulgatus	3787	9	4947907	feces, human	PRJEB6403	SAMEA103980414	GCA_900445545.1	GCF_900445545.1
Bacteroides vulgatus NLAE-zl-G202																(Phocaeicola)	Bacteroidetes	Bacteroidia	Bacteroidales	Bacteroidaceae	Bacteroides	vulgatus	3997	106	4974802	feces, cow	PRJEB16837	SAMN04487923	GCA_900109635.1	GCF_900109635.1
Bacteroides vulgatus OF05-14BH																(Phocaeicola)	Bacteroidetes	Bacteroidia	Bacteroidales	Bacteroidaceae	Bacteroides	vulgatus	3941	85	4965918	feces, human	PRJNA482748	SAMN09736716	GCA_003439605.1	GCF_003439605.1
Bacteroides vulgatus OM03-13AC																(Phocaeicola)	Bacteroidetes	Bacteroidia	Bacteroidales	Bacteroidaceae	Bacteroides	vulgatus	4059	141	5009031	feces, human	PRJNA482748	SAMN09736768	GCA_003439275.1	GCF_003439275.1
Bacteroides vulgatus OM06-14																(Phocaeicola)	Bacteroidetes	Bacteroidia	Bacteroidales	Bacteroidaceae	Bacteroides	vulgatus	3762	122	4772657	feces, human	PRJNA482748	SAMN09736816	GCA_003438835.1	GCF_003438835.1
Bacteroides vulgatus OM07-1BH																(Phocaeicola)	Bacteroidetes	Bacteroidia	Bacteroidales	Bacteroidaceae	Bacteroides	vulgatus	3793	102	4814735	feces, human	PRJNA482748	SAMN09736836	GCA_003438705.1	GCF_003438705.1
Bacteroides vulgatus OM08-13BH		NZ_QSTG01000094	9138	3222	99.503	100	63		NZ_QSTG01000094	9138	1500	100	100	100		(Phocaeicola)	Bacteroidetes	Bacteroidia	Bacteroidales	Bacteroidaceae	Bacteroides	vulgatus	4677	171	5657833	feces, human	PRJNA482748	SAMN09736850	GCA_003438645.1	GCF_003438645.1
		NZ_QSTG01000094	9138	1857	100	100	37
Bacteroides vulgatus PC510																(Phocaeicola)	Bacteroidetes	Bacteroidia	Bacteroidales	Bacteroidaceae	Bacteroides	vulgatus	3772	117	4781702	feces, human	PRJNA42763	SAMN00007490	GCA_000178195.1	GCF_000178195.1
Bacteroides vulgatus RH1270																(Phocaeicola)	Bacteroidetes	Bacteroidia	Bacteroidales	Bacteroidaceae	Bacteroides	vulgatus	4100	105	5043389	feces, human	PRJNA557692	SAMN12414698	GCA_009025535.1	GCF_009025535.1
Bacteroides vulgatus RJ2H1																(Phocaeicola)	Bacteroidetes	Bacteroidia	Bacteroidales	Bacteroidaceae	Bacteroides	vulgatus	3995	194	5045792	feces, mouse	PRJNA78795	SAMN08054820	GCA_002796815.1	GCF_002796815.1
Bacteroides vulgatus str. 3775 SLB 10 iv																(Phocaeicola)	Bacteroidetes	Bacteroidia	Bacteroidales	Bacteroidaceae	Bacteroides	vulgatus	4372	134	5443924	tissue, human	PRJNA206132	SAMN02370946	GCA_000699705.1	GCF_000699705.1
Bacteroides vulgatus str. 3975 RP4																(Phocaeicola)	Bacteroidetes	Bacteroidia	Bacteroidales	Bacteroidaceae	Bacteroides	vulgatus	3945	184	4989697	tissue, human	PRJNA206134	SAMN02370951	GCA_000699865.1	GCF_000699865.1
Bacteroides vulgatus TF05-18																(Phocaeicola)	Bacteroidetes	Bacteroidia	Bacteroidales	Bacteroidaceae	Bacteroides	vulgatus	4109	80	5062435	feces, human	PRJNA482748	SAMN09736878	GCA_003437875.1	GCF_003437875.1
Bacteroides vulgatus TF10-3																(Phocaeicola)	Bacteroidetes	Bacteroidia	Bacteroidales	Bacteroidaceae	Bacteroides	vulgatus	4011	87	4966975	feces, human	PRJNA482748	SAMN09736935	GCA_003436855.1	GCF_003436855.1
Bacteroides vulgatus TM04-10																(Phocaeicola)	Bacteroidetes	Bacteroidia	Bacteroidales	Bacteroidaceae	Bacteroides	vulgatus	4077	102	5051994	feces, human	PRJNA482748	SAMN09736967	GCA_003436605.1	GCF_003436605.1
Bacteroides vulgatus TM05-16																(Phocaeicola)	Bacteroidetes	Bacteroidia	Bacteroidales	Bacteroidaceae	Bacteroides	vulgatus	4228	195	5289832	feces, human	PRJNA482748	SAMN09736980	GCA_003437415.1	GCF_003437415.1
Bacteroides vulgatus TM06-6																(Phocaeicola)	Bacteroidetes	Bacteroidia	Bacteroidales	Bacteroidaceae	Bacteroides	vulgatus	4136	104	5146969	feces, human	PRJNA482748	SAMN09736998	GCA_003436175.1	GCF_003436175.1
Bacteroides vulgatus VIC01																(Phocaeicola)	Bacteroidetes	Bacteroidia	Bacteroidales	Bacteroidaceae	Bacteroides	vulgatus	3925	1	5010342	feces, mouse	PRJNA562608	SAMN12645879	GCA_008728395.1	GCF_008728395.1
Bacteroides vulgatus VPI-2365																(Phocaeicola)	Bacteroidetes	Bacteroidia	Bacteroidales	Bacteroidaceae	Bacteroides	vulgatus	3905	73	4988618	cecum, chicken	PRJNA622758	SAMN14525940	GCA_012976375.1	GCF_012976375.1
Bacteroides vulgatus VPI-4025																(Phocaeicola)	Bacteroidetes	Bacteroidia	Bacteroidales	Bacteroidaceae	Bacteroides	vulgatus	4033	111	5140844	tissue, chicken	PRJNA622758	SAMN14525944	GCA_012976275.1	GCF_012976275.1
Bacteroides vulgatus VPI-4245																(Phocaeicola)	Bacteroidetes	Bacteroidia	Bacteroidales	Bacteroidaceae	Bacteroides	vulgatus	3864	91	5005480	feces, human	PRJNA622758	SAMN14525939	GCA_012976365.1	GCF_012976365.1
Bacteroides vulgatus VPI-4496.2																(Phocaeicola)	Bacteroidetes	Bacteroidia	Bacteroidales	Bacteroidaceae	Bacteroides	vulgatus	3937	121	4952174	feces, human	PRJNA622758	SAMN14525945	GCA_012976765.1	GCF_012976765.1
Bacteroides vulgatus VPI-4506		NZ_JABDSH010000023	9042	5022	90.104	98	98									(Phocaeicola)	Bacteroidetes	Bacteroidia	Bacteroidales	Bacteroidaceae	Bacteroides	vulgatus	3979	91	5029481	abdominal cavity, human	PRJNA622758	SAMN14525946	GCA_012976285.1	GCF_012976285.1
Bacteroides vulgatus VPI-5710																(Phocaeicola)	Bacteroidetes	Bacteroidia	Bacteroidales	Bacteroidaceae	Bacteroides	vulgatus	4059	94	5074337	feces, human	PRJNA622758	SAMN14525942	GCA_012976775.1	GCF_012976775.1
Bacteroides vulgatus VPI-6186																(Phocaeicola)	Bacteroidetes	Bacteroidia	Bacteroidales	Bacteroidaceae	Bacteroides	vulgatus	3471	91	4463718	pleural fluid, human	PRJNA622758	SAMN14525941	GCA_012976385.1	GCF_012976385.1
Bacteroides vulgatus VPI-BV8526		NZ_JABDSI010000047	8801	4529	89.667	94	89									(Phocaeicola)	Bacteroidetes	Bacteroidia	Bacteroidales	Bacteroidaceae	Bacteroides	vulgatus	4256	139	5450031	feces, human	PRJNA622758	SAMN14525947	GCA_012976295.1	GCF_012976295.1
Bacteroides vulgatus VPI-C1-13		NZ_JABDSJ010000014	7515	3172	86.917	96	62									(Phocaeicola)	Bacteroidetes	Bacteroidia	Bacteroidales	Bacteroidaceae	Bacteroides	vulgatus	3737	62	4659970	feces, human	PRJNA622758	SAMN14525948	GCA_012976785.1	GCF_012976785.1
		NZ_JABDSJ010000014	7515	1789	97.764	96	35
Bacteroides vulgatus WCA-389-WT-3C																(Phocaeicola)	Bacteroidetes	Bacteroidia	Bacteroidales	Bacteroidaceae	Bacteroides	vulgatus	4310	123	5371334	feces, swine	PRJNA561470	SAMN12619118	GCA_009696545.1	GCF_009696545.1
Bacteroides xylanisolvens AF14-7																	Bacteroidetes	Bacteroidia	Bacteroidales	Bacteroidaceae	Bacteroides	xylanisolvens	4876	159	6247991	feces, human	PRJNA482748	SAMN09734272	GCA_003464445.1	GCF_003464445.1
Bacteroides xylanisolvens AF38-2																	Bacteroidetes	Bacteroidia	Bacteroidales	Bacteroidaceae	Bacteroides	xylanisolvens	5415	142	6851463	feces, human	PRJNA482748	SAMN09734674	GCA_003474645.1	GCF_003474645.1
Bacteroides xylanisolvens AF39-6AC																	Bacteroidetes	Bacteroidia	Bacteroidales	Bacteroidaceae	Bacteroides	xylanisolvens	4672	98	6027336	feces, human	PRJNA482748	SAMN09734689	GCA_003474245.1	GCF_003474245.1
Bacteroides xylanisolvens AM26-1																	Bacteroidetes	Bacteroidia	Bacteroidales	Bacteroidaceae	Bacteroides	xylanisolvens	4521	83	6007553	feces, human	PRJNA482748	SAMN09736325	GCA_003469745.1	GCF_003469745.1
Bacteroides xylanisolvens AM30-47																	Bacteroidetes	Bacteroidia	Bacteroidales	Bacteroidaceae	Bacteroides	xylanisolvens	4572	99	5953845	feces, human	PRJNA482748	SAMN09736419	GCA_003468875.1	GCF_003468875.1
Bacteroides xylanisolvens An107																	Bacteroidetes	Bacteroidia	Bacteroidales	Bacteroidaceae	Bacteroides	xylanisolvens	4285	87	5727688	caecum, chicken	PRJNA377666	SAMN06473578	GCA_002161135.1	GCF_002161135.1
Bacteroides xylanisolvens An109																	Bacteroidetes	Bacteroidia	Bacteroidales	Bacteroidaceae	Bacteroides	xylanisolvens	4274	105	5692802	caecum, chicken	PRJNA377666	SAMN06473580	GCA_002161115.1	GCF_002161115.1
Bacteroides xylanisolvens BIOML-A1																	Bacteroidetes	Bacteroidia	Bacteroidales	Bacteroidaceae	Bacteroides	xylanisolvens	5158	183	6432453	feces, human	PRJNA544527	SAMN11944265	GCA_009101785.1	GCF_009101785.1
Bacteroides xylanisolvens BIOML-A10		NZ_WDCJ01000095	6606	4681	92.267	98	92										Bacteroidetes	Bacteroidia	Bacteroidales	Bacteroidaceae	Bacteroides	xylanisolvens	5163	115	6636792	feces, human	PRJNA544527	SAMN11944274	GCA_009102675.1	GCF_009102675.1
		NZ_WDCJ01000096	2380	2405	85.946	47	47
Bacteroides xylanisolvens BIOML-A14		NZ_WDCN01000073	6607	4993	92.149	98	98										Bacteroidetes	Bacteroidia	Bacteroidales	Bacteroidaceae	Bacteroides	xylanisolvens	5160	89	6640430	feces, human	PRJNA544527	SAMN11944278	GCA_009102605.1	GCF_009102605.1
Bacteroides xylanisolvens BIOML-A16		NZ_WDCP01000133	7493	3832	88.648	96	75										Bacteroidetes	Bacteroidia	Bacteroidales	Bacteroidaceae	Bacteroides	xylanisolvens	5085	219	6426362	feces, human	PRJNA544527	SAMN11944280	GCA_009102625.1	GCF_009102625.1
		NZ_WDCP01000133	7493	1114	98.205	96	22
Bacteroides xylanisolvens BIOML-A3																	Bacteroidetes	Bacteroidia	Bacteroidales	Bacteroidaceae	Bacteroides	xylanisolvens	4915	122	6380964	feces, human	PRJNA544527	SAMN11944267	GCA_009102845.1	GCF_009102845.1
Bacteroides xylanisolvens BIOML-A58																	Bacteroidetes	Bacteroidia	Bacteroidales	Bacteroidaceae	Bacteroides	xylanisolvens	4843	100	6356220	feces, human	PRJNA544527	SAMN11944322	GCA_009102085.1	GCF_009102085.1
Bacteroides xylanisolvens BIOML-A59																	Bacteroidetes	Bacteroidia	Bacteroidales	Bacteroidaceae	Bacteroides	xylanisolvens	5100	151	6552993	feces, human	PRJNA544527	SAMN11944323	GCA_009102075.1	GCF_009102075.1
Bacteroides xylanisolvens BIOML-A70																	Bacteroidetes	Bacteroidia	Bacteroidales	Bacteroidaceae	Bacteroides	xylanisolvens	4765	115	6190324	feces, human	PRJNA544527	SAMN11944334	GCA_009093775.1	GCF_009093775.1
Bacteroides xylanisolvens BIOML-A74		NZ_WDES01000108	9020	3598	91.245	98	70										Bacteroidetes	Bacteroidia	Bacteroidales	Bacteroidaceae	Bacteroides	xylanisolvens	5701	186	7130999	feces, human	PRJNA544527	SAMN11944338	GCA_009093695.1	GCF_009093695.1
		NZ_WDES01000108	9020	1501	87.542	98	30
Bacteroides xylanisolvens CL03T12C04																	Bacteroidetes	Bacteroidia	Bacteroidales	Bacteroidaceae	Bacteroides	xylanisolvens	4564	13	6067695	feces, human	PRJNA64839	SAMN02463935	GCA_000273315.1	GCF_000273315.1
Bacteroides xylanisolvens H204																	Bacteroidetes	Bacteroidia	Bacteroidales	Bacteroidaceae	Bacteroides	xylanisolvens	5029	78	6576996	feces, human	PRJNA484981	SAMN12788007	GCA_008710235.1	GCF_008710235.1
Bacteroides xylanisolvens H207																	Bacteroidetes	Bacteroidia	Bacteroidales	Bacteroidaceae	Bacteroides	xylanisolvens	5022	3	6547285	feces, human	PRJNA484981	SAMN12137749	GCA_006546965.1	GCF_006546965.1
Bacteroides xylanisolvens NLAE-zl-C202																	Bacteroidetes	Bacteroidia	Bacteroidales	Bacteroidaceae	Bacteroides	xylanisolvens	4467	93	5867942	feces, cow	PRJEB17489	SAMN05216250	GCA_900114865.1	GCF_900114865.1
Bacteroides xylanisolvens NLAE-zl-G339																	Bacteroidetes	Bacteroidia	Bacteroidales	Bacteroidaceae	Bacteroides	xylanisolvens	4634	64	6131743	feces, cow	PRJEB16671	SAMN04487924	GCA_900107825.1	GCF_900107825.1
Bacteroides xylanisolvens SD CC 1b																	Bacteroidetes	Bacteroidia	Bacteroidales	Bacteroidaceae	Bacteroides	xylanisolvens	4581	236	6059812	gi tract, human	PRJNA42773	SAMN00007489	GCA_000178215.1	GCF_000178215.1
Bacteroides xylanisolvens SD CC 2a																	Bacteroidetes	Bacteroidia	Bacteroidales	Bacteroidaceae	Bacteroides	xylanisolvens	4515	305	6050198	gi tract, human	PRJNA42771	SAMN00007492	GCA_000178295.1	GCF_000178295.1
Bacteroides xylanisolvens TF10-34																	Bacteroidetes	Bacteroidia	Bacteroidales	Bacteroidaceae	Bacteroides	xylanisolvens	4664	138	6077136	feces, human	PRJNA482748	SAMN09736937	GCA_003437545.1	GCF_003437545.1
Bacteroides xylanisolvens TM09-13		NZ_QSOM01000067	8766	1134	79.277	53	22										Bacteroidetes	Bacteroidia	Bacteroidales	Bacteroidaceae	Bacteroides	xylanisolvens	4179	89	5592152	feces, human	PRJNA482748	SAMN09737014	GCA_003436085.1	GCF_003436085.1
Bacteroides zoogleoformans ATCC 33285																	Bacteroidetes	Bacteroidia	Bacteroidales	Bacteroidaceae	Bacteroides	zoogleoformans	2574	1	3361794	subgingival, human	PRJNA282954	SAMN08472433	GCA_002998435.1	GCF_002998435.1
Balneicella halophila DSM 28579																	Bacteroidetes	Bacteroidia	Bacteroidales	Balneicellaceae	Balneicella	halophila	1796	11	2089523	water, mesothermic spring	PRJNA439844	SAMN08769560	GCA_003096835.1	GCF_003096835.1
Barnesiella intestinihominis YIT 11860																	Bacteroidetes	Bacteroidia	Bacteroidales	Barnesiellaceae	Barnesiella	intestinihominis	2682	5	3443906	feces, human	PRJNA46375	SAMN02595395	GCA_000296465.1	GCF_000296465.1
Barnesiella viscericola DSM 18177																	Bacteroidetes	Bacteroidia	Bacteroidales	Barnesiellaceae	Barnesiella	viscericola	2440	1	3076856	chicken caecum	PRJNA51771	SAMN02769649	GCA_000512915.1	GCF_000512915.1
Butyricimonas faecalis H184																	Bacteroidetes	Bacteroidia	Bacteroidales	Odoribacteraceae	Butyricimonas	faecalis	4097	2	4976422	feces, human	PRJNA494677	SAMN10176434	GCA_003991565.1	GCF_003991565.1
Butyricimonas faecihominis 30A1																	Bacteroidetes	Bacteroidia	Bacteroidales	Odoribacteraceae	Butyricimonas	faecihominis	3822	808	4752022	feces, human	PRJDB7464	SAMD00145103	GCA_003851945.2	GCF_003851945.2
Butyricimonas faecihominis CCUG 65562																	Bacteroidetes	Bacteroidia	Bacteroidales	Odoribacteraceae	Butyricimonas	faecihominis	3844	44	4804398	feces, human	PRJNA563568	SAMN12839048	GCA_008830385.1	GCF_008830385.1
Butyricimonas faecihominis DSM 105721																	Bacteroidetes	Bacteroidia	Bacteroidales	Odoribacteraceae	Butyricimonas	faecihominis	4004	29	4793705	feces, human	PRJNA583273	SAMN13173238	GCA_014196975.1	no data
Butyricimonas paravirosa DSM 105722																	Bacteroidetes	Bacteroidia	Bacteroidales	Odoribacteraceae	Butyricimonas	paravirosa	4394	34	5531556	feces, human	PRJNA583274	SAMN13172350	GCA_011927845.1	GCF_011927845.1
Butyricimonas synergistica DSM 23225																	Bacteroidetes	Bacteroidia	Bacteroidales	Odoribacteraceae	Butyricimonas	synergistica	3732	16	4770838	feces, rat	PRJNA165367	SAMN02256450	GCA_000379665.1	GCF_000379665.1
Butyricimonas virosa AF14-49																	Bacteroidetes	Bacteroidia	Bacteroidales	Odoribacteraceae	Butyricimonas	virosa	4143	139	5124307	feces, human	PRJNA482748	SAMN09734265	GCA_003464505.1	GCF_003464505.1
Butyricimonas virosa AF34-33																	Bacteroidetes	Bacteroidia	Bacteroidales	Odoribacteraceae	Butyricimonas	virosa	3572	75	4537596	feces, human	PRJNA482748	SAMN09734615	GCA_003475685.1	GCF_003475685.1
Butyricimonas virosa AM16-14																	Bacteroidetes	Bacteroidia	Bacteroidales	Odoribacteraceae	Butyricimonas	virosa	3917	95	4864016	feces, human	PRJNA482748	SAMN09734821	GCA_003471965.1	GCF_003471965.1
Butyricimonas virosa DSM 23226																	Bacteroidetes	Bacteroidia	Bacteroidales	Odoribacteraceae	Butyricimonas	virosa	3782	68	4717857	feces, rat	PRJNA195711	SAMN02584930	GCA_000519105.1	GCF_000519105.1
Butyricimonas virosa OF02-7																	Bacteroidetes	Bacteroidia	Bacteroidales	Odoribacteraceae	Butyricimonas	virosa	3915	99	4851888	feces, human	PRJNA482748	SAMN09736684	GCA_003463145.1	GCF_003463145.1
Butyricimonas virosa TF05-17																	Bacteroidetes	Bacteroidia	Bacteroidales	Odoribacteraceae	Butyricimonas	virosa	3883	83	4832834	feces, human	PRJNA482748	SAMN09736876	GCA_003437885.1	GCF_003437885.1
Coprobacter fastidiosus NSB1																	Bacteroidetes	Bacteroidia	Bacteroidales	Barnesiellaceae	Coprobacter	fastidiosus	2576	58	3413912	feces, human	PRJNA209420	SAMN02470788	GCA_000473955.1	GCF_000473955.1
Culturomica massiliensis Marseille-P2698																	Bacteroidetes	Bacteroidia	Bacteroidales	Odoribacteraceae	Culturomica	massiliensis	3486	11	4410591	feces, human	PRJEB14541	SAMEA4043117	GCA_900091655.1	GCF_900091655.1
Duncaniella muris DSM 103720																	Bacteroidetes	Bacteroidia	Bacteroidales	Muribaculaceae	Duncaniella	muris	2682	80	3268790	intestines, mouse	PRJNA434628	SAMN08565571	GCA_003024805.1	GCF_003024805.1
Dysgonomonas alginatilytica DSM 100214																	Bacteroidetes	Bacteroidia	Bacteroidales	Dysgonomonadaceae	Dysgonomonas	alginatilytica	4162	73	5120703	sea sand, ocean	PRJNA402484	SAMN07621226	GCA_003201355.1	GCF_003201355.1
Dysgonomonas capnocytophagoides DSM 22835																	Bacteroidetes	Bacteroidia	Bacteroidales	Dysgonomonadaceae	Dysgonomonas	capnocytophagoides	3442	38	4377988	cutaneous abscess, human	PRJNA195789	SAMN02441172	GCA_000426485.1	GCF_000426485.1
Dysgonomonas capnocytophagoides MRSN571793																	Bacteroidetes	Bacteroidia	Bacteroidales	Dysgonomonadaceae	Dysgonomonas	capnocytophagoides	3788	31	4701093	blood, human	PRJNA527866	SAMN11163606	GCA_004405045.1	GCF_004405045.1
Dysgonomonas gadei ATCC BAA-286																	Bacteroidetes	Bacteroidia	Bacteroidales	Dysgonomonadaceae	Dysgonomonas	gadei	3989	25	5176087	gall bladder, human	PRJNA46409	SAMN02463862	GCA_000213555.1	GCF_000213555.1
Dysgonomonas hofstadii DSM 104969																	Bacteroidetes	Bacteroidia	Bacteroidales	Dysgonomonadaceae	Dysgonomonas	hofstadii	4256	44	5035418	wound, human	PRJNA583280	SAMN13172975	GCA_014196915.1	no data
Dysgonomonas macrotermitis DSM 27370																	Bacteroidetes	Bacteroidia	Bacteroidales	Dysgonomonadaceae	Dysgonomonas	macrotermitis	3809	51	4661550	hindgut, termite	PRJEB18169	SAMN05444362	GCA_900128985.1	GCF_900128985.1
Dysgonomonas macrotermitis JCM 19375																	Bacteroidetes	Bacteroidia	Bacteroidales	Dysgonomonadaceae	Dysgonomonas	macrotermitis	3845	78	4655756	hindgut, termite	PRJDB3926	SAMD00031688	GCA_001047035.1	GCF_001047035.1
Dysgonomonas massiliensis Marseille-P4356																	Bacteroidetes	Bacteroidia	Bacteroidales	Dysgonomonadaceae	Dysgonomonas	massiliensis	2929	26	3472011	feces, human	PRJEB22821	SAMEA104414344	GCA_900240225.1	GCF_900240225.1
Dysgonomonas mossii DSM 22836																	Bacteroidetes	Bacteroidia	Bacteroidales	Dysgonomonadaceae	Dysgonomonas	mossii	3328	28	3954365	abdominal drainage, human	PRJNA46411	SAMN02463863	GCA_000213575.1	GCF_000213575.1
Dysgonomonas mossii P11																	Bacteroidetes	Bacteroidia	Bacteroidales	Dysgonomonadaceae	Dysgonomonas	mossii	3374	169	4163644	oral swab, mouse	PRJNA527079	SAMN11126849	GCA_004569505.1	GCF_004569505.1
Fermentimonas caenicola E5B																	Bacteroidetes	Bacteroidia	Bacteroidales	Dysgonomonadaceae	Fermentimonas	caenicola	2319	1	2808926	soil	PRJEB7091	SAMEA2724983	GCA_000953535.1	GCF_000953535.1
Hallella seregens ATCC 51272																	Bacteroidetes	Bacteroidia	Bacteroidales	Prevotellaceae	Prevotella	seregens	2451	58	3266753	gingival crevice, human	PRJNA204116	SAMN02584977	GCA_000518545.1	GCF_000518545.1
Lascolabacillus massiliensis SIT8																	Bacteroidetes	Bacteroidia	Bacteroidales	Porphyromonadaceae	Lascolabacillus	massiliensis	2287	2	2824716	feces, mouse	PRJEB8934	SAMEA3312814	GCA_001282625.1	GCF_001282625.1
Lentimicrobium saccharophilum TBC1																	Bacteroidetes	Bacteroidia	Bacteroidales	Lentimicrobiaceae	Lentimicrobium	saccharophilum	3308	2	4514407	sludge, mesophilic reactor	PRJDB4040	SAMD00034990	GCA_001192835.1	GCF_001192835.1
Macellibacteroides fermentans DSM 23697																	Bacteroidetes	Bacteroidia	Bacteroidales	Porphyromonadaceae	Macellibacteroides	fermentans	3140	10	3935985	wastewater, abattoir	PRJNA572150	SAMN12812196	GCA_013409575.1	GCF_013409575.1
Massilibacteroides vaginae MV12																	Bacteroidetes	Bacteroidia	Bacteroidales	Porphyromonadaceae	Massilibacteroides	vaginae	2895	9	3710320	vagina, human	PRJEB20505	SAMEA103984634	GCA_900178525.1	GCF_900178525.1
Mediterranea massiliensis Marseille-P2645																	Bacteroidetes	Bacteroidia	Bacteroidales	Bacteroidaceae	Mediterranea	massiliensis	3248	25	3949838	colon, human	PRJEB18047	SAMEA4555841	GCA_900128475.1	GCF_900128475.1
Metaprevotella massiliensis Marseille P-3114																	Bacteroidetes	Bacteroidia	Bacteroidales	Prevotellaceae	Metaprevotella	massiliensis	157	16	185014	duodenum, human	PRJEB21372	SAMEA104418373	GCA_900241015.1	GCF_900241015.1
Microbacter margulisiae DSM 27471																	Bacteroidetes	Bacteroidia	Bacteroidales	Porphyromonadaceae	Microbacter	margulisiae	2945	2	3560913	sediment, Tinto River	PRJNA547272	SAMN12024067	GCA_014192515.1	no data
Millionella massiliensis Marseille-P3215																	Bacteroidetes	Bacteroidia	Bacteroidales	Rikenellaceae	Millionella	massiliensis	2098	2	2888820	colon, human	PRJEB16360	SAMEA4519306	GCA_900104655.1	GCF_900104655.1
Mucinivorans hirudinis M3																	Bacteroidetes	Bacteroidia	Bacteroidales	Rikenellaceae	Mucinivorans	hirudinis	2743	1	3149227	crop, leech	PRJEB5062	SAMEA3139033	GCA_000723505.1	GCF_000723505.1
Muribaculum intestinale DSM 100739																	Bacteroidetes	Bacteroidia	Bacteroidales	Muribaculaceae	Muribaculum	intestinale	2476	103	3103114	intestines, mouse	PRJNA434638	SAMN08565626	GCA_003024845.1	GCF_003024845.1
Muribaculum intestinale DSM 100746																	Bacteroidetes	Bacteroidia	Bacteroidales	Muribaculaceae	Muribaculum	intestinale	2630	116	3245430	intestines, mouse	PRJNA434640	SAMN08565655	GCA_003024855.1	GCF_003024855.1
Muribaculum intestinale NM03 1-53																	Bacteroidetes	Bacteroidia	Bacteroidales	Muribaculaceae	Muribaculum	intestinale	2907	159	3560993	gut, mouse	PRJNA474907	SAMN10878286	GCA_009856815.1	GCF_009856815.1
Muribaculum intestinale NM06 A21																	Bacteroidetes	Bacteroidia	Bacteroidales	Muribaculaceae	Muribaculum	intestinale	2923	130	3558743	gut, mouse	PRJNA474907	SAMN10878289	GCA_004793655.1	GCF_004793655.1
Muribaculum intestinale NM75 1-48a																	Bacteroidetes	Bacteroidia	Bacteroidales	Muribaculaceae	Muribaculum	intestinale	2599	143	3236090	gut, mouse	PRJNA474907	SAMN10878316	GCA_004792675.1	GCF_004792675.1
Muribaculum intestinale YL27																	Bacteroidetes	Bacteroidia	Bacteroidales	Muribaculaceae	Muribaculum	intestinale	2642	1	3306457	ceacal content, mouse	PRJNA317592	SAMN04621612	GCA_001688845.2	GCF_001688845.2
Odoribacter laneus YIT 12061																	Bacteroidetes	Bacteroidia	Bacteroidales	Odoribacteraceae	Odoribacter	laneus	2982	9	3773011	feces, human	PRJNA46423	SAMN02463867	GCA_000243215.1	GCF_000243215.1
Odoribacter splanchnicus AF14-6AC		NZ_QRYW01000079	6426	1131	78.338	25	21										Bacteroidetes	Bacteroidia	Bacteroidales	Odoribacteraceae	Odoribacter	splanchnicus	4138	142	4966053	feces, human	PRJNA482748	SAMN09734271	GCA_003464465.1	GCF_003464465.1
Odoribacter splanchnicus AF15-47																	Bacteroidetes	Bacteroidia	Bacteroidales	Odoribacteraceae	Odoribacter	splanchnicus	3501	93	4404768	feces, human	PRJNA482748	SAMN09734294	GCA_003465155.1	GCF_003465155.1
Odoribacter splanchnicus AF16-14																	Bacteroidetes	Bacteroidia	Bacteroidales	Odoribacteraceae	Odoribacter	splanchnicus	3687	85	4619031	feces, human	PRJNA482748	SAMN09734304	GCA_003462805.1	GCF_003462805.1
Odoribacter splanchnicus AF36-2																	Bacteroidetes	Bacteroidia	Bacteroidales	Odoribacteraceae	Odoribacter	splanchnicus	3749	106	4575351	feces, human	PRJNA482748	SAMN09734646	GCA_003474785.1	GCF_003474785.1
Odoribacter splanchnicus AM30-21																	Bacteroidetes	Bacteroidia	Bacteroidales	Odoribacteraceae	Odoribacter	splanchnicus	3577	37	4497091	feces, human	PRJNA482748	SAMN09736412	GCA_003469405.1	GCF_003469405.1
Odoribacter splanchnicus AM42-31																	Bacteroidetes	Bacteroidia	Bacteroidales	Odoribacteraceae	Odoribacter	splanchnicus	3623	65	4501837	feces, human	PRJNA482748	SAMN09736553	GCA_003467205.1	GCF_003467205.1
Odoribacter splanchnicus AM43-5																	Bacteroidetes	Bacteroidia	Bacteroidales	Odoribacteraceae	Odoribacter	splanchnicus	3867	79	4732863	feces, human	PRJNA482748	SAMN09736570	GCA_003466925.1	GCF_003466925.1
Odoribacter splanchnicus An39																	Bacteroidetes	Bacteroidia	Bacteroidales	Odoribacteraceae	Odoribacter	splanchnicus	3811	76	4696790	caecum, chicken	PRJNA377666	SAMN06473721	GCA_002159415.1	GCF_002159415.1
Odoribacter splanchnicus An45																	Bacteroidetes	Bacteroidia	Bacteroidales	Odoribacteraceae	Odoribacter	splanchnicus	3671	68	4595227	caecum, chicken	PRJNA377666	SAMN06473727	GCA_002161635.1	GCF_002161635.1
Odoribacter splanchnicus BIOML-A1		NZ_WKNQ01000101	6740	1126	78.508	25	21										Bacteroidetes	Bacteroidia	Bacteroidales	Odoribacteraceae	Odoribacter	splanchnicus	3845	178	4669917	feces, human	PRJNA544527	SAMN11946167	GCA_009678805.1	GCF_009678805.1
Odoribacter splanchnicus D22																	Bacteroidetes	Bacteroidia	Bacteroidales	Odoribacteraceae	Odoribacter	splanchnicus	3772	216	4618635	feces, human	PRJNA613498	SAMN14408541	GCA_013361165.1	GCF_013361165.1
Odoribacter splanchnicus DSM 20712																	Bacteroidetes	Bacteroidia	Bacteroidales	Odoribacteraceae	Odoribacter	splanchnicus	3492	1	4392288	abdominal abscess, human	PRJNA43469	SAMN00713588	GCA_000190535.1	GCF_000190535.1
Odoribacter splanchnicus NCTC10825																	Bacteroidetes	Bacteroidia	Bacteroidales	Odoribacteraceae	Odoribacter	splanchnicus	3499	1	4392177	abdominal abscess, human	PRJEB6403	SAMEA44545918	GCA_900187175.1	GCF_900187175.1
Odoribacter splanchnicus NCTC10826																	Bacteroidetes	Bacteroidia	Bacteroidales	Odoribacteraceae	Odoribacter	splanchnicus	3436	22	4392725	feces, human	PRJEB6403	SAMEA104281636	GCA_900454195.1	GCF_900454195.1
Odoribacter splanchnicus OF03-11																	Bacteroidetes	Bacteroidia	Bacteroidales	Odoribacteraceae	Odoribacter	splanchnicus	3796	71	4600084	feces, human	PRJNA482748	SAMN09736687	GCA_003463405.1	GCF_003463405.1
Paludibacter jiangxiensis NM7																	Bacteroidetes	Bacteroidia	Bacteroidales	Paludibacteraceae	Paludibacter	jiangxiensis	2838	4	3664884	soil, anoxic rice field	PRJDB4691	SAMD00049477	GCA_001618385.1	GCF_001618385.1
Paludibacter propionicigenes WB4																	Bacteroidetes	Bacteroidia	Bacteroidales	Paludibacteraceae	Paludibacter	propionicigenes	2927	1	3685504	anoxic soil, rice field	PRJNA42009	SAMN00016731	GCA_000183135.1	GCF_000183135.1
Parabacteroides acidifaciens 426-9																	Bacteroidetes	Bacteroidia	Bacteroidales	Tannerellaceae	Parabacteroides	acidifaciens	3872	144	5101196	feces, human	PRJNA224116	SAMN09730708	GCA_003363715.1	GCF_003363715.1
Parabacteroides bouchesdurhonensis Marseille-P3763																	Bacteroidetes	Bacteroidia	Bacteroidales	Tannerellaceae	Parabacteroides	bouchesdurhonensis	3015	2	3732097	feces, human	PRJEB21317	SAMEA104125941	GCA_900186615.1	GCF_900186615.1
Parabacteroides chartae DSM 24967																	Bacteroidetes	Bacteroidia	Bacteroidales	Tannerellaceae	Parabacteroides	chartae	3080	44	3915786	wastewater, paper mill	PRJEB19712	SAMN05660349	GCA_900168155.1	GCF_900168155.1
Parabacteroides chinchillae DSM 29073																	Bacteroidetes	Bacteroidia	Bacteroidales	Tannerellaceae	Parabacteroides	chinchillae	2964	38	3571001	feces, chinchilla	PRJEB16710	SAMN05444001	GCA_900108035.1	GCF_900108035.1
Parabacteroides distasonis 2789STDY5608822																	Bacteroidetes	Bacteroidia	Bacteroidales	Tannerellaceae	Parabacteroides	distasonis	3988	29	5029189	feces, human	PRJEB10915	SAMEA3545231	GCA_001405775.1	GCF_001405775.1
Parabacteroides distasonis 2789STDY5608872																	Bacteroidetes	Bacteroidia	Bacteroidales	Tannerellaceae	Parabacteroides	distasonis	4091	23	5099398	feces, human	PRJEB10915	SAMEA3545280	GCA_001405935.1	GCF_001405935.1
Parabacteroides distasonis 2789STDY5834948																	Bacteroidetes	Bacteroidia	Bacteroidales	Tannerellaceae	Parabacteroides	distasonis	4090	45	5073478	feces, human	PRJEB10915	SAMEA3545411	GCA_001406015.1	GCF_001406015.1
Parabacteroides distasonis 2b7A																	Bacteroidetes	Bacteroidia	Bacteroidales	Tannerellaceae	Parabacteroides	distasonis	3700	1471	4834135	feces, human	PRJEB8305	SAMEA3218008	GCA_000939775.1	GCF_000939775.1
Parabacteroides distasonis 8-P5																	Bacteroidetes	Bacteroidia	Bacteroidales	Tannerellaceae	Parabacteroides	distasonis	3666	224	4371412	animal manure, mouse	PRJNA486904	SAMN10024823	GCA_003671805.1	GCF_003671805.1
Parabacteroides distasonis ADR1290 3B		NZ_VOIA01000042	8895	1134	79.365	53	22										Bacteroidetes	Bacteroidia	Bacteroidales	Tannerellaceae	Parabacteroides	distasonis	4218	56	5200447	feces, human	PRJNA557692	SAMN12414683	GCA_007896565.1	GCF_007896565.1
Parabacteroides distasonis ADR129M		NZ_WCIA01000032	8895	1134	79.365	53	22										Bacteroidetes	Bacteroidia	Bacteroidales	Tannerellaceae	Parabacteroides	distasonis	4237	62	5217494	feces, human	PRJNA557692	SAMN12414684	GCA_009025675.1	GCF_009025675.1
Parabacteroides distasonis AF14-4AC																	Bacteroidetes	Bacteroidia	Bacteroidales	Tannerellaceae	Parabacteroides	distasonis	4250	48	5187286	feces, human	PRJNA482748	SAMN09734266	GCA_003464475.1	GCF_003464475.1
Parabacteroides distasonis AF18-10																	Bacteroidetes	Bacteroidia	Bacteroidales	Tannerellaceae	Parabacteroides	distasonis	4103	45	5151392	feces, human	PRJNA482748	SAMN09734349	GCA_003459965.1	GCF_003459965.1
Parabacteroides distasonis AF33-31																	Bacteroidetes	Bacteroidia	Bacteroidales	Tannerellaceae	Parabacteroides	distasonis	4240	83	5176159	feces, human	PRJNA482748	SAMN09734605	GCA_003475725.1	GCF_003475725.1
Parabacteroides distasonis AF36-3																	Bacteroidetes	Bacteroidia	Bacteroidales	Tannerellaceae	Parabacteroides	distasonis	4023	57	5043355	feces, human	PRJNA482748	SAMN09734649	GCA_003474765.1	GCF_003474765.1
Parabacteroides distasonis AF42-3																	Bacteroidetes	Bacteroidia	Bacteroidales	Tannerellaceae	Parabacteroides	distasonis	3341	69	4864087	feces, human	PRJNA482748	SAMN09734703	GCA_003474055.1	GCF_003474055.1
Parabacteroides distasonis AM15-13																	Bacteroidetes	Bacteroidia	Bacteroidales	Tannerellaceae	Parabacteroides	distasonis	3960	48	4929709	feces, human	PRJNA482748	SAMN09734815	GCA_003472045.1	GCF_003472045.1
Parabacteroides distasonis AM16-4		NZ_QRKE01000047	6323	3006	94.045	94	59										Bacteroidetes	Bacteroidia	Bacteroidales	Tannerellaceae	Parabacteroides	distasonis	4441	74	5403393	feces, human	PRJNA482748	SAMN09734835	GCA_003471825.1	GCF_003471825.1
		NZ_QRKE01000047	6323	1809	86.235	94	36
Parabacteroides distasonis AM25-3																	Bacteroidetes	Bacteroidia	Bacteroidales	Tannerellaceae	Parabacteroides	distasonis	3955	314	4953783	feces, human	PRJNA482748	SAMN09736314	GCA_003469775.1	GCF_003469775.1
Parabacteroides distasonis AM26-10																	Bacteroidetes	Bacteroidia	Bacteroidales	Tannerellaceae	Parabacteroides	distasonis	4410	48	5348683	feces, human	PRJNA482748	SAMN09736326	GCA_003469715.1	GCF_003469715.1
Parabacteroides distasonis AM30-4																	Bacteroidetes	Bacteroidia	Bacteroidales	Tannerellaceae	Parabacteroides	distasonis	4100	51	4979547	feces, human	PRJNA482748	SAMN09736416	GCA_003468915.1	GCF_003468915.1
Parabacteroides distasonis AM32-23																	Bacteroidetes	Bacteroidia	Bacteroidales	Tannerellaceae	Parabacteroides	distasonis	4287	99	5247033	feces, human	PRJNA482748	SAMN09736442	GCA_003469235.1	GCF_003469235.1
Parabacteroides distasonis AM33-1																	Bacteroidetes	Bacteroidia	Bacteroidales	Tannerellaceae	Parabacteroides	distasonis	3979	60	4939379	feces, human	PRJNA482748	SAMN09736448	GCA_003468605.1	GCF_003468605.1
Parabacteroides distasonis AM38-13AC																	Bacteroidetes	Bacteroidia	Bacteroidales	Tannerellaceae	Parabacteroides	distasonis	4180	37	5119132	feces, human	PRJNA482748	SAMN09736501	GCA_003467575.1	GCF_003467575.1
Parabacteroides distasonis AM50-1																	Bacteroidetes	Bacteroidia	Bacteroidales	Tannerellaceae	Parabacteroides	distasonis	3889	127	5383493	feces, human	PRJNA482748	SAMN09736618	GCA_003464145.1	GCF_003464145.1
Parabacteroides distasonis AM54-10XD																	Bacteroidetes	Bacteroidia	Bacteroidales	Tannerellaceae	Parabacteroides	distasonis	3757	113	5276076	feces, human	PRJNA482748	SAMN09736632	GCA_003463785.1	GCF_003463785.1
Parabacteroides distasonis An199																	Bacteroidetes	Bacteroidia	Bacteroidales	Tannerellaceae	Parabacteroides	distasonis	4101	62	5132535	caecum, chicken	PRJNA377666	SAMN06473660	GCA_002160095.1	GCF_002160095.1
Parabacteroides distasonis ATCC 8503																	Bacteroidetes	Bacteroidia	Bacteroidales	Tannerellaceae	Parabacteroides	distasonis	3842	1	4811379	feces, human	PRJNA13485	SAMN02604310	GCA_000012845.1	GCF_000012845.1
Parabacteroides distasonis BIOML-A1																	Bacteroidetes	Bacteroidia	Bacteroidales	Tannerellaceae	Parabacteroides	distasonis	4492	333	5624603	feces, human	PRJNA544527	SAMN11946185	GCA_009677535.1	GCF_009677535.1
Parabacteroides distasonis BIOML-A10		NZ_WKMX01000034	6607	3151	91.907	98	62										Bacteroidetes	Bacteroidia	Bacteroidales	Tannerellaceae	Parabacteroides	distasonis	4179	46	5204877	feces, human	PRJNA544527	SAMN11946194	GCA_009677065.1	GCF_009677065.1
		NZ_WKMX01000034	6607	1919	92.861	98	38
Parabacteroides distasonis BIOML-A13		NZ_WKMV01000029	6879	4541	90.156	89	89										Bacteroidetes	Bacteroidia	Bacteroidales	Tannerellaceae	Parabacteroides	distasonis	4227	102	5188734	feces, human	PRJNA544527	SAMN11946197	GCA_009677385.1	GCF_009677385.1
Parabacteroides distasonis BIOML-A22		NZ_WKMM01000047	6418	4480	90.246	98	88										Bacteroidetes	Bacteroidia	Bacteroidales	Tannerellaceae	Parabacteroides	distasonis	4331	221	5406382	feces, human	PRJNA544527	SAMN11946206	GCA_009677355.1	GCF_009677355.1
Parabacteroides distasonis BIOML-A23																	Bacteroidetes	Bacteroidia	Bacteroidales	Tannerellaceae	Parabacteroides	distasonis	3998	53	4950144	feces, human	PRJNA544527	SAMN11946207	GCA_009678635.1	GCF_009678635.1
Parabacteroides distasonis BIOML-A25																	Bacteroidetes	Bacteroidia	Bacteroidales	Tannerellaceae	Parabacteroides	distasonis	4032	36	5035588	feces, human	PRJNA544527	SAMN11946209	GCA_009677285.1	GCF_009677285.1
Parabacteroides distasonis BIOML-A36																	Bacteroidetes	Bacteroidia	Bacteroidales	Tannerellaceae	Parabacteroides	distasonis	4104	53	5089730	feces, human	PRJNA544527	SAMN11946220	GCA_009677245.1	GCF_009677245.1
Parabacteroides distasonis BIOML-A9		NZ_WKMY01000036	9020	4602	89.983	98	90										Bacteroidetes	Bacteroidia	Bacteroidales	Tannerellaceae	Parabacteroides	distasonis	4376	80	5321794	feces, human	PRJNA544527	SAMN11946193	GCA_009677035.1	GCF_009677035.1
Parabacteroides distasonis CavFT-hAR46																	Bacteroidetes	Bacteroidia	Bacteroidales	Tannerellaceae	Parabacteroides	distasonis	3929	1	4952323	intramural gut wall, human	PRJNA542869	SAMN11642307	GCA_006149185.1	GCF_006149185.1
Parabacteroides distasonis CBA7138																	Bacteroidetes	Bacteroidia	Bacteroidales	Tannerellaceae	Parabacteroides	distasonis	4352	37	5561540	feces, human	PRJNA393240	SAMN07326318	GCA_003386475.1	GCF_003386475.1
Parabacteroides distasonis CBBP																	Bacteroidetes	Bacteroidia	Bacteroidales	Tannerellaceae	Parabacteroides	distasonis	4377	1	5379509	transplanted human feces, mouse	PRJNA626599	SAMN14645711	GCA_012851305.1	GCF_012851305.1
Parabacteroides distasonis CFPLTA003 1B																	Bacteroidetes	Bacteroidia	Bacteroidales	Tannerellaceae	Parabacteroides	distasonis	4679	69	5615180	feces, human	PRJNA557692	SAMN12414690	GCA_007896695.1	GCF_007896695.1
Parabacteroides distasonis CFPLTA006 1B		NZ_WCIH01000022	6681	3147	95.901	82	62										Bacteroidetes	Bacteroidia	Bacteroidales	Tannerellaceae	Parabacteroides	distasonis	4272	47	5235293	feces, human	PRJNA557692	SAMN12414693	GCA_009025485.1	GCF_009025485.1
		NZ_WCIH01000022	6681	1150	95.478	82	23
Parabacteroides distasonis CL03T12C09																	Bacteroidetes	Bacteroidia	Bacteroidales	Tannerellaceae	Parabacteroides	distasonis	4059	5	5063281	feces, human	PRJNA64883	SAMN02463937	GCA_000307455.1	GCF_000307455.1
Parabacteroides distasonis CL09T03C24																	Bacteroidetes	Bacteroidia	Bacteroidales	Tannerellaceae	Parabacteroides	distasonis	4305	10	5338538	feces, human	PRJNA64885	SAMN02463938	GCA_000307435.1	GCF_000307435.1
Parabacteroides distasonis FDAARGOS 344																	Bacteroidetes	Bacteroidia	Bacteroidales	Tannerellaceae	Parabacteroides	distasonis	3908	7	4963958	feces, human	PRJNA231221	SAMN06173357	GCA_002206325.2	GCF_002206325.1
Parabacteroides distasonis FDAARGOS 615																	Bacteroidetes	Bacteroidia	Bacteroidales	Tannerellaceae	Parabacteroides	distasonis	4019	2	5112778	clinical isolate, human	PRJNA231221	SAMN11056330	GCA_012273055.1	GCF_012273055.1
Parabacteroides distasonis FDAARGOS 759																	Bacteroidetes	Bacteroidia	Bacteroidales	Tannerellaceae	Parabacteroides	distasonis	3896	1	4926033	feces, human	PRJNA231221	SAMN11056474	GCA_013267615.1	GCF_013267615.1
Parabacteroides distasonis NBRC 113806																	Bacteroidetes	Bacteroidia	Bacteroidales	Tannerellaceae	Parabacteroides	distasonis	4131	1	5179960	feces, human	PRJDB8042	SAMD00169831	GCA_006739545.1	GCF_006739545.1
Parabacteroides distasonis NCTC11152																	Bacteroidetes	Bacteroidia	Bacteroidales	Tannerellaceae	Parabacteroides	distasonis	3896	3	4888086	feces, human	PRJEB6403	SAMEA4412705	GCA_900445525.1	GCF_900445525.1
Parabacteroides distasonis NM39 I3																	Bacteroidetes	Bacteroidia	Bacteroidales	Tannerellaceae	Parabacteroides	distasonis	3465	177	4216115	gut, mouse	PRJNA474907	SAMN10878298	GCA_004793765.1	GCF_004793765.1
Parabacteroides distasonis OM02-13																	Bacteroidetes	Bacteroidia	Bacteroidales	Tannerellaceae	Parabacteroides	distasonis	4297	61	5294086	feces, human	PRJNA482748	SAMN09736748	GCA_003439415.1	GCF_003439415.1
Parabacteroides distasonis OM07-5BH																	Bacteroidetes	Bacteroidia	Bacteroidales	Tannerellaceae	Parabacteroides	distasonis	4081	33	5038210	feces, human	PRJNA482748	SAMN09736839	GCA_003438675.1	GCF_003438675.1
Parabacteroides distasonis str. 3776 D15 i																	Bacteroidetes	Bacteroidia	Bacteroidales	Tannerellaceae	Parabacteroides	distasonis	4662	100	5788519	tissue, human	PRJNA206126	SAMN02370938	GCA_000699785.1	GCF_000699785.1
Parabacteroides distasonis str. 3999B T(B) 4																	Bacteroidetes	Bacteroidia	Bacteroidales	Tannerellaceae	Parabacteroides	distasonis	4300	180	5315679	tissue, human	PRJNA206130	SAMN02370944	GCA_000699905.1	GCF_000699905.1
Parabacteroides distasonis TF10-4																	Bacteroidetes	Bacteroidia	Bacteroidales	Tannerellaceae	Parabacteroides	distasonis	4303	52	5249388	feces, human	PRJNA482748	SAMN09736939	GCA_003437495.1	GCF_003437495.1
Parabacteroides distasonis WCA3-693-APC-2H																	Bacteroidetes	Bacteroidia	Bacteroidales	Tannerellaceae	Parabacteroides	distasonis	4139	35	5104989	feces, swine	PRJNA561470	SAMN14558276	GCA_012843465.1	GCF_012843465.1
Parabacteroides distasonis X5																	Bacteroidetes	Bacteroidia	Bacteroidales	Tannerellaceae	Parabacteroides	distasonis	3646	163	4350543	ceacal content, mouse	PRJNA486904	SAMN09901032	GCA_009911405.1	GCF_009911405.1
Parabacteroides faecis DSM 102983																	Bacteroidetes	Bacteroidia	Bacteroidales	Tannerellaceae	Parabacteroides	faecis	5125	21	6660562	feces, human	PRJNA583135	SAMN13172608	GCA_014199665.1	no data
Parabacteroides goldsteinii 0.1X-D42-15																	Bacteroidetes	Bacteroidia	Bacteroidales	Tannerellaceae	Parabacteroides	goldsteinii	5145	134	6751646	animal manure, mouse	PRJNA486904	SAMN10024784	GCA_003670235.1	GCF_003670235.1
Parabacteroides goldsteinii 526-21																	Bacteroidetes	Bacteroidia	Bacteroidales	Tannerellaceae	Parabacteroides	goldsteinii	5109	379	6744543	ceacal content, mouse	PRJNA486904	SAMN09901056	GCA_009911535.1	GCF_009911535.1
Parabacteroides goldsteinii 910340		NZ_LFJV01000147	9205	3223	99.504	100	64		NZ_LFJV01000147	9205	1500	100	100	100			Bacteroidetes	Bacteroidia	Bacteroidales	Tannerellaceae	Parabacteroides	goldsteinii	5260	282	6851868	blood culture, human	PRJNA287498	SAMN03782530	GCA_001039445.1	GCF_001039445.1
		NZ_LFJV01000147	9205	1923	100	100	38
Parabacteroides goldsteinii BIOML-A1																	Bacteroidetes	Bacteroidia	Bacteroidales	Tannerellaceae	Parabacteroides	goldsteinii	5101	133	6761343	feces, human	PRJNA544527	SAMN11946226	GCA_009677045.1	GCF_009677045.1
Parabacteroides goldsteinii CL02T12C30																	Bacteroidetes	Bacteroidia	Bacteroidales	Tannerellaceae	Parabacteroides	goldsteinii	5175	14	6708209	feces, human	PRJNA64887	SAMN02463939	GCA_000307395.1	GCF_000307395.1
Parabacteroides goldsteinii dnLKV18																	Bacteroidetes	Bacteroidia	Bacteroidales	Tannerellaceae	Parabacteroides	goldsteinii	5381	14	7086746	feces, mouse	PRJNA175978	SAMN01730987	GCA_000403825.2	GCF_000403825.2
Parabacteroides goldsteinii DSM 19448																	Bacteroidetes	Bacteroidia	Bacteroidales	Tannerellaceae	Parabacteroides	goldsteinii	4818	7	6486757	tissue, human	PRJNA170353	SAMN03383454	GCA_000969835.1	GCF_000969835.1
Parabacteroides gordonii MS-1																	Bacteroidetes	Bacteroidia	Bacteroidales	Tannerellaceae	Parabacteroides	gordonii	5126	54	6677094	blood culture, human	PRJNA182431	SAMN02440889	GCA_000428565.1	GCF_000428565.1
Parabacteroides gordonii OM02-37																	Bacteroidetes	Bacteroidia	Bacteroidales	Tannerellaceae	Parabacteroides	gordonii	4752	38	6348904	feces, human	PRJNA482748	SAMN09736761	GCA_003439895.1	GCF_003439895.1
Parabacteroides johnsonii 82F11																	Bacteroidetes	Bacteroidia	Bacteroidales	Tannerellaceae	Parabacteroides	johnsonii	3872	2	4879373	feces, human	PRJEB29940	SAMEA5128831	GCA_900624885.1	GCF_900624885.1
Parabacteroides johnsonii An42																	Bacteroidetes	Bacteroidia	Bacteroidales	Tannerellaceae	Parabacteroides	johnsonii	3406	72	4448943	caecum, chicken	PRJNA377666	SAMN06473724	GCA_002161725.1	GCF_002161725.1
Parabacteroides johnsonii CL02T12C29																	Bacteroidetes	Bacteroidia	Bacteroidales	Tannerellaceae	Parabacteroides	johnsonii	3604	6	4629061	feces, human	PRJNA64889	SAMN02463940	GCA_000307375.1	GCF_000307375.1
Parabacteroides johnsonii DSM 18315																	Bacteroidetes	Bacteroidia	Bacteroidales	Tannerellaceae	Parabacteroides	johnsonii	3584	106	4787097	feces, human	PRJNA30007	SAMN00008846	GCA_000156495.1	GCF_000156495.1
Parabacteroides massiliensis SN4																	Bacteroidetes	Bacteroidia	Bacteroidales	Tannerellaceae	Parabacteroides	massiliensis	3900	23	5015786	feces, human	PRJNA224116	SAMEA37237918	GCA_900155425.1	GCF_900155425.1
Parabacteroides merdae 1001175st1 A1																	Bacteroidetes	Bacteroidia	Bacteroidales	Tannerellaceae	Parabacteroides	merdae	3856	65	4820739	feces, human	PRJNA518912	SAMN10863250	GCA_005844535.1	GCF_005844535.1
Parabacteroides merdae 2789STDY5834848																	Bacteroidetes	Bacteroidia	Bacteroidales	Tannerellaceae	Parabacteroides	merdae	3349	20	4305808	feces, human	PRJEB10915	SAMEA3545314	GCA_001404575.1	GCF_001404575.1
Parabacteroides merdae AF19-8																	Bacteroidetes	Bacteroidia	Bacteroidales	Tannerellaceae	Parabacteroides	merdae	3554	82	4588280	feces, human	PRJNA482748	SAMN09734403	GCA_003459525.1	GCF_003459525.1
Parabacteroides merdae AF26-22BH																	Bacteroidetes	Bacteroidia	Bacteroidales	Tannerellaceae	Parabacteroides	merdae	3407	54	4299586	feces, human	PRJNA482748	SAMN09734513	GCA_003458945.1	GCF_003458945.1
Parabacteroides merdae AF31-17																	Bacteroidetes	Bacteroidia	Bacteroidales	Tannerellaceae	Parabacteroides	merdae	3785	69	4721275	feces, human	PRJNA482748	SAMN09734575	GCA_003475825.1	GCF_003475825.1
Parabacteroides merdae AF33-34																	Bacteroidetes	Bacteroidia	Bacteroidales	Tannerellaceae	Parabacteroides	merdae	3732	71	4635236	feces, human	PRJNA482748	SAMN09734606	GCA_003475305.1	GCF_003475305.1
Parabacteroides merdae AF35-4AC																	Bacteroidetes	Bacteroidia	Bacteroidales	Tannerellaceae	Parabacteroides	merdae	3591	51	4530437	feces, human	PRJNA482748	SAMN09734628	GCA_003475265.1	GCF_003475265.1
Parabacteroides merdae AF38-4		NZ_QROL01000071	9944	2470	86.032	78	48										Bacteroidetes	Bacteroidia	Bacteroidales	Tannerellaceae	Parabacteroides	merdae	3888	127	4883752	feces, human	PRJNA482748	SAMN09734677	GCA_003474345.1	GCF_003474345.1
Parabacteroides merdae AM16-50																	Bacteroidetes	Bacteroidia	Bacteroidales	Tannerellaceae	Parabacteroides	merdae	3638	18	4595261	feces, human	PRJNA482748	SAMN09734838	GCA_003470675.1	GCF_003470675.1
Parabacteroides merdae AM26-6AC																	Bacteroidetes	Bacteroidia	Bacteroidales	Tannerellaceae	Parabacteroides	merdae	3267	51	4263239	feces, human	PRJNA482748	SAMN09736339	GCA_003469635.1	GCF_003469635.1
Parabacteroides merdae AM30-44																	Bacteroidetes	Bacteroidia	Bacteroidales	Tannerellaceae	Parabacteroides	merdae	2584	112	4298439	feces, human	PRJNA482748	SAMN09736418	GCA_003469345.1	GCF_003469345.1
Parabacteroides merdae AM34-17																	Bacteroidetes	Bacteroidia	Bacteroidales	Tannerellaceae	Parabacteroides	merdae	3736	82	4710988	feces, human	PRJNA482748	SAMN09736462	GCA_003469115.1	GCF_003469115.1
Parabacteroides merdae AM50-15																	Bacteroidetes	Bacteroidia	Bacteroidales	Tannerellaceae	Parabacteroides	merdae	3243	67	4639540	feces, human	PRJNA482748	SAMN09736620	GCA_003463945.1	GCF_003463945.1
Parabacteroides merdae ATCC 43184																	Bacteroidetes	Bacteroidia	Bacteroidales	Tannerellaceae	Parabacteroides	merdae	3420	93	4434377	feces, human	PRJNA18193	SAMN00627057	GCA_000154105.1	GCF_000154105.1
Parabacteroides merdae BIOML-A1																	Bacteroidetes	Bacteroidia	Bacteroidales	Tannerellaceae	Parabacteroides	merdae	4123	172	5123632	feces, human	PRJNA544527	SAMN11946237	GCA_009677855.1	GCF_009677855.1
Parabacteroides merdae BIOML-A10																	Bacteroidetes	Bacteroidia	Bacteroidales	Tannerellaceae	Parabacteroides	merdae	3701	67	4668603	feces, human	PRJNA544527	SAMN11946246	GCA_009719875.1	GCF_009719875.1
Parabacteroides merdae BIOML-A11																	Bacteroidetes	Bacteroidia	Bacteroidales	Tannerellaceae	Parabacteroides	merdae	3876	61	4856185	feces, human	PRJNA544527	SAMN11946247	GCA_009719865.1	GCF_009719865.1
Parabacteroides merdae BIOML-A15		NZ_WNDB01000090	6607	2583	92.567	98	51										Bacteroidetes	Bacteroidia	Bacteroidales	Tannerellaceae	Parabacteroides	merdae	3926	134	4939443	feces, human	PRJNA544527	SAMN11946251	GCA_009719805.1	GCF_009719805.1
		NZ_WNDB01000090	6607	2480	91.331	98	49
Parabacteroides merdae BIOML-A25																	Bacteroidetes	Bacteroidia	Bacteroidales	Tannerellaceae	Parabacteroides	merdae	3536	37	4592245	feces, human	PRJNA544527	SAMN11946261	GCA_009719625.1	GCF_009719625.1
Parabacteroides merdae BIOML-A26																	Bacteroidetes	Bacteroidia	Bacteroidales	Tannerellaceae	Parabacteroides	merdae	4261	159	5259549	feces, human	PRJNA544527	SAMN11946262	GCA_009719585.1	GCF_009719585.1
Parabacteroides merdae CL03T12C32																	Bacteroidetes	Bacteroidia	Bacteroidales	Tannerellaceae	Parabacteroides	merdae	3893	13	4930620	feces, human	PRJNA64891	SAMN02463941	GCA_000307345.1	GCF_000307345.1
Parabacteroides merdae CL09T00C40																	Bacteroidetes	Bacteroidia	Bacteroidales	Tannerellaceae	Parabacteroides	merdae	3467	11	4458741	feces, human	PRJNA64893	SAMN02463942	GCA_000307495.1	GCF_000307495.1
Parabacteroides merdae NCTC13052																	Bacteroidetes	Bacteroidia	Bacteroidales	Tannerellaceae	Parabacteroides	merdae	3434	3	4403124	feces, human	PRJEB6403	SAMEA48404668	GCA_900445495.1	GCF_900445495.1
Parabacteroides merdae OM05-11AA																	Bacteroidetes	Bacteroidia	Bacteroidales	Tannerellaceae	Parabacteroides	merdae	3476	61	4475130	feces, human	PRJNA482748	SAMN09736795	GCA_003439005.1	GCF_003439005.1
Parabacteroides merdae OM06-16AC																	Bacteroidetes	Bacteroidia	Bacteroidales	Tannerellaceae	Parabacteroides	merdae	3691	67	4625443	feces, human	PRJNA482748	SAMN09736819	GCA_003438825.1	GCF_003438825.1
Parabacteroides pacaensis Marseille-P4001																	Bacteroidetes	Bacteroidia	Bacteroidales	Tannerellaceae	Parabacteroides	pacaensis	3973	14	5238628	feces, human	PRJEB24955	SAMEA104651730	GCA_900292045.1	GCF_900292045.1
Parabacteroides provencensis Marseille-P3668																	Bacteroidetes	Bacteroidia	Bacteroidales	Tannerellaceae	Parabacteroides	provencensis	3154	27	3822891	feces, human	PRJEB23011	SAMEA104348992	GCA_900232875.1	GCF_900232875.1
Parabacteroides timonensis Marseille-P3236		NZ_LT669938	8858	5022	89.725	98	98										Bacteroidetes	Bacteroidia	Bacteroidales	Tannerellaceae	Parabacteroides	timonensis	4848	8	6483439	feces, human	PRJNA224116	SAMEA4555868	GCA_900128505.1	GCF_900128505.1
Paramuribaculum intestinale DSM 100749																	Bacteroidetes	Bacteroidia	Bacteroidales	Muribaculaceae	Paramuribaculum	intestinale	2481	378	2872202	intestines, mouse	PRJNA434629	SAMN08565602	GCA_003024925.1	GCF_003024925.1
Paramuribaculum intestinale DSM 100764																	Bacteroidetes	Bacteroidia	Bacteroidales	Muribaculaceae	Paramuribaculum	intestinale	2497	100	2929043	intestines, mouse	PRJNA434632	SAMN08565622	GCA_003024815.1	GCF_003024815.1
Paraprevotella clara YIT 11840																	Bacteroidetes	Bacteroidia	Bacteroidales	Prevotellaceae	Paraprevotella	clara	3355	166	4233768	feces, human	PRJNA48501	SAMN00189150	GCA_000233955.1	GCF_000233955.1
Paraprevotella xylaniphila YIT 11841																	Bacteroidetes	Bacteroidia	Bacteroidales	Prevotellaceae	Paraprevotella	xylaniphila	2857	87	3789812	feces, human	PRJNA48503	SAMN00189151	GCA_000205165.1	GCF_000205165.1
Petrimonas mucosa ING2-E5A																	Bacteroidetes	Bacteroidia	Bacteroidales	Dysgonomonadaceae	Petrimonas	mucosa	2882	1	3717632	Biogas sludge	PRJEB15232	SAMEA4408017	GCA_900095795.1	GCF_900095795.1
Phocaeicola abscessus CCUG 55929																(Phocaeicola)	Bacteroidetes	Bacteroidia	Bacteroidales	Bacteroidaceae	Phocaeicola	abscessus	1963	14	2536876	brain abscess, human	PRJEB57	SAMEA2272382	GCA_000312445.1	GCF_000312445.1
Porphyromonas asaccharolytica DSM 20707																	Bacteroidetes	Bacteroidia	Bacteroidales	Porphyromonadaceae	Porphyromonas	asaccharolytica	1635	1	2186370	empyema, human	PRJNA51745	SAMN00713611	GCA_000212375.1	GCF_000212375.1
Porphyromonas asaccharolytica PR426713P-I																	Bacteroidetes	Bacteroidia	Bacteroidales	Porphyromonadaceae	Porphyromonas	asaccharolytica	1696	58	2199119	vagina, human	PRJNA59515	SAMN00116777	GCA_000183605.2	GCF_000183605.1
Porphyromonas bennonis DSM 23058																	Bacteroidetes	Bacteroidia	Bacteroidales	Porphyromonadaceae	Porphyromonas	bennonis	1562	87	2023236	shoulder abscess, human	PRJNA169760	SAMN02441061	GCA_000375645.1	GCF_000375645.1
Porphyromonas cangingivalis ATCC 700135																	Bacteroidetes	Bacteroidia	Bacteroidales	Porphyromonadaceae	Porphyromonas	cangingivalis	1906	34	2368143	periodontal pocket, dog	PRJEB19555	SAMN02745205	GCA_900167355.1	GCF_900167355.1
Porphyromonas cangingivalis COT-109 OH1379																	Bacteroidetes	Bacteroidia	Bacteroidales	Porphyromonadaceae	Porphyromonas	cangingivalis	1842	21	2364757	oral cavity, dog	PRJNA253603	SAMN03004336	GCA_000766005.1	GCF_000766005.1
Porphyromonas cangingivalis COT-109 OH1386																	Bacteroidetes	Bacteroidia	Bacteroidales	Porphyromonadaceae	Porphyromonas	cangingivalis	1928	65	2441844	oral cavity, dog	PRJNA253604	SAMN03004337	GCA_000768995.1	GCF_000768995.1
Porphyromonas cangingivalis JCM 15983																	Bacteroidetes	Bacteroidia	Bacteroidales	Porphyromonadaceae	Porphyromonas	cangingivalis	1765	48	2356153	periodontal pocket, dog	PRJDB608	SAMD00003336	GCA_000614355.1	GCF_000614355.1
Porphyromonas cangingivalis NCTC12856																	Bacteroidetes	Bacteroidia	Bacteroidales	Porphyromonadaceae	Porphyromonas	cangingivalis	1919	1	2404857	feces, dog	PRJEB6403	SAMEA104167205	GCA_900638305.1	GCF_900638305.1
Porphyromonas cangingivalis NCTC12857																	Bacteroidetes	Bacteroidia	Bacteroidales	Porphyromonadaceae	Porphyromonas	cangingivalis	1901	14	2420066		PRJEB6403	SAMEA104281643	GCA_900454945.1	GCF_900454945.1
Porphyromonas canoris COT-108 OH1224																	Bacteroidetes	Bacteroidia	Bacteroidales	Porphyromonadaceae	Porphyromonas	canoris	1835	21	2308674	oral cavity, dog	PRJNA253589	SAMN03004343	GCA_000765975.1	GCF_000765975.1
Porphyromonas canoris COT-108 OH2762																	Bacteroidetes	Bacteroidia	Bacteroidales	Porphyromonadaceae	Porphyromonas	canoris	1729	14	2202536	oral cavity, dog	PRJNA253613	SAMN03004340	GCA_000769115.1	GCF_000769115.1
Porphyromonas catoniae ATCC 51270																	Bacteroidetes	Bacteroidia	Bacteroidales	Porphyromonadaceae	Porphyromonas	catoniae	1545	25	2040170	gingival crevice, human	PRJNA52993	SAMN02344579	GCA_000565015.1	GCF_000565015.1
Porphyromonas catoniae F0037																	Bacteroidetes	Bacteroidia	Bacteroidales	Porphyromonadaceae	Porphyromonas	catoniae	1587	18	2101485	oral cavity, human	PRJNA80249	SAMN02436931	GCA_000318215.2	GCF_000318215.2
Porphyromonas circumdentaria ATCC 51356																	Bacteroidetes	Bacteroidia	Bacteroidales	Porphyromonadaceae	Porphyromonas	circumdentaria	1620	35	2033794	skin abscess, cat	PRJEB19548	SAMN02745171	GCA_900167105.1	GCF_900167105.1
Porphyromonas circumdentaria DSM 103022																	Bacteroidetes	Bacteroidia	Bacteroidales	Porphyromonadaceae	Porphyromonas	circumdentaria	1724	30	2033464	skin abscess, cat	PRJNA546781	SAMN12025135	GCA_014206885.1	no data
Porphyromonas crevioricanis ATCC 55563																	Bacteroidetes	Bacteroidia	Bacteroidales	Porphyromonadaceae	Porphyromonas	crevioricanis	1610	29	2046131	gingival crevicular fluid, dog	PRJEB19557	SAMN02745203	GCA_900167225.1	GCF_900167225.1
Porphyromonas crevioricanis COT-253 OH1447																	Bacteroidetes	Bacteroidia	Bacteroidales	Porphyromonadaceae	Porphyromonas	crevioricanis	1711	30	2161087	oral cavity, dog	PRJNA253607	SAMN03004339	GCA_000768975.1	GCF_000768975.1
Porphyromonas crevioricanis COT-253 OH2125																	Bacteroidetes	Bacteroidia	Bacteroidales	Porphyromonadaceae	Porphyromonas	crevioricanis	1676	14	2105287	oral cavity, dog	PRJNA253615	SAMN03004341	GCA_000768955.1	GCF_000768955.1
Porphyromonas crevioricanis JCM 13913																	Bacteroidetes	Bacteroidia	Bacteroidales	Porphyromonadaceae	Porphyromonas	crevioricanis	1698	89	2108435	periodontal pocket, dog	PRJDB965	SAMD00036672	GCA_000509265.1	GCF_000509265.1
Porphyromonas crevioricanis JCM 15906																	Bacteroidetes	Bacteroidia	Bacteroidales	Porphyromonadaceae	Porphyromonas	crevioricanis	1610	118	2044812	gingival crevicular fluid, dog	PRJDB964	SAMD00036671	GCA_000509245.1	GCF_000509245.1
Porphyromonas crevioricanis NCTC12858																	Bacteroidetes	Bacteroidia	Bacteroidales	Porphyromonadaceae	Porphyromonas	crevioricanis	1693	1	2133352	periodontal pocket, dog	PRJEB6403	SAMEA87364168	GCA_900476255.1	GCF_900476255.1
Porphyromonas endodontalis ATCC 35406																	Bacteroidetes	Bacteroidia	Bacteroidales	Porphyromonadaceae	Porphyromonas	endodontalis	1657	37	2064508	root canal, human	PRJNA31385	SAMN00002247	GCA_000174815.1	GCF_000174815.1
Porphyromonas endodontalis NCTC13058																	Bacteroidetes	Bacteroidia	Bacteroidales	Porphyromonadaceae	Porphyromonas	endodontalis	1677	2	2111739	root canal, human	PRJEB6403	SAMEA4535757	GCA_900454815.1	GCF_900454815.1
Porphyromonas gingivalis 11A																	Bacteroidetes	Bacteroidia	Bacteroidales	Porphyromonadaceae	Porphyromonas	gingivalis	1927	89	2304118	subgingival plaque, human	PRJEB10280	SAMEA3505344	GCA_900157295.1	GCF_900157295.1
Porphyromonas gingivalis 13 1																	Bacteroidetes	Bacteroidia	Bacteroidales	Porphyromonadaceae	Porphyromonas	gingivalis	1939	68	2341110	subgingival plaque, human	PRJEB10280	SAMEA3505345	GCA_900157285.1	GCF_900157285.1
Porphyromonas gingivalis 15 9																	Bacteroidetes	Bacteroidia	Bacteroidales	Porphyromonadaceae	Porphyromonas	gingivalis	1844	68	2252483	subgingival plaque, human	PRJEB10280	SAMEA3505346	GCA_900157245.1	GCF_900157245.1
Porphyromonas gingivalis 3 3																	Bacteroidetes	Bacteroidia	Bacteroidales	Porphyromonadaceae	Porphyromonas	gingivalis	1909	72	2312663	subgingival plaque	PRJEB10280	SAMEA3505341	GCA_900157215.1	GCF_900157215.1
Porphyromonas gingivalis 381																	Bacteroidetes	Bacteroidia	Bacteroidales	Porphyromonadaceae	Porphyromonas	gingivalis	1907	1	2378872	subgingival plaque, human	PRJNA276132	SAMN03656156	GCA_001314265.1	GCF_001314265.1
Porphyromonas gingivalis 381OKJP																	Bacteroidetes	Bacteroidia	Bacteroidales	Porphyromonadaceae	Porphyromonas	gingivalis	1939	127	2325398	apical plaque, human	PRJNA475798	SAMN09403941	GCA_003862255.1	GCF_003862255.1
Porphyromonas gingivalis 3A1																	Bacteroidetes	Bacteroidia	Bacteroidales	Porphyromonadaceae	Porphyromonas	gingivalis	1957	56	2343280	subgingival plaque, human	PRJEB10280	SAMEA3505342	GCA_900157325.1	GCF_900157325.1
Porphyromonas gingivalis 7BTORR																	Bacteroidetes	Bacteroidia	Bacteroidales	Porphyromonadaceae	Porphyromonas	gingivalis	1864	72	2248982	subgingival plaque	PRJEB10280	SAMEA3505343	GCA_900157225.1	GCF_900157225.1
Porphyromonas gingivalis 84 3																	Bacteroidetes	Bacteroidia	Bacteroidales	Porphyromonadaceae	Porphyromonas	gingivalis	1953	50	2325183	subgingival plaque, human	PRJEB10280	SAMEA3505347	GCA_900157275.1	GCF_900157275.1
Porphyromonas gingivalis A7436																	Bacteroidetes	Bacteroidia	Bacteroidales	Porphyromonadaceae	Porphyromonas	gingivalis	1906	1	2367029	subgingival plaque, human	PRJNA276132	SAMN03366764	GCA_001263815.1	GCF_001263815.1
Porphyromonas gingivalis A7A1-28																	Bacteroidetes	Bacteroidia	Bacteroidales	Porphyromonadaceae	Porphyromonas	gingivalis	1827	1	2249024	peridontal abscess, human	PRJNA276132	SAMN03653671	GCA_001444325.1	GCF_001444325.1
Porphyromonas gingivalis AFR5B1																	Bacteroidetes	Bacteroidia	Bacteroidales	Porphyromonadaceae	Porphyromonas	gingivalis	1910	88	2290524	subgingival plaque, human	PRJEB10280	SAMEA3505350	GCA_900157345.1	GCF_900157345.1
Porphyromonas gingivalis AJW4																	Bacteroidetes	Bacteroidia	Bacteroidales	Porphyromonadaceae	Porphyromonas	gingivalis	1917	1	2372492	subgingival plaque, human	PRJNA276132	SAMN03372093	GCA_001274615.1	GCF_001274615.1
Porphyromonas gingivalis Ando																	Bacteroidetes	Bacteroidia	Bacteroidales	Porphyromonadaceae	Porphyromonas	gingivalis	1824	112	2229994	gingival sulcus, human	PRJDB4201	SAMD00040429	GCA_001297745.1	GCF_001297745.1
Porphyromonas gingivalis ATCC 33277																	Bacteroidetes	Bacteroidia	Bacteroidales	Porphyromonadaceae	Porphyromonas	gingivalis	1892	1	2354886	gingival sulcus, human	PRJDA19051	SAMD00060922	GCA_000010505.1	GCF_000010505.1
Porphyromonas gingivalis ATCC 49417																	Bacteroidetes	Bacteroidia	Bacteroidales	Porphyromonadaceae	Porphyromonas	gingivalis	2041	77	2424225	periodontal pocket, human	PRJEB10280	SAMEA3505348	GCA_900157255.1	GCF_900157255.1
Porphyromonas gingivalis CP3																	Bacteroidetes	Bacteroidia	Bacteroidales	Porphyromonadaceae	Porphyromonas	gingivalis	1849	118	2251246	subgingival plate, human	PRJNA521311	SAMN10882879	GCA_004214945.1	GCF_004214945.1
Porphyromonas gingivalis F0185																	Bacteroidetes	Bacteroidia	Bacteroidales	Porphyromonadaceae	Porphyromonas	gingivalis	1839	113	2246368	oral cavity, human	PRJNA198891	SAMN02436815	GCA_000467955.1	GCF_000467955.1
Porphyromonas gingivalis F0566																	Bacteroidetes	Bacteroidia	Bacteroidales	Porphyromonadaceae	Porphyromonas	gingivalis	1872	192	2306092	oral cavity, human	PRJNA198892	SAMN02436881	GCA_000467975.1	GCF_000467975.1
Porphyromonas gingivalis F0568																	Bacteroidetes	Bacteroidia	Bacteroidales	Porphyromonadaceae	Porphyromonas	gingivalis	1925	154	2334744	subgingival plaque biofilm, human	PRJNA173937	SAMN02436723	GCA_000467795.1	GCF_000467795.1
Porphyromonas gingivalis F0569																	Bacteroidetes	Bacteroidia	Bacteroidales	Porphyromonadaceae	Porphyromonas	gingivalis	1826	111	2249227	subgingival plaque biofilm, human	PRJNA173938	SAMN02436724	GCA_000467815.1	GCF_000467815.1
Porphyromonas gingivalis F0570																	Bacteroidetes	Bacteroidia	Bacteroidales	Porphyromonadaceae	Porphyromonas	gingivalis	1871	117	2282791	subgingival plaque biofilm, human	PRJNA173939	SAMN02436747	GCA_000467835.1	GCF_000467835.1
Porphyromonas gingivalis H3																	Bacteroidetes	Bacteroidia	Bacteroidales	Porphyromonadaceae	Porphyromonas	gingivalis	1893	165	2311066	subgingival plate, human	PRJNA521311	SAMN10882880	GCA_004214925.1	GCF_004214925.1
Porphyromonas gingivalis HG66																	Bacteroidetes	Bacteroidia	Bacteroidales	Porphyromonadaceae	Porphyromonas	gingivalis	1962	1	2441780	oral cavity, human	PRJNA245225	SAMN02732406	GCA_000739415.1	GCF_000739415.1
Porphyromonas gingivalis KCOM 2796																	Bacteroidetes	Bacteroidia	Bacteroidales	Porphyromonadaceae	Porphyromonas	gingivalis	1971	1	2476166	subgingival dental plaque, human	PRJNA415687	SAMN07831761	GCA_002754115.1	GCF_002754115.1
Porphyromonas gingivalis KCOM 2797																	Bacteroidetes	Bacteroidia	Bacteroidales	Porphyromonadaceae	Porphyromonas	gingivalis	2000	44	2394377	subgingival dental plaque, human	PRJNA386726	SAMN07125718	GCA_002204455.1	GCF_002204455.1
Porphyromonas gingivalis KCOM 2798																	Bacteroidetes	Bacteroidia	Bacteroidales	Porphyromonadaceae	Porphyromonas	gingivalis	1936	1	2410673	subgingival dental plaque, human	PRJNA415867	SAMN07836904	GCA_002754135.1	GCF_002754135.1
Porphyromonas gingivalis KCOM 2799																	Bacteroidetes	Bacteroidia	Bacteroidales	Porphyromonadaceae	Porphyromonas	gingivalis	2023	1	2469365	subgingival dental plaque, human	PRJNA415884	SAMN07836928	GCA_002753955.1	GCF_002753955.1
Porphyromonas gingivalis KCOM 2800																	Bacteroidetes	Bacteroidia	Bacteroidales	Porphyromonadaceae	Porphyromonas	gingivalis	1791	1	2254720	subgingival dental plaque, human	PRJNA415885	SAMN07836934	GCA_002754155.1	GCF_002754155.1
Porphyromonas gingivalis KCOM 2801																	Bacteroidetes	Bacteroidia	Bacteroidales	Porphyromonadaceae	Porphyromonas	gingivalis	2025	1	2478317	subgingival dental plaque, human	PRJNA416018	SAMN07840081	GCA_002753975.1	GCF_002753975.1
Porphyromonas gingivalis KCOM 2802																	Bacteroidetes	Bacteroidia	Bacteroidales	Porphyromonadaceae	Porphyromonas	gingivalis	1927	1	2374087	subgingival dental plaque, human	PRJNA416019	SAMN07840090	GCA_002754015.1	GCF_002754015.1
Porphyromonas gingivalis KCOM 2803																	Bacteroidetes	Bacteroidia	Bacteroidales	Porphyromonadaceae	Porphyromonas	gingivalis	1908	1	2353912	subgingival dental plaque, human	PRJNA416020	SAMN07840091	GCA_002754035.1	GCF_002754035.1
Porphyromonas gingivalis KCOM 2804																	Bacteroidetes	Bacteroidia	Bacteroidales	Porphyromonadaceae	Porphyromonas	gingivalis	2001	1	2463791	subgingival dental plaque, human	PRJNA416021	SAMN07840092	GCA_002754055.1	GCF_002754055.1
Porphyromonas gingivalis KCOM 2805																	Bacteroidetes	Bacteroidia	Bacteroidales	Porphyromonadaceae	Porphyromonas	gingivalis	2021	1	2482917	subgingival dental plaque, human	PRJNA416023	SAMN07840094	GCA_002754075.1	GCF_002754075.1
Porphyromonas gingivalis KCOM 3001																	Bacteroidetes	Bacteroidia	Bacteroidales	Porphyromonadaceae	Porphyromonas	gingivalis	1883	1	2353520	subgingival dental plaque, human	PRJNA416025	SAMN07840097	GCA_002754095.1	GCF_002754095.1
Porphyromonas gingivalis KCOM 3131																	Bacteroidetes	Bacteroidia	Bacteroidales	Porphyromonadaceae	Porphyromonas	gingivalis	1874	1	2359159	subgingival dental plaque, human	PRJNA416024	SAMN07840095	GCA_002753935.1	GCF_002753935.1
Porphyromonas gingivalis MP4-504																	Bacteroidetes	Bacteroidia	Bacteroidales	Porphyromonadaceae	Porphyromonas	gingivalis	1956	92	2373453	oral cavity, human	PRJNA305025	SAMN04309157	GCA_001553795.1	GCF_001553795.1
Porphyromonas gingivalis SJD11																	Bacteroidetes	Bacteroidia	Bacteroidales	Porphyromonadaceae	Porphyromonas	gingivalis	1913	156	2298088	subgingival dental plaque, human	PRJNA205616	SAMN07255459	GCA_002206105.1	GCF_002206105.1
Porphyromonas gingivalis SJD12																	Bacteroidetes	Bacteroidia	Bacteroidales	Porphyromonadaceae	Porphyromonas	gingivalis	1888	146	2264936	subgingival dental plaque, human	PRJNA205617	SAMN07255458	GCA_002208045.1	GCF_002208045.1
Porphyromonas gingivalis SJD2																	Bacteroidetes	Bacteroidia	Bacteroidales	Porphyromonadaceae	Porphyromonas	gingivalis	1881	117	2329548	subgingival dental plaque, human	PRJNA205615	SAMN02470968	GCA_000503975.1	GCF_000503975.1
Porphyromonas gingivalis SJD4																	Bacteroidetes	Bacteroidia	Bacteroidales	Porphyromonadaceae	Porphyromonas	gingivalis	1855	147	2249706	subgingival dental plaque, human	PRJNA205613	SAMN07255461	GCA_002206085.1	GCF_002206085.1
Porphyromonas gingivalis SJD5																	Bacteroidetes	Bacteroidia	Bacteroidales	Porphyromonadaceae	Porphyromonas	gingivalis	1907	194	2275493	subgingival dental plaque, human	PRJNA205614	SAMN07255460	GCA_002206065.1	GCF_002206065.1
Porphyromonas gingivalis SU60																	Bacteroidetes	Bacteroidia	Bacteroidales	Porphyromonadaceae	Porphyromonas	gingivalis	1871	53	2257351	oral cavity, human	PRJEB10280	SAMEA3505351	GCA_900157235.1	GCF_900157235.1
Porphyromonas gingivalis TDC 60																	Bacteroidetes	Bacteroidia	Bacteroidales	Porphyromonadaceae	Porphyromonas	gingivalis	1890	1	2334880	periodontal lesion, human	PRJNA393092	SAMN07315161	GCA_002892555.1	GCF_002892555.1
Porphyromonas gingivalis TDC60																	Bacteroidetes	Bacteroidia	Bacteroidales	Porphyromonadaceae	Porphyromonas	gingivalis	1887	1	2339898	periodontal lesion, human	PRJDA66755	SAMD00060990	GCA_000270225.1	GCF_000270225.1
Porphyromonas gingivalis W4087																	Bacteroidetes	Bacteroidia	Bacteroidales	Porphyromonadaceae	Porphyromonas	gingivalis	1817	114	2216597	oral cavity, human	PRJNA198893	SAMN02436749	GCA_000467995.1	GCF_000467995.1
Porphyromonas gingivalis W50																	Bacteroidetes	Bacteroidia	Bacteroidales	Porphyromonadaceae	Porphyromonas	gingivalis	1843	104	2242062	oral cavity, human	PRJNA78905	SAMN00792205	GCA_000271945.1	GCF_000271945.1
Porphyromonas gingivalis W83																	Bacteroidetes	Bacteroidia	Bacteroidales	Porphyromonadaceae	Porphyromonas	gingivalis	1882	1	2343476	oral cavity, human	PRJNA48	SAMN02603720	GCA_000007585.1	GCF_000007585.1
Porphyromonas gingivalis WW2096																	Bacteroidetes	Bacteroidia	Bacteroidales	Porphyromonadaceae	Porphyromonas	gingivalis	1967	116	2333958	subgingival plaque, human	PRJNA401301	SAMN07602650	GCA_002529425.1	GCF_002529425.1
Porphyromonas gingivalis WW2842																	Bacteroidetes	Bacteroidia	Bacteroidales	Porphyromonadaceae	Porphyromonas	gingivalis	1881	95	2250271	subgingival plaque, human	PRJNA401301	SAMN07602651	GCA_002529375.1	GCF_002529375.1
Porphyromonas gingivalis WW2866																	Bacteroidetes	Bacteroidia	Bacteroidales	Porphyromonadaceae	Porphyromonas	gingivalis	1967	123	2314500	subgingival plaque, human	PRJNA401301	SAMN07602652	GCA_002529185.1	GCF_002529185.1
Porphyromonas gingivalis WW2881																	Bacteroidetes	Bacteroidia	Bacteroidales	Porphyromonadaceae	Porphyromonas	gingivalis	2077	484	2478925	subgingival plaque, human	PRJNA401301	SAMN07602653	GCA_002529215.1	GCF_002529215.1
Porphyromonas gingivalis WW2885																	Bacteroidetes	Bacteroidia	Bacteroidales	Porphyromonadaceae	Porphyromonas	gingivalis	2010	196	2402406	subgingival plaque, human	PRJNA401301	SAMN07602654	GCA_002529355.1	GCF_002529355.1
Porphyromonas gingivalis WW2903																	Bacteroidetes	Bacteroidia	Bacteroidales	Porphyromonadaceae	Porphyromonas	gingivalis	1982	115	2377665	subgingival plaque, human	PRJNA401301	SAMN07602655	GCA_002529155.1	GCF_002529155.1
Porphyromonas gingivalis WW2931																	Bacteroidetes	Bacteroidia	Bacteroidales	Porphyromonadaceae	Porphyromonas	gingivalis	1945	103	2319756	subgingival plaque, human	PRJNA401301	SAMN07602656	GCA_002529285.1	GCF_002529285.1
Porphyromonas gingivalis WW2952																	Bacteroidetes	Bacteroidia	Bacteroidales	Porphyromonadaceae	Porphyromonas	gingivalis	1949	162	2314846	subgingival plaque, human	PRJNA401301	SAMN07602657	GCA_002529345.1	GCF_002529345.1
Porphyromonas gingivalis WW3039																	Bacteroidetes	Bacteroidia	Bacteroidales	Porphyromonadaceae	Porphyromonas	gingivalis	1987	132	2334097	subgingival plaque, human	PRJNA401301	SAMN07602660	GCA_002529145.1	GCF_002529145.1
Porphyromonas gingivalis WW3040																	Bacteroidetes	Bacteroidia	Bacteroidales	Porphyromonadaceae	Porphyromonas	gingivalis	1869	122	2218119	subgingival plaque, human	PRJNA401301	SAMN07602658	GCA_002529235.1	GCF_002529235.1
Porphyromonas gingivalis WW3102																	Bacteroidetes	Bacteroidia	Bacteroidales	Porphyromonadaceae	Porphyromonas	gingivalis	1926	149	2293608	subgingival plaque, human	PRJNA401301	SAMN07602659	GCA_002529365.1	GCF_002529365.1
Porphyromonas gingivalis WW5019																	Bacteroidetes	Bacteroidia	Bacteroidales	Porphyromonadaceae	Porphyromonas	gingivalis	1944	149	2307097	subgingival plaque, human	PRJNA401301	SAMN07602661	GCA_002529205.1	GCF_002529205.1
Porphyromonas gingivalis WW5127																	Bacteroidetes	Bacteroidia	Bacteroidales	Porphyromonadaceae	Porphyromonas	gingivalis	1993	119	2367137	subgingival plaque, human	PRJNA401301	SAMN07602662	GCA_002529125.1	GCF_002529125.1
Porphyromonas gingivicanis COT-022 OH1391																	Bacteroidetes	Bacteroidia	Bacteroidales	Porphyromonadaceae	Porphyromonas	gingivicanis	1568	19	1983480	oral cavity, dog	PRJNA253605	SAMN03004338	GCA_000769135.1	GCF_000769135.1
Porphyromonas gingivicanis JCM 15907																	Bacteroidetes	Bacteroidia	Bacteroidales	Porphyromonadaceae	Porphyromonas	gingivicanis	1524	35	2054250	oral cavity, dog	PRJDB614	SAMD00009315	GCA_000614585.1	GCF_000614585.1
Porphyromonas gulae COT-052 OH1355																	Bacteroidetes	Bacteroidia	Bacteroidales	Porphyromonadaceae	Porphyromonas	gulae	1906	40	2340299	oral cavity, dog	PRJNA253612	SAMN03002891	GCA_000769385.1	GCF_000769385.1
Porphyromonas gulae COT-052 OH1451																	Bacteroidetes	Bacteroidia	Bacteroidales	Porphyromonadaceae	Porphyromonas	gulae	2057	89	2463382	oral cavity, dog	PRJNA253701	SAMN03002869	GCA_000768785.1	GCF_000768785.1
Porphyromonas gulae COT-052 OH2179																	Bacteroidetes	Bacteroidia	Bacteroidales	Porphyromonadaceae	Porphyromonas	gulae	2016	26	2442276	oral cavity, dog	PRJNA253702	SAMN03002870	GCA_000768765.1	GCF_000768765.1
Porphyromonas gulae COT-052 OH2199																	Bacteroidetes	Bacteroidia	Bacteroidales	Porphyromonadaceae	Porphyromonas	gulae	1945	92	2373804	oral cavity, dog	PRJNA253704	SAMN03002871	GCA_000971515.1	GCF_000971515.1
Porphyromonas gulae COT-052 OH2857																	Bacteroidetes	Bacteroidia	Bacteroidales	Porphyromonadaceae	Porphyromonas	gulae	1922	53	2333447	oral cavity, dog	PRJNA253616	SAMN03004269	GCA_000769095.1	GCF_000769095.1
Porphyromonas gulae COT-052 OH3439																	Bacteroidetes	Bacteroidia	Bacteroidales	Porphyromonadaceae	Porphyromonas	gulae	2125	163	2588710	oral cavity, dog	PRJNA253708	SAMN03002872	GCA_000768775.1	GCF_000768775.1
Porphyromonas gulae COT-052 OH3471																	Bacteroidetes	Bacteroidia	Bacteroidales	Porphyromonadaceae	Porphyromonas	gulae	1941	44	2371923	oral cavity, dog	PRJNA253610	SAMN03002889	GCA_000768915.1	GCF_000768915.1
Porphyromonas gulae COT-052 OH3498																	Bacteroidetes	Bacteroidia	Bacteroidales	Porphyromonadaceae	Porphyromonas	gulae	1815	71	2252877	oral cavity, dog	PRJNA253709	SAMN03002873	GCA_000769475.1	GCF_000769475.1
Porphyromonas gulae COT-052 OH3856																	Bacteroidetes	Bacteroidia	Bacteroidales	Porphyromonadaceae	Porphyromonas	gulae	1974	31	2388563	oral cavity, dog	PRJNA253619	SAMN03004272	GCA_000765945.1	GCF_000765945.1
Porphyromonas gulae COT-052 OH4119																	Bacteroidetes	Bacteroidia	Bacteroidales	Porphyromonadaceae	Porphyromonas	gulae	1848	52	2287426	oral cavity, dog	PRJNA253710	SAMN03002874	GCA_000768835.1	GCF_000768835.1
Porphyromonas gulae DSM 15663																	Bacteroidetes	Bacteroidia	Bacteroidales	Porphyromonadaceae	Porphyromonas	gulae	1899	63	2315387	gingival sulcus. wolf	PRJNA181368	SAMN02441674	GCA_000378065.1	GCF_000378065.1
Porphyromonas gulae OH3161B																	Bacteroidetes	Bacteroidia	Bacteroidales	Porphyromonadaceae	Porphyromonas	gulae	1902	47	2335601	oral cavity, dog	PRJNA253706	SAMN03004334	GCA_000769015.1	GCF_000769015.1
Porphyromonas levii AF0918																	Bacteroidetes	Bacteroidia	Bacteroidales	Porphyromonadaceae	Porphyromonas	levii	1999	364	2441726	uterine swab, dairy cow	PRJNA528971	SAMN11251607	GCA_004551515.1	GCF_004551515.1
Porphyromonas levii AF5678																	Bacteroidetes	Bacteroidia	Bacteroidales	Porphyromonadaceae	Porphyromonas	levii	1924	468	2353351	uterine swab, dairy cow	PRJNA528971	SAMN11251608	GCA_004551505.1	GCF_004551505.1
Porphyromonas levii DSM 23370																	Bacteroidetes	Bacteroidia	Bacteroidales	Porphyromonadaceae	Porphyromonas	levii	2057	124	2516477	bovine rumen, cattle	PRJNA165421	SAMN02256439	GCA_000379925.1	GCF_000379925.1
Porphyromonas loveana DSM 28520																	Bacteroidetes	Bacteroidia	Bacteroidales	Porphyromonadaceae	Porphyromonas	loveana	1823	39	2275291	oral cavity, musky rat-kangaroo	PRJNA439849	SAMN08769565	GCA_003096695.1	GCF_003096695.1
Porphyromonas macacae COT-192 OH2631																	Bacteroidetes	Bacteroidia	Bacteroidales	Porphyromonadaceae	Porphyromonas	macacae	1868	48	2313874	oral cavity, dog	PRJNA253705	SAMN03004274	GCA_000769055.1	GCF_000769055.1
Porphyromonas macacae COT-192 OH2859																	Bacteroidetes	Bacteroidia	Bacteroidales	Porphyromonadaceae	Porphyromonas	macacae	1940	32	2363316	oral cavity, dog	PRJNA253617	SAMN03004342	GCA_000769035.1	GCF_000769035.1
Porphyromonas macacae DSM 20710																	Bacteroidetes	Bacteroidia	Bacteroidales	Porphyromonadaceae	Porphyromonas	macacae	1775	31	2214526	periodontal pocket, monkey	PRJNA165423	SAMN02256414	GCA_000379945.1	GCF_000379945.1
Porphyromonas macacae JCM 15984																	Bacteroidetes	Bacteroidia	Bacteroidales	Porphyromonadaceae	Porphyromonas	macacae	1712	69	2324569	skin abscess, cat	PRJDB609	SAMD00016764	GCA_000614385.1	GCF_000614385.1
Porphyromonas macacae NCTC11632																	Bacteroidetes	Bacteroidia	Bacteroidales	Porphyromonadaceae	Porphyromonas	macacae	1985	6	2449807	skin abscess, cat	PRJEB6403	SAMEA104167217	GCA_900454765.1	GCF_900454765.1
Porphyromonas macacae NCTC13100																	Bacteroidetes	Bacteroidia	Bacteroidales	Porphyromonadaceae	Porphyromonas	macacae	1815	5	2328809	periodontal pocket, monkey	PRJEB6403	SAMEA101154418	GCA_900454825.1	GCF_900454825.1
Porphyromonas somerae DSM 23386																	Bacteroidetes	Bacteroidia	Bacteroidales	Porphyromonadaceae	Porphyromonas	somerae	1863	95	2356678	leg ulcer, human	PRJNA165425	SAMN02256491	GCA_000372405.1	GCF_000372405.1
Porphyromonas somerae KA00683																	Bacteroidetes	Bacteroidia	Bacteroidales	Porphyromonadaceae	Porphyromonas	somerae	1775	62	2355383	vagina, human	PRJNA272077	SAMN03854412	GCA_001553215.1	GCF_001553215.1
Porphyromonas uenonis 60-3																	Bacteroidetes	Bacteroidia	Bacteroidales	Porphyromonadaceae	Porphyromonas	uenonis	1705	250	2242885	vaginal, human	PRJNA34101	SAMN00002220	GCA_000174775.1	GCF_000174775.1
Porphyromonas uenonis DSM 23387																	Bacteroidetes	Bacteroidia	Bacteroidales	Porphyromonadaceae	Porphyromonas	uenonis	1703	29	2254407	sacral decubitus ulcer, human	PRJNA200603	SAMN02440769	GCA_000482365.1	GCF_000482365.1
Prevotella aff ruminicola Tc2-24																	Bacteroidetes	Bacteroidia	Bacteroidales	Prevotellaceae	Prevotella	aff	2341	8	2917108		PRJEB16979	SAMN04487850	GCA_900110895.1	GCF_900110895.1
Prevotella albensis DSM 11370																	Bacteroidetes	Bacteroidia	Bacteroidales	Prevotellaceae	Prevotella	albensis	2163	44	2668851	sheep rumen	PRJNA195800	SAMN02440641	GCA_000426565.1	GCF_000426565.1
Prevotella amnii CRIS 21A-A																	Bacteroidetes	Bacteroidia	Bacteroidales	Prevotellaceae	Prevotella	amnii	1954	117	2415558	amniotic fluid, human	PRJNA40671	SAMN00003364	GCA_000177355.1	GCF_000177355.1
Prevotella amnii DNF00058																	Bacteroidetes	Bacteroidia	Bacteroidales	Prevotellaceae	Prevotella	amnii	2008	179	2450252	vagina, human	PRJNA219662	SAMN02850963	GCA_000759315.1	GCF_000759315.1
Prevotella amnii DNF00307																	Bacteroidetes	Bacteroidia	Bacteroidales	Prevotellaceae	Prevotella	amnii	1948	112	2378563	vagina, human	PRJNA246504	SAMN04324898	GCA_001553225.1	GCF_001553225.1
Prevotella amnii DSM 23384																	Bacteroidetes	Bacteroidia	Bacteroidales	Prevotellaceae	Prevotella	amnii	1896	77	2391937	amniotic fluid, human	PRJNA182435	SAMN02440476	GCA_000378745.1	GCF_000378745.1
Prevotella aurantiaca JCM 15754																	Bacteroidetes	Bacteroidia	Bacteroidales	Prevotellaceae	Prevotella	aurantiaca	2122	148	3002170	periodontal pocket, human	PRJDB596	SAMD00012187	GCA_000614025.1	GCF_000614025.1
Prevotella baroniae DSM 16972																	Bacteroidetes	Bacteroidia	Bacteroidales	Prevotellaceae	Prevotella	baroniae	2411	47	3128717	endodontic lesions, human	PRJNA195801	SAMN02440845	GCA_000426585.1	GCF_000426585.1
Prevotella baroniae F0067																	Bacteroidetes	Bacteroidia	Bacteroidales	Prevotellaceae	Prevotella	baroniae	2317	44	3024338	oral, human	PRJNA78601	SAMN00828753	GCA_000468635.1	GCF_000468635.1
Prevotella bergensis DSM 17361																	Bacteroidetes	Bacteroidia	Bacteroidales	Prevotellaceae	Prevotella	bergensis	2436	30	3273670	soft tissue abscess, human	PRJNA34637	SAMN00139193	GCA_000160535.1	GCF_000160535.1
Prevotella bivia 700 PDEN																	Bacteroidetes	Bacteroidia	Bacteroidales	Prevotellaceae	Prevotella	bivia	1940	354	2386762	fluid, human	PRJNA267549	SAMN03197905	GCA_001065995.1	GCF_001065995.1
Prevotella bivia DNF00188																	Bacteroidetes	Bacteroidia	Bacteroidales	Prevotellaceae	Prevotella	bivia	2056	158	2527024	vagina, human	PRJNA187523	SAMN02850947	GCA_000759045.1	GCF_000759045.1
Prevotella bivia DNF00320																	Bacteroidetes	Bacteroidia	Bacteroidales	Prevotellaceae	Prevotella	bivia	2136	179	2584224	vagina, human	PRJNA219665	SAMN02850966	GCA_000759245.1	GCF_000759245.1
Prevotella bivia DNF00650																	Bacteroidetes	Bacteroidia	Bacteroidales	Prevotellaceae	Prevotella	bivia	1981	173	2408181	vagina, human	PRJNA219670	SAMN02850971	GCA_000759165.1	GCF_000759165.1
Prevotella bivia DSM 20514																	Bacteroidetes	Bacteroidia	Bacteroidales	Prevotellaceae	Prevotella	bivia	2036	3	2521238	endometrium, human	PRJNA50753	SAMN02261368	GCA_000262545.1	GCF_000262545.1
Prevotella bivia GED7760C																	Bacteroidetes	Bacteroidia	Bacteroidales	Prevotellaceae	Prevotella	bivia	2008	127	2459295	vagina, human	PRJNA272110	SAMN03854476	GCA_001546565.2	GCF_001546565.2
Prevotella bivia GED7880																	Bacteroidetes	Bacteroidia	Bacteroidales	Prevotellaceae	Prevotella	bivia	2126	114	2579172	vagina, human	PRJNA272094	SAMN03854509	GCA_001574405.1	GCF_001574405.1
Prevotella bivia JCVIHMP010																	Bacteroidetes	Bacteroidia	Bacteroidales	Prevotellaceae	Prevotella	bivia	1977	121	2424432	vagina, human	PRJNA31377	SAMN00008342	GCA_000177315.1	GCF_000177315.1
Prevotella brevis ATCC 19188																	Bacteroidetes	Bacteroidia	Bacteroidales	Prevotellaceae	Prevotella	brevis	2661	32	3492520	rumen, cow	PRJNA223126	SAMN02744010	GCA_000621725.1	GCF_000621725.1
Prevotella brevis P6B11																	Bacteroidetes	Bacteroidia	Bacteroidales	Prevotellaceae	Prevotella	brevis	2434	22	3216972	rumen, cow	PRJNA223450	SAMN02744007	GCA_000621825.1	GCF_000621825.1
Prevotella brunnea A2672																	Bacteroidetes	Bacteroidia	Bacteroidales	Prevotellaceae	Prevotella	brunnea	2062	114	2585079	wound swab, human	PRJNA516668	SAMN10793699	GCA_008016795.1	GCF_008016795.1
Prevotella bryantii B14																	Bacteroidetes	Bacteroidia	Bacteroidales	Prevotellaceae	Prevotella	bryantii	2714	98	3592891	rumen, cow	PRJNA47067	SAMN02436639	GCA_000179055.1	GCF_000179055.1
Prevotella bryantii C21a																	Bacteroidetes	Bacteroidia	Bacteroidales	Prevotellaceae	Prevotella	bryantii	2488	22	3249285	rumen, cow	PRJNA185731	SAMN02441482	GCA_000424605.1	GCF_000424605.1
Prevotella bryantii FB3001																	Bacteroidetes	Bacteroidia	Bacteroidales	Prevotellaceae	Prevotella	bryantii	2545	23	3296581	rumen, cow	PRJEB16184	SAMN04487899	GCA_900103315.1	GCF_900103315.1
Prevotella bryantii KHPX14																	Bacteroidetes	Bacteroidia	Bacteroidales	Prevotellaceae	Prevotella	bryantii	2563	21	3334969	rumen, cow	PRJEB16644	SAMN05216455	GCA_900107655.1	GCF_900107655.1
Prevotella bryantii RUG13974																	Bacteroidetes	Bacteroidia	Bacteroidales	Prevotellaceae	Prevotella	bryantii	2066	57	2710690	rumen, cattle	PRJEB31266	SAMEA6152112	GCA_902794455.1	GCF_902794455.1
Prevotella bryantii TC1-1																	Bacteroidetes	Bacteroidia	Bacteroidales	Prevotellaceae	Prevotella	bryantii	2608	74	3443292	rumen	PRJNA396820	SAMN07431222	GCA_002251425.1	GCF_002251425.1
Prevotella buccae 1205 PDEN																	Bacteroidetes	Bacteroidia	Bacteroidales	Prevotellaceae	Prevotella	buccae	2388	970	3109032	human	PRJNA267549	SAMN03197167	GCA_001062315.1	GCF_001062315.1
Prevotella buccae ATCC 33574																	Bacteroidetes	Bacteroidia	Bacteroidales	Prevotellaceae	Prevotella	buccae	2475	21	3284105	gingival crevices, human	PRJNA51491	SAMN00216833	GCA_000184945.1	GCF_000184945.1
Prevotella buccae D17																	Bacteroidetes	Bacteroidia	Bacteroidales	Prevotellaceae	Prevotella	buccae	2480	84	3357950	oral cavity, human	PRJNA38737	SAMN02463748	GCA_000162455.1	GCF_000162455.1
Prevotella buccae NCTC13063																	Bacteroidetes	Bacteroidia	Bacteroidales	Prevotellaceae	Prevotella	buccae	2405	3	3122366	soil	PRJEB6403	SAMEA104224811	GCA_900454855.1	GCF_900454855.1
Prevotella buccalis ATCC 35310																	Bacteroidetes	Bacteroidia	Bacteroidales	Prevotellaceae	Prevotella	buccalis	2342	118	3033961	dental plaque, human	PRJNA40669	SAMN00003363	GCA_000177075.1	GCF_000177075.1
Prevotella buccalis DNF00853																	Bacteroidetes	Bacteroidia	Bacteroidales	Prevotellaceae	Prevotella	buccalis	2285	97	2954213	vagina, human	PRJNA219672	SAMN02850973	GCA_000759185.1	GCF_000759185.1
Prevotella buccalis DNF00985																	Bacteroidetes	Bacteroidia	Bacteroidales	Prevotellaceae	Prevotella	buccalis	2106	102	2756480	vagina, human	PRJNA219677	SAMN02850977	GCA_000759265.1	GCF_000759265.1
Prevotella buccalis UMB0536																	Bacteroidetes	Bacteroidia	Bacteroidales	Prevotellaceae	Prevotella	buccalis	2466	40	3231435	catheter, human	PRJNA316969	SAMN07511427	GCA_002884635.1	GCF_002884635.1
Prevotella colorans DSM 100333																	Bacteroidetes	Bacteroidia	Bacteroidales	Prevotellaceae	Prevotella	colorans	2295	61	2936680	wound swab, human	PRJNA439846	SAMN08769562	GCA_003096815.1	GCF_003096815.1
Prevotella conceptionensis 9403948																	Bacteroidetes	Bacteroidia	Bacteroidales	Prevotellaceae	Prevotella	conceptionensis	2658	102	4080115		PRJEB56	SAMEA2272768	GCA_000312305.1	GCF_000312305.1
Prevotella copri AF10-17																	Bacteroidetes	Bacteroidia	Bacteroidales	Prevotellaceae	Prevotella	copri	2825	146	3692512	feces, human	PRJNA482748	SAMN09734200	GCA_003465495.1	GCF_003465495.1
Prevotella copri AF11-14																	Bacteroidetes	Bacteroidia	Bacteroidales	Prevotellaceae	Prevotella	copri	3064	125	3836054	feces, human	PRJNA482748	SAMN09734207	GCA_003465445.1	GCF_003465445.1
Prevotella copri AF12-50																	Bacteroidetes	Bacteroidia	Bacteroidales	Prevotellaceae	Prevotella	copri	3138	120	3912809	feces, human	PRJNA482748	SAMN09734223	GCA_003464975.1	GCF_003464975.1
Prevotella copri AF15-25																	Bacteroidetes	Bacteroidia	Bacteroidales	Prevotellaceae	Prevotella	copri	2969	144	3784859	feces, human	PRJNA482748	SAMN09734282	GCA_003465215.1	GCF_003465215.1
Prevotella copri AF24-12																	Bacteroidetes	Bacteroidia	Bacteroidales	Prevotellaceae	Prevotella	copri	3025	150	3868997	feces, human	PRJNA482748	SAMN09734458	GCA_003459205.1	GCF_003459205.1
Prevotella copri AF29-19																	Bacteroidetes	Bacteroidia	Bacteroidales	Prevotellaceae	Prevotella	copri	2822	122	3693028	feces, human	PRJNA482748	SAMN09734557	GCA_003457655.1	GCF_003457655.1
Prevotella copri AF38-11																	Bacteroidetes	Bacteroidia	Bacteroidales	Prevotellaceae	Prevotella	copri	2809	114	3686043	feces, human	PRJNA482748	SAMN09734673	GCA_003474655.1	GCF_003474655.1
Prevotella copri AM16-54																	Bacteroidetes	Bacteroidia	Bacteroidales	Prevotellaceae	Prevotella	copri	3080	150	3862109	feces, human	PRJNA482748	SAMN09734839	GCA_003471795.1	GCF_003471795.1
Prevotella copri AM22-1																	Bacteroidetes	Bacteroidia	Bacteroidales	Prevotellaceae	Prevotella	copri	2981	185	3756228	feces, human	PRJNA482748	SAMN09734897	GCA_003471195.1	GCF_003471195.1
Prevotella copri AM42-23AC																	Bacteroidetes	Bacteroidia	Bacteroidales	Prevotellaceae	Prevotella	copri	3221	132	3986027	feces, human	PRJNA482748	SAMN09736550	GCA_003467935.1	GCF_003467935.1
Prevotella copri BU4165																	Bacteroidetes	Bacteroidia	Bacteroidales	Prevotellaceae	Prevotella	copri	2877	139	3700791	feces, human	PRJNA559898	SAMN12583292	GCA_009494485.1	GCF_009494485.1
Prevotella copri BVe4116																	Bacteroidetes	Bacteroidia	Bacteroidales	Prevotellaceae	Prevotella	copri	2821	94	3569388	feces, human	PRJNA559898	SAMN12583253	GCA_009495255.1	GCF_009495255.1
Prevotella copri DSM 18205																	Bacteroidetes	Bacteroidia	Bacteroidales	Prevotellaceae	Prevotella	copri	2772	27	3512473	feces, human	PRJNA30025	SAMN00008847	GCA_000157935.1	GCF_000157935.1
Prevotella copri iA622																	Bacteroidetes	Bacteroidia	Bacteroidales	Prevotellaceae	Prevotella	copri	3002	112	3930347	feces, human	PRJNA559898	SAMN12583299	GCA_009494395.1	GCF_009494395.1
Prevotella copri iAA108																	Bacteroidetes	Bacteroidia	Bacteroidales	Prevotellaceae	Prevotella	copri	3012	111	3819285	feces, human	PRJNA559898	SAMN12583300	GCA_009494365.1	GCF_009494365.1
Prevotella copri iAK1212																	Bacteroidetes	Bacteroidia	Bacteroidales	Prevotellaceae	Prevotella	copri	2715	96	3501703	feces, human	PRJNA559898	SAMN12583302	GCA_009494335.1	GCF_009494335.1
Prevotella copri iAP1319																	Bacteroidetes	Bacteroidia	Bacteroidales	Prevotellaceae	Prevotella	copri	3033	87	3836577	feces, human	PRJNA559898	SAMN12583313	GCA_009494145.1	GCF_009494145.1
Prevotella copri iAQ1144																	Bacteroidetes	Bacteroidia	Bacteroidales	Prevotellaceae	Prevotella	copri	3042	174	3808587	feces, human	PRJNA559898	SAMN12583317	GCA_009494055.1	GCF_009494055.1
Prevotella copri iAU3127																	Bacteroidetes	Bacteroidia	Bacteroidales	Prevotellaceae	Prevotella	copri	2936	199	3759906	feces, human	PRJNA559898	SAMN12583257	GCA_009495155.1	GCF_009495155.1
Prevotella copri iK21316																	Bacteroidetes	Bacteroidia	Bacteroidales	Prevotellaceae	Prevotella	copri	2917	129	3583197	feces, human	PRJNA559898	SAMN12583261	GCA_009495055.1	GCF_009495055.1
Prevotella copri Indica																	Bacteroidetes	Bacteroidia	Bacteroidales	Prevotellaceae	Prevotella	copri	3042	88	3920563	feces, human	PRJNA393007	SAMN07313576	GCA_002224675.1	GCF_002224675.1
Prevotella copri iP105																	Bacteroidetes	Bacteroidia	Bacteroidales	Prevotellaceae	Prevotella	copri	3388	209	4256317	feces, human	PRJNA559898	SAMN12583260	GCA_009495075.1	GCF_009495075.1
Prevotella copri iT211																	Bacteroidetes	Bacteroidia	Bacteroidales	Prevotellaceae	Prevotella	copri	2649	86	3397475	feces, human	PRJNA559898	SAMN12583326	GCA_009493835.1	GCF_009493835.1
Prevotella copri LKV-178-WT-2C																	Bacteroidetes	Bacteroidia	Bacteroidales	Prevotellaceae	Prevotella	copri	2768	77	3513342	feces, swine	PRJNA561470	SAMN12619160	GCA_009695805.1	GCF_009695805.1
Prevotella copri OM06-11																	Bacteroidetes	Bacteroidia	Bacteroidales	Prevotellaceae	Prevotella	copri	2747	116	3612475	feces, human	PRJNA482748	SAMN09736814	GCA_003438885.1	GCF_003438885.1
Prevotella copri TF06-40																	Bacteroidetes	Bacteroidia	Bacteroidales	Prevotellaceae	Prevotella	copri	2817	100	3693570	feces, human	PRJNA482748	SAMN09736895	GCA_003437315.1	GCF_003437315.1
Prevotella corporis DSM 18810																	Bacteroidetes	Bacteroidia	Bacteroidales	Prevotellaceae	Prevotella	corporis	2308	84	2800206	cervical swab, human	PRJNA188808	SAMN02441145	GCA_000430525.1	GCF_000430525.1
Prevotella corporis MJR7716																	Bacteroidetes	Bacteroidia	Bacteroidales	Prevotellaceae	Prevotella	corporis	2303	177	2859509	vagina, human	PRJNA272118	SAMN03854413	GCA_001546595.1	GCF_001546595.1
Prevotella dentalis DSM 3688																	Bacteroidetes	Bacteroidia	Bacteroidales	Prevotellaceae	Prevotella	dentalis	2433	25	3286469	oral cavity, human	PRJNA64735	SAMN00262626	GCA_000220215.1	GCF_000220215.1
Prevotella dentasini JCM 15908																	Bacteroidetes	Bacteroidia	Bacteroidales	Prevotellaceae	Prevotella	dentasini	1635	41	2546609	oral cavity, donkey	PRJDB597	SAMD00015869	GCA_000614065.1	GCF_000614065.1
Prevotella denticola CRIS 18C-A																	Bacteroidetes	Bacteroidia	Bacteroidales	Prevotellaceae	Prevotella	denticola	2407	121	3177783	vagina, human	PRJNA61825	SAMN00195201	GCA_000191765.2	GCF_000191765.1
Prevotella denticola DNF00960																	Bacteroidetes	Bacteroidia	Bacteroidales	Prevotellaceae	Prevotella	denticola	2326	126	3050207	vagina, human	PRJNA219676	SAMN02850976	GCA_000759205.1	GCF_000759205.1
Prevotella denticola DSM 20614																	Bacteroidetes	Bacteroidia	Bacteroidales	Prevotellaceae	Prevotella	denticola	2367	57	3056806	dental plaque, human	PRJNA195802	SAMN02440901	GCA_000421205.1	GCF_000421205.1
Prevotella denticola F0289																	Bacteroidetes	Bacteroidia	Bacteroidales	Prevotellaceae	Prevotella	denticola	2207	1	2937589	oral cavity, human	PRJNA49293	SAMN00031760	GCA_000193395.1	GCF_000193395.1
Prevotella denticola KCOM 1525																	Bacteroidetes	Bacteroidia	Bacteroidales	Prevotellaceae	Prevotella	denticola	2179	2	2893847	periapical abscess, human	PRJNA485030	SAMN09781058	GCA_003515045.1	GCF_003515045.1
Prevotella denticola NCTC13067																	Bacteroidetes	Bacteroidia	Bacteroidales	Prevotellaceae	Prevotella	denticola	2439	3	3171703	dental plaque, human	PRJEB6403	SAMEA4535751	GCA_900454835.1	GCF_900454835.1
Prevotella disiens ATCC 29426																	Bacteroidetes	Bacteroidia	Bacteroidales	Prevotellaceae	Prevotella	disiens	2157	261	2698537	urogenital tract, human	PRJNA181042	SAMN02436748	GCA_000467875.1	GCF_000467875.1
Prevotella disiens DNF00882																	Bacteroidetes	Bacteroidia	Bacteroidales	Prevotellaceae	Prevotella	disiens	2341	298	2832207	vagina, human	PRJNA219674	SAMN02850974	GCA_000759225.1	GCF_000759225.1
Prevotella disiens FB035-09AN																	Bacteroidetes	Bacteroidia	Bacteroidales	Prevotellaceae	Prevotella	disiens	2374	78	3003828	vagina, human	PRJNA51065	SAMN00100749	GCA_000179675.1	GCF_000179675.1
Prevotella disiens NCTC11157																	Bacteroidetes	Bacteroidia	Bacteroidales	Prevotellaceae	Prevotella	disiens	2390	6	3051352	vaginal abscess, human	PRJEB6403	SAMEA80458918	GCA_900454955.1	GCF_900454955.1
Prevotella disiens TF09-12																	Bacteroidetes	Bacteroidia	Bacteroidales	Prevotellaceae	Prevotella	disiens	2022	313	2802641	feces, human	PRJNA482748	SAMN09736923	GCA_003437625.1	GCF_003437625.1
Prevotella enoeca F0113									NZ_CP013195	2861432	206	75.243	30	14			Bacteroidetes	Bacteroidia	Bacteroidales	Prevotellaceae	Prevotella	enoeca	2343	1	2861432	subgingival, human	PRJNA282954	SAMN04260158	GCA_001444445.1	GCF_001444445.1
Prevotella enoeca JCM 12259									NZ_BAIX01000032	27070	206	75.243	30	14			Bacteroidetes	Bacteroidia	Bacteroidales	Prevotellaceae	Prevotella	enoeca	1942	117	2784020	subgingival, human	PRJDB563	SAMD00011231	GCA_000613405.1	GCF_000613405.1
Prevotella falsenii JCM 15124																	Bacteroidetes	Bacteroidia	Bacteroidales	Prevotellaceae	Prevotella	falsenii	1957	92	2800241	dental plaque, monkey	PRJDB592	SAMD00004645	GCA_000613945.1	GCF_000613945.1
Prevotella fusca JCM 17724																	Bacteroidetes	Bacteroidia	Bacteroidales	Prevotellaceae	Prevotella	fusca	1936	116	3173817	oral cavity, human	PRJDB605	SAMD00011176	GCA_000614245.1	GCF_000614245.1
Prevotella histicola DNF00424																	Bacteroidetes	Bacteroidia	Bacteroidales	Prevotellaceae	Prevotella	histicola	2382	109	3059956	vagina, human	PRJNA219666	SAMN02850967	GCA_000759075.1	GCF_000759075.1
Prevotella histicola F0411																	Bacteroidetes	Bacteroidia	Bacteroidales	Prevotellaceae	Prevotella	histicola	2245	17	2992428	oral cavity, human	PRJNA49883	SAMN02463875	GCA_000234055.1	GCF_000234055.1
Prevotella ihumii Marseille-P3385																	Bacteroidetes	Bacteroidia	Bacteroidales	Prevotellaceae	Prevotella	ihumii	2528	19	3323400	feces, human	PRJEB18939	SAMEA48260668	GCA_900155655.1	GCF_900155655.1
Prevotella intermedia 17																	Bacteroidetes	Bacteroidia	Bacteroidales	Prevotellaceae	Prevotella	intermedia	2091	2	2699437	peridontal pocket, human	PRJNA175	SAMN02603988	GCA_000261025.1	GCF_000261025.1
Prevotella intermedia ATCC 15032																	Bacteroidetes	Bacteroidia	Bacteroidales	Prevotellaceae	Prevotella	intermedia	2325	58	2848095	oral cavity, human	PRJNA488694	SAMN09939779	GCA_003838285.1	GCF_003838285.1
Prevotella intermedia ATCC 15033																	Bacteroidetes	Bacteroidia	Bacteroidales	Prevotellaceae	Prevotella	intermedia	2331	58	2849124	oral cavity, human	PRJNA488694	SAMN09939780	GCA_003861325.1	GCF_003861325.1
Prevotella intermedia ATCC 25611																	Bacteroidetes	Bacteroidia	Bacteroidales	Prevotellaceae	Prevotella	intermedia	2003	22	2573247	empyema, human	PRJNA169798	SAMN02584920	GCA_000519165.1	GCF_000519165.1
Prevotella intermedia ATCC 49046																	Bacteroidetes	Bacteroidia	Bacteroidales	Prevotellaceae	Prevotella	intermedia	2059	55	2673098	periodontal pocket, human	PRJNA281562	SAMN03494306	GCA_001594285.1	GCF_001594285.1
Prevotella intermedia KCOM 1101																	Bacteroidetes	Bacteroidia	Bacteroidales	Prevotellaceae	Prevotella	intermedia	2373	4	2905571	subgingival dental plaque, human	PRJNA416230	SAMN07945742	GCA_002753855.1	GCF_002753855.1
Prevotella intermedia KCOM 1107																	Bacteroidetes	Bacteroidia	Bacteroidales	Prevotellaceae	Prevotella	intermedia	2283	13	2781500	subgingival dental plaque, human	PRJNA386728	SAMN07125721	GCA_002204405.1	GCF_002204405.1
Prevotella intermedia KCOM 1653																	Bacteroidetes	Bacteroidia	Bacteroidales	Prevotellaceae	Prevotella	intermedia	2404	2	2951033	buccal abscess, human	PRJNA416232	SAMN07945748	GCA_002753835.1	GCF_002753835.1
Prevotella intermedia KCOM 1741																	Bacteroidetes	Bacteroidia	Bacteroidales	Prevotellaceae	Prevotella	intermedia	2353	2	2928459	subgingival plaque, human	PRJNA417202	SAMN07980911	GCA_002763955.1	GCF_002763955.1
Prevotella intermedia KCOM 1779																	Bacteroidetes	Bacteroidia	Bacteroidales	Prevotellaceae	Prevotella	intermedia	2142	3	2798400	mandibular osteomyelitis, human	PRJNA417205	SAMN07980927	GCA_002794335.1	GCF_002794335.1
Prevotella intermedia KCOM 1933																	Bacteroidetes	Bacteroidia	Bacteroidales	Prevotellaceae	Prevotella	intermedia	2156	2	2737112	subgingival dental plaque, human	PRJNA416381	SAMN07955950	GCA_002763845.1	GCF_002763845.1
Prevotella intermedia KCOM 1944																	Bacteroidetes	Bacteroidia	Bacteroidales	Prevotellaceae	Prevotella	intermedia	2236	2	2813841	subgingival dental plaque, human	PRJNA417207	SAMN07980959	GCA_002763975.1	GCF_002763975.1
Prevotella intermedia KCOM 1945																	Bacteroidetes	Bacteroidia	Bacteroidales	Prevotellaceae	Prevotella	intermedia	2380	2	3027672	subgingival dental plaque, human	PRJNA416382	SAMN07955951	GCA_002797135.1	GCF_002797135.1
Prevotella intermedia KCOM 1949																	Bacteroidetes	Bacteroidia	Bacteroidales	Prevotellaceae	Prevotella	intermedia	2138	2	2764740	subgingival dental plaque, human	PRJNA416391	SAMN07955952	GCA_002763715.1	GCF_002763715.1
Prevotella intermedia KCOM 2033																	Bacteroidetes	Bacteroidia	Bacteroidales	Prevotellaceae	Prevotella	intermedia	2188	1	2777805	subgingival dental plaque, human	PRJNA416397	SAMN07955957	GCA_002763535.1	GCF_002763535.1
Prevotella intermedia KCOM 2069																	Bacteroidetes	Bacteroidia	Bacteroidales	Prevotellaceae	Prevotella	intermedia	2225	3	2730073	endodontic infection, human	PRJNA417213	SAMN07980961	GCA_002762425.1	GCF_002762425.1
Prevotella intermedia KCOM 2698																	Bacteroidetes	Bacteroidia	Bacteroidales	Prevotellaceae	Prevotella	intermedia	2141	2	2730832	subgingival dental plaque, human	PRJNA416399	SAMN07955958	GCA_002797155.1	GCF_002797155.1
Prevotella intermedia KCOM 2734																	Bacteroidetes	Bacteroidia	Bacteroidales	Prevotellaceae	Prevotella	intermedia	2323	2	2949063	subgingival dental plaque, human	PRJNA416401	SAMN07955960	GCA_003265025.1	GCF_003265025.1
Prevotella intermedia KCOM 2832																	Bacteroidetes	Bacteroidia	Bacteroidales	Prevotellaceae	Prevotella	intermedia	2399	3	3016889	subgingival dental plaque, human	PRJNA416405	SAMN07955963	GCA_002797185.1	GCF_002797185.1
Prevotella intermedia KCOM 2833																	Bacteroidetes	Bacteroidia	Bacteroidales	Prevotellaceae	Prevotella	intermedia	2255	4	2871118	subgingival dental plaque, human	PRJNA416406	SAMN07955964	GCA_002797175.1	GCF_002797175.1
Prevotella intermedia KCOM 2836																	Bacteroidetes	Bacteroidia	Bacteroidales	Prevotellaceae	Prevotella	intermedia	2141	1	2760702	subgingival dental plaque, human	PRJNA416409	SAMN07956007	GCA_002763575.1	GCF_002763575.1
Prevotella intermedia KCOM 2837																	Bacteroidetes	Bacteroidia	Bacteroidales	Prevotellaceae	Prevotella	intermedia	2265	2	2890050	subgingival dental plaque, human	PRJNA416410	SAMN07956008	GCA_002763745.1	GCF_002763745.1
Prevotella intermedia KCOM 2838																	Bacteroidetes	Bacteroidia	Bacteroidales	Prevotellaceae	Prevotella	intermedia	2160	2	2775833	subgingival dental plaque, human	PRJNA416411	SAMN07956010	GCA_002763785.1	GCF_002763785.1
Prevotella intermedia NCTC13070																	Bacteroidetes	Bacteroidia	Bacteroidales	Prevotellaceae	Prevotella	intermedia	2128	2	2607163	empyema, human	PRJEB6403	SAMEA4412688	GCA_900455005.1	GCF_900455005.1
Prevotella intermedia OMA14																	Bacteroidetes	Bacteroidia	Bacteroidales	Prevotellaceae	Prevotella	intermedia	2651	2	3148117	periodontal pocket, human	PRJDB2896	SAMD00017481	GCA_002355195.1	GCF_002355195.1
Prevotella intermedia WW2834																	Bacteroidetes	Bacteroidia	Bacteroidales	Prevotellaceae	Prevotella	intermedia	2325	126	2804910	subgingival plaque, human	PRJNA401301	SAMN07602649	GCA_002529225.1	GCF_002529225.1
Prevotella intermedia WW414																	Bacteroidetes	Bacteroidia	Bacteroidales	Prevotellaceae	Prevotella	intermedia	2165	62	2620156	subgingival plaque, human	PRJNA401301	SAMN07602647	GCA_002529435.1	GCF_002529435.1
Prevotella intermedia WW855																	Bacteroidetes	Bacteroidia	Bacteroidales	Prevotellaceae	Prevotella	intermedia	2217	137	2688123	subgingival plaque, human	PRJNA401301	SAMN07602648	GCA_002529305.1	GCF_002529305.1
Prevotella intermedia ZT																	Bacteroidetes	Bacteroidia	Bacteroidales	Prevotellaceae	Prevotella	intermedia	2212	168	2790340	oral cavity, human	PRJNA208776	SAMN02212661	GCA_000955645.1	GCF_000955645.1
Prevotella jejuni CD3-33																	Bacteroidetes	Bacteroidia	Bacteroidales	Prevotellaceae	Prevotella	jejuni	2822	2	3913006	coeliac disease, human	PRJNA224116	SAMN07770260	GCA_002849795.1	GCF_002849795.1
Prevotella jejuni DSM 26989																	Bacteroidetes	Bacteroidia	Bacteroidales	Prevotellaceae	Prevotella	jejuni	2625	92	3646938	coeliac disease, human	PRJEB21399	SAMN06265364	GCA_900187995.1	GCF_900187995.1
Prevotella koreensis KCOM 3155																	Bacteroidetes	Bacteroidia	Bacteroidales	Prevotellaceae	Prevotella	koreensis	2118	2	2691540	subgingival plaque, human	PRJNA506504	SAMN10461963	GCA_003977605.1	GCF_003977605.1
Prevotella lascolaii khD1																	Bacteroidetes	Bacteroidia	Bacteroidales	Prevotellaceae	Prevotella	lascolaii	2842	27	3764309	vagina, human	PRJEB13540	SAMEA3932115	GCA_900079775.1	GCF_900079775.1
Prevotella loescheii ATCC 15930																	Bacteroidetes	Bacteroidia	Bacteroidales	Prevotellaceae	Prevotella	loescheii	2461	54	3475052	gingival crevice, human	PRJNA198894	SAMN02840639	GCA_000698925.1	GCF_000698925.1
Prevotella maculosa DSM 19339																	Bacteroidetes	Bacteroidia	Bacteroidales	Prevotellaceae	Prevotella	maculosa	2531	60	3314235	pericoronitis exudate, human	PRJNA187117	SAMN02440499	GCA_000382385.1	GCF_000382385.1
Prevotella maculosa OT 289																	Bacteroidetes	Bacteroidia	Bacteroidales	Prevotellaceae	Prevotella	maculosa	2359	21	3151214	oral cavity, human	PRJNA64895	SAMN02463943	GCA_000243015.1	GCF_000243015.1
Prevotella marseillensis Marseille-P8229																	Bacteroidetes	Bacteroidia	Bacteroidales	Prevotellaceae	Prevotella	marseillensis	3107	23	4160700	feces, human	PRJEB29221	SAMEA5131176	GCA_900625065.1	GCF_900625065.1
Prevotella marshii DSM 16973																	Bacteroidetes	Bacteroidia	Bacteroidales	Prevotellaceae	Prevotella	marshii	1987	11	2559358	oral cavity, human	PRJNA50531	SAMN00117235	GCA_000146675.1	GCF_000146675.1
Prevotella melaninogenica ATCC 25845																	Bacteroidetes	Bacteroidia	Bacteroidales	Prevotellaceae	Prevotella	melaninogenica	2324	2	3168282	sputum, human	PRJNA224116	SAMN00001916	GCA_000144405.1	GCF_000144405.1
Prevotella melaninogenica D18																	Bacteroidetes	Bacteroidia	Bacteroidales	Prevotellaceae	Prevotella	melaninogenica	2364	46	3292341	oral cavity, human	PRJNA40045	SAMN02463806	GCA_000163035.1	GCF_000163035.1
Prevotella melaninogenica DNF00666																	Bacteroidetes	Bacteroidia	Bacteroidales	Prevotellaceae	Prevotella	melaninogenica	2176	553	2976254	vagina, human	PRJNA219671	SAMN02850972	GCA_000759305.1	GCF_000759305.1
Prevotella melaninogenica FDAARGOS 306																	Bacteroidetes	Bacteroidia	Bacteroidales	Prevotellaceae	Prevotella	melaninogenica	2322	2	3168230	sputum, human	PRJNA231221	SAMN06173319	GCA_002208725.2	GCF_002208725.2
Prevotella melaninogenica FDAARGOS 760																	Bacteroidetes	Bacteroidia	Bacteroidales	Prevotellaceae	Prevotella	melaninogenica	2477	2	3352987	oral swab, human	PRJNA231221	SAMN11056475	GCA_013267595.1	GCF_013267595.1
Prevotella melaninogenica GAI 07411																	Bacteroidetes	Bacteroidia	Bacteroidales	Prevotellaceae	Prevotella	melaninogenica	2245	3	3090326	vagina, human	PRJDB5703	SAMD00078755	GCA_003609775.1	GCF_003609775.1
Prevotella micans DSM 21469																	Bacteroidetes	Bacteroidia	Bacteroidales	Prevotellaceae	Prevotella	micans	1855	50	2435292	oral cavity, human	PRJNA169761	SAMN02441704	GCA_000373705.1	GCF_000373705.1
Prevotella micans F0438																	Bacteroidetes	Bacteroidia	Bacteroidales	Prevotellaceae	Prevotella	micans	1867	12	2487950	oral cavity, human	PRJNA52087	SAMN02463881	GCA_000243035.1	GCF_000243035.1
Prevotella multiformis DSM 16608																	Bacteroidetes	Bacteroidia	Bacteroidales	Prevotellaceae	Prevotella	multiformis	2273	25	3057407	oral cavity, human	PRJNA53055	SAMN00253307	GCA_000191065.1	GCF_000191065.1
Prevotella multisaccharivorax DSM 17128																	Bacteroidetes	Bacteroidia	Bacteroidales	Prevotellaceae	Prevotella	multisaccharivorax	2592	3	3388644	subgingival plaque, human	PRJNA41513	SAMN02256517	GCA_000218235.1	GCF_000218235.1
Prevotella nanceiensis DSM 19126																	Bacteroidetes	Bacteroidia	Bacteroidales	Prevotellaceae	Prevotella	nanceiensis	1964	12	2650108	blood culture, human	PRJNA165427	SAMN02256415	GCA_000379965.1	GCF_000379965.1
Prevotella nigrescens ATCC 33563																	Bacteroidetes	Bacteroidia	Bacteroidales	Prevotellaceae	Prevotella	nigrescens	2055	24	2669193	oral cavity, human	PRJNA64737	SAMN00262639	GCA_000220235.1	GCF_000220235.1
Prevotella nigrescens CC14M																	Bacteroidetes	Bacteroidia	Bacteroidales	Prevotellaceae	Prevotella	nigrescens	2390	35	2986732	colon, human	PRJNA71565	SAMN01162077	GCA_000507825.1	GCF_000507825.1
Prevotella nigrescens F0103																	Bacteroidetes	Bacteroidia	Bacteroidales	Prevotellaceae	Prevotella	nigrescens	2443	131	3021735	oral cavity, human	PRJNA43119	SAMN02595377	GCA_000336235.1	GCF_000336235.1
Prevotella nigrescens KCOM 1102																	Bacteroidetes	Bacteroidia	Bacteroidales	Prevotellaceae	Prevotella	nigrescens	2258	8	2837965	subgingival plaque, human	PRJNA386731	SAMN07125733	GCA_002204475.1	GCF_002204475.1
Prevotella nigrescens NCTC9336																	Bacteroidetes	Bacteroidia	Bacteroidales	Prevotellaceae	Prevotella	nigrescens	2136	5	2715986	oral cavity, human	PRJEB6403	SAMEA103899859	GCA_900454985.1	GCF_900454985.1
Prevotella oralis ATCC 33269																	Bacteroidetes	Bacteroidia	Bacteroidales	Prevotellaceae	Prevotella	oralis	2231	4	2839537	oral cavity, human	PRJNA51495	SAMN00216885	GCA_000185145.2	GCF_000185145.2
Prevotella oralis CC98A																	Bacteroidetes	Bacteroidia	Bacteroidales	Prevotellaceae	Prevotella	oralis	2296	6	2990162	colon, human	PRJNA71567	SAMN01162055	GCA_000507905.1	GCF_000507905.1
Prevotella oralis DSM 20702																	Bacteroidetes	Bacteroidia	Bacteroidales	Prevotellaceae	Prevotella	oralis	2211	17	2812609	peridontal pocket, human	PRJEB18195	SAMN05444288	GCA_900129435.1	GCF_900129435.1
Prevotella oralis HGA0225																	Bacteroidetes	Bacteroidia	Bacteroidales	Prevotellaceae	Prevotella	oralis	2218	7	2857367	intestinal biopsy, human	PRJNA169459	SAMN02596991	GCA_000413355.1	GCF_000413355.1
Prevotella oris C735																	Bacteroidetes	Bacteroidia	Bacteroidales	Prevotellaceae	Prevotella	oris	2596	57	3346228	respiratory tract, human	PRJNA42537	SAMN02463839	GCA_000142965.1	GCF_000142965.1
Prevotella oris DSM 18711																	Bacteroidetes	Bacteroidia	Bacteroidales	Prevotellaceae	Prevotella	oris	2388	46	3063215	gingival sulcus, human	PRJNA178048	SAMN02440460	GCA_000377685.1	GCF_000377685.1
Prevotella oris F0302																	Bacteroidetes	Bacteroidia	Bacteroidales	Prevotellaceae	Prevotella	oris	2519	18	3251636	oral cavity, human	PRJNA38329	SAMN00008848	GCA_000162915.1	GCF_000162915.1
Prevotella oris NCTC13071																	Bacteroidetes	Bacteroidia	Bacteroidales	Prevotellaceae	Prevotella	oris	2474	1	3168212	gingival sulcus, human	PRJEB6403	SAMEA4535752	GCA_900637655.1	GCF_900637655.1
Prevotella oryzae DSM 17970																	Bacteroidetes	Bacteroidia	Bacteroidales	Prevotellaceae	Prevotella	oryzae	2561	1	3287991	rice-plant residue, anoxic field	PRJNA64555	SAMN02849400	GCA_000585355.1	GCF_000585355.1
Prevotella oulorum ATCC 43324																	Bacteroidetes	Bacteroidia	Bacteroidales	Prevotellaceae	Prevotella	oulorum	2298	63	2840943	gingival crevice, human	PRJEB19556	SAMN02745202	GCA_900167385.1	GCF_900167385.1
Prevotella oulorum F0390																	Bacteroidetes	Bacteroidia	Bacteroidales	Prevotellaceae	Prevotella	oulorum	2222	16	2805893	oral cavity, human	PRJNA43117	SAMN02463847	GCA_000224615.1	GCF_000224615.1
Prevotella oulorum JCM 14966																	Bacteroidetes	Bacteroidia	Bacteroidales	Prevotellaceae	Prevotella	oulorum	1954	138	2827758	gingival crevice, human	PRJDB584	SAMD00009236	GCA_000613785.1	GCF_000613785.1
Prevotella pallens ATCC 700821																	Bacteroidetes	Bacteroidia	Bacteroidales	Prevotellaceae	Prevotella	pallens	2367	40	3127600	oral cavity, human	PRJNA64739	SAMN00262640	GCA_000220255.1	GCF_000220255.1
Prevotella pallens DSM 18710																	Bacteroidetes	Bacteroidia	Bacteroidales	Prevotellaceae	Prevotella	pallens	2359	80	3053674	oral cavity, human	PRJNA331400	SAMN05444284	GCA_003269195.1	GCF_003269195.1
Prevotella pallens NCTC13043																	Bacteroidetes	Bacteroidia	Bacteroidales	Prevotellaceae	Prevotella	pallens	2413	7	3108714	oral cavity, human	PRJEB6403	SAMEA104224808	GCA_900454935.1	GCF_900454935.1
Prevotella paludivivens DSM 17968																	Bacteroidetes	Bacteroidia	Bacteroidales	Prevotellaceae	Prevotella	paludivivens	2613	61	3455832	rice-plant residue, anoxic field	PRJNA169717	SAMN02441031	GCA_000373185.1	GCF_000373185.1
Prevotella pectinovora P4-65																	Bacteroidetes	Bacteroidia	Bacteroidales	Prevotellaceae	Prevotella	pectinovora	2273	96	3136063	feces, swine	PRJNA272653	SAMN03284260	GCA_000833955.1	GCF_000833955.1
Prevotella pectinovora P4-76																	Bacteroidetes	Bacteroidia	Bacteroidales	Prevotellaceae	Prevotella	pectinovora	2417	90	3263251	feces, swine	PRJNA272654	SAMN03284261	GCA_000834015.1	GCF_000834015.1
Prevotella pectinovora P5-119																	Bacteroidetes	Bacteroidia	Bacteroidales	Prevotellaceae	Prevotella	pectinovora	2452	93	3319373	feces, swine	PRJNA272659	SAMN03284263	GCA_000833975.1	GCF_000833975.1
Prevotella pectinovora P5-125																	Bacteroidetes	Bacteroidia	Bacteroidales	Prevotellaceae	Prevotella	pectinovora	2264	88	3120120	feces, swine	PRJNA272660	SAMN03284264	GCA_000833995.1	GCF_000833995.1
Prevotella pectinovora P5-60																	Bacteroidetes	Bacteroidia	Bacteroidales	Prevotellaceae	Prevotella	pectinovora	2158	163	3022824	feces, swine	PRJNA272657	SAMN03284262	GCA_000834035.1	GCF_000834035.1
Prevotella phocaeensis SN19																	Bacteroidetes	Bacteroidia	Bacteroidales	Prevotellaceae	Prevotella	phocaeensis	2237	12	2922118	feces, human	PRJEB12698	SAMEA3869493	GCA_900065875.1	GCF_900065875.1
Prevotella pleuritidis F0068																	Bacteroidetes	Bacteroidia	Bacteroidales	Prevotellaceae	Prevotella	pleuritidis	2143	51	2709958	oral cavity, human	PRJNA72901	SAMN02436482	GCA_000468135.1	GCF_000468135.1
Prevotella pleuritidis JCM 14110																	Bacteroidetes	Bacteroidia	Bacteroidales	Prevotellaceae	Prevotella	pleuritidis	1771	49	2560108	pleural fluid, human	PRJDB581	SAMD00012129	GCA_000613725.1	GCF_000613725.1
Prevotella rara 109																	Bacteroidetes	Bacteroidia	Bacteroidales	Prevotellaceae	Prevotella	rara	2740	85	3788330	feces, human	PRJNA288289	SAMN03797675	GCA_001275135.1	GCF_001275135.1
Prevotella ruminicola 23																	Bacteroidetes	Bacteroidia	Bacteroidales	Prevotellaceae	Prevotella	ruminicola	2891	1	3619559	rumen, cattle	PRJNA10619	SAMN02604020	GCA_000025925.1	GCF_000025925.1
Prevotella ruminicola AR32																	Bacteroidetes	Bacteroidia	Bacteroidales	Prevotellaceae	Prevotella	ruminicola	2627	18	3248162	rumen, sheep	PRJEB16706	SAMN05216354	GCA_900108325.1	GCF_900108325.1
Prevotella ruminicola ATCC 19189																	Bacteroidetes	Bacteroidia	Bacteroidales	Prevotellaceae	Prevotella	ruminicola	2851	11	3555740	rumen, cattle	PRJEB16110	SAMN02745192	GCA_900108375.1	GCF_900108375.1
Prevotella ruminicola BPI-162																	Bacteroidetes	Bacteroidia	Bacteroidales	Prevotellaceae	Prevotella	ruminicola	2884	38	3559396	rumen, cattle	PRJEB17171	SAMN04488493	GCA_900112275.1	GCF_900112275.1
Prevotella ruminicola BPI-34																	Bacteroidetes	Bacteroidia	Bacteroidales	Prevotellaceae	Prevotella	ruminicola	3017	20	3658292	rumen, cattle	PRJEB18395	SAMN04488494	GCA_900142855.1	GCF_900142855.1
Prevotella ruminicola D31d																	Bacteroidetes	Bacteroidia	Bacteroidales	Prevotellaceae	Prevotella	ruminicola	2991	10	3773855	rumen, cattle	PRJEB16647	SAMN05216462	GCA_900107775.1	GCF_900107775.1
Prevotella ruminicola Ga6B6																	Bacteroidetes	Bacteroidia	Bacteroidales	Prevotellaceae	Prevotella	ruminicola	2797	52	3473679	rumen, cattle	PRJNA223454	SAMN02743888	GCA_000687715.1	GCF_000687715.1
Prevotella ruminicola KHT3																	Bacteroidetes	Bacteroidia	Bacteroidales	Prevotellaceae	Prevotella	ruminicola	3230	63	3961687	rumen, cattle	PRJEB18362	SAMN05216463	GCA_900142525.1	GCF_900142525.1
Prevotella saccharolytica F0055																	Bacteroidetes	Bacteroidia	Bacteroidales	Prevotellaceae	Prevotella	saccharolytica	2077	71	2853490	oral cavity, human	PRJNA80251	SAMN02436685	GCA_000318195.2	GCF_000318195.2
Prevotella saccharolytica JCM 17484																	Bacteroidetes	Bacteroidia	Bacteroidales	Prevotellaceae	Prevotella	saccharolytica	1920	82	2975513	peridontal pocket, human	PRJDB604	SAMD00006087	GCA_000614205.1	GCF_000614205.1
Prevotella salivae DSM 15606																	Bacteroidetes	Bacteroidia	Bacteroidales	Prevotellaceae	Prevotella	salivae	2423	40	3274581	gi tract, human	PRJNA53199	SAMN00216886	GCA_000185845.1	GCF_000185845.1
Prevotella salivae F0493																	Bacteroidetes	Bacteroidia	Bacteroidales	Prevotellaceae	Prevotella	salivae	2402	32	3099908	oral cavity, human	PRJNA217512	SAMN02339451	GCA_000477535.1	GCF_000477535.1
Prevotella scopos JCM 17725																	Bacteroidetes	Bacteroidia	Bacteroidales	Prevotellaceae	Prevotella	scopos	2037	113	3184425	oral cavity, human	PRJDB606	SAMD00009021	GCA_000614285.1	GCF_000614285.1
Prevotella shahii DSM 15611																	Bacteroidetes	Bacteroidia	Bacteroidales	Prevotellaceae	Prevotella	shahii	2468	98	3511526	oral cavity, human	PRJNA245696	SAMN02745169	GCA_003201715.1	GCF_003201715.1
Prevotella stercorea AF42-9																	Bacteroidetes	Bacteroidia	Bacteroidales	Prevotellaceae	Prevotella	stercorea	2329	152	3117648	feces, human	PRJNA482748	SAMN09734707	GCA_003473415.1	GCF_003473415.1
Prevotella stercorea DSM 18206																	Bacteroidetes	Bacteroidia	Bacteroidales	Prevotellaceae	Prevotella	stercorea	2535	148	3097322	gut, human	PRJNA65131	SAMN02299453	GCA_000235885.1	GCF_000235885.1
Prevotella timonensis CRIS 5C-B1																	Bacteroidetes	Bacteroidia	Bacteroidales	Prevotellaceae	Prevotella	timonensis	2122	72	2796067	vagina, human	PRJNA40667	SAMN00003362	GCA_000177055.1	GCF_000177055.1
Prevotella timonensis DNF00076																	Bacteroidetes	Bacteroidia	Bacteroidales	Prevotellaceae	Prevotella	timonensis	2292	22	3000833	vagina, human	PRJNA339004	SAMN05578556	GCA_002894165.1	GCF_002894165.1
Prevotella timonensis DSM 22865																	Bacteroidetes	Bacteroidia	Bacteroidales	Prevotellaceae	Prevotella	timonensis	2464	124	3156061	breast abscess, human	PRJNA188813	SAMN02440805	GCA_000430565.1	GCF_000430565.1
Prevotella timonensis S9-PR14																	Bacteroidetes	Bacteroidia	Bacteroidales	Prevotellaceae	Prevotella	timonensis	2525	279	3291905	vagina, human	PRJNA219657	SAMN02850958	GCA_000762405.1	GCF_000762405.1
Prevotella timonensis UMB0818																	Bacteroidetes	Bacteroidia	Bacteroidales	Prevotellaceae	Prevotella	timonensis	2287	81	3021470	catheter, human	PRJNA316969	SAMN07511428	GCA_002871515.1	GCF_002871515.1
Prevotella veroralis DSM 19559																	Bacteroidetes	Bacteroidia	Bacteroidales	Prevotellaceae	Prevotella	veroralis	2242	28	2845746	oral cavity, human	PRJNA178044	SAMN02441351	GCA_000377625.1	GCF_000377625.1
Prevotella veroralis F0319																	Bacteroidetes	Bacteroidia	Bacteroidales	Prevotellaceae	Prevotella	veroralis	2289	26	2993935	oral cavity, human	PRJNA38331	SAMN00008850	GCA_000162935.1	GCF_000162935.1
Prevotellamassilia timonensis Marseille-P2831																	Bacteroidetes	Bacteroidia	Bacteroidales	Prevotellaceae	Prevotellamassilia	timonensis	2603	17	3475353	feces, human	PRJEB16531	SAMEA4521261	GCA_900106785.1	GCF_900106785.1
Proteiniphilum acetatigenes DSM 18083																	Bacteroidetes	Bacteroidia	Bacteroidales	Dysgonomonadaceae	Proteiniphilum	acetatigenes	3659	37	4776693	reactor sludge	PRJNA182436	SAMN02440983	GCA_000380985.1	GCF_000380985.1
Proteiniphilum saccharofermentans M3-6																	Bacteroidetes	Bacteroidia	Bacteroidales	Dysgonomonadaceae	Proteiniphilum	saccharofermentans	3275	1	4414963	biogas sludge	PRJEB15073	SAMEA4373296	GCA_900095135.1	GCF_900095135.1
Rikenella microfusus DSM 15922																	Bacteroidetes	Bacteroidia	Bacteroidales	Rikenellaceae	Rikenella	microfusus	2225	2	2880076	cecum, quail	PRJNA51795	SAMN02441234	GCA_000427365.1	GCF_000427365.1
Rikenella microfusus NCTC11190																	Bacteroidetes	Bacteroidia	Bacteroidales	Rikenellaceae	Rikenella	microfusus	2242	3	2945869	caecum, bird	PRJEB6403	SAMEA48400168	GCA_900455755.1	GCF_900455755.1
Sanguibacteroides justesenii OUH 308042																	Bacteroidetes	Bacteroidia	Bacteroidales	Porphyromonadaceae	Sanguibacteroides	justesenii	2736	51	3385516	blood, human	PRJNA237488	SAMN02629912	GCA_000832075.1	GCF_000832075.1
Sanguibacteroides justesenii OUH 334697																	Bacteroidetes	Bacteroidia	Bacteroidales	Porphyromonadaceae	Sanguibacteroides	justesenii	2717	39	3410672	blood, human	PRJNA254950	SAMN02906675	GCA_000832085.1	GCF_000832085.1
Sanguibacteroides justesenii OUH 969102																	Bacteroidetes	Bacteroidia	Bacteroidales	Porphyromonadaceae	Sanguibacteroides	justesenii	2765	30	3434369	blood, human	PRJNA473661	SAMN09280960	GCA_003204205.1	GCF_003204205.1
Symbiothrix dinenymphae C5-4h																(Phocaeicola)	Bacteroidetes	Bacteroidia	Bacteroidales	Bacteroidaceae	Symbiothrix	dinenymphae	986	599	1173072	gut, termite	PRJDB3425	SAMD00024443	GCA_001431085.1	GCF_001431085.1
Tannerella forsythia 3313																	Bacteroidetes	Bacteroidia	Bacteroidales	Tannerellaceae	Tannerella	forsythia	2633	1	3350939	oral cavity, human	PRJDB1007	SAMD00061004	GCA_001547875.1	GCF_001547875.1
Tannerella forsythia 92A2																	Bacteroidetes	Bacteroidia	Bacteroidales	Tannerellaceae	Tannerella	forsythia	2657	1	3405521	periodontal pocket, human	PRJNA319	SAMN02604009	GCA_000238215.1	GCF_000238215.1
Tannerella forsythia 9610																	Bacteroidetes	Bacteroidia	Bacteroidales	Tannerellaceae	Tannerella	forsythia	2519	79	3201941	oral cavity, human	PRJNA340021	SAMN05629351	GCA_001938785.1	GCF_001938785.1
Tannerella forsythia ATCC 43037																	Bacteroidetes	Bacteroidia	Bacteroidales	Tannerellaceae	Tannerella	forsythia	2567	141	3281748	periodontal pocket, human	PRJNA266975	SAMN03176940	GCA_001006485.1	GCF_001006485.1
Tannerella forsythia KS16																	Bacteroidetes	Bacteroidia	Bacteroidales	Tannerellaceae	Tannerella	forsythia	2657	1	3393002	oral cavity, human	PRJDB1008	SAMD00061005	GCA_001547855.1	GCF_001547855.1
Tannerella forsythia OH1426 COT-023																	Bacteroidetes	Bacteroidia	Bacteroidales	Tannerellaceae	Tannerella	forsythia	2609	226	3315128	oral cavity, dog	PRJNA506243	SAMN10478700	GCA_003860135.1	GCF_003860135.1
Tannerella forsythia OH2617 COT-023																	Bacteroidetes	Bacteroidia	Bacteroidales	Tannerellaceae	Tannerella	forsythia	2717	290	3464932	oral cavity, dog	PRJNA506243	SAMN10478699	GCA_003860025.1	GCF_003860025.1
Tannerella forsythia UB20																	Bacteroidetes	Bacteroidia	Bacteroidales	Tannerellaceae	Tannerella	forsythia	2510	93	3252894	sub-gingival plaque, human	PRJEB15383	SAMEA4441423	GCA_900096735.1	GCF_900096735.1
Tannerella forsythia UB22																	Bacteroidetes	Bacteroidia	Bacteroidales	Tannerellaceae	Tannerella	forsythia	2586	98	3272368	sub-gingival plaque, human	PRJEB15383	SAMEA4441424	GCA_900096715.1	GCF_900096715.1
Tannerella forsythia UB4																	Bacteroidetes	Bacteroidia	Bacteroidales	Tannerellaceae	Tannerella	forsythia	2485	71	3233032	sub-gingival plaque, human	PRJEB15383	SAMEA4441422	GCA_900096725.1	GCF_900096725.1
Tannerella forsythia WW10960																	Bacteroidetes	Bacteroidia	Bacteroidales	Tannerellaceae	Tannerella	forsythia	2586	98	3312685	subgingival plaque, human	PRJNA401301	SAMN07602663	GCA_002529295.1	GCF_002529295.1
Tannerella forsythia WW11663																	Bacteroidetes	Bacteroidia	Bacteroidales	Tannerellaceae	Tannerella	forsythia	2554	140	3300179	subgingival plaque, human	PRJNA401301	SAMN07602664	GCA_002529085.1	GCF_002529085.1
Tenuifilum thalassicum 38-H																	Bacteroidetes	Bacteroidia	Bacteroidales	Tenuifilaceae	Tenuifilum	thalassicum	2565	1	3195778	hydrothermal vent sediment	PRJNA545959	SAMN11940085	GCA_013265555.1	GCF_013265555.1
Williamwhitmania taraxaci A7P-90m																	Bacteroidetes	Bacteroidia	Bacteroidales	Williamwhitmaniaceae	Williamwhitmania	taraxaci	3433	185	4154490	anoxic water, Lake Untersee	PRJEB15405	SAMN05216323	GCA_900096565.1	GCF_900096565.1

## Sheet: BcpT blastp
Supplementary Data 2. Presence of BcpT orthologs encoded by Bacteroidales genomes
genome no.	genome name	gene	contig	contig size	position	alignment length	% identity	% similarity a	% query coverage per subject	note	Phylum	Class	Order	Family	Genus	Species	pep count	contig count	genome length	isolation source info	BioProject	BioSample	Genbank accession	RefSeq accession
1	Acetobacteroides hydrogenigenes RL-C										Bacteroidetes	Bacteroidia	Bacteroidales	Rikenellaceae	Acetobacteroides	hydrogenigenes	3102	32	3861100	water, reed swamp	PRJNA402447	SAMN10187731	GCA_004340205.1	GCF_004340205.1
2	Alistipes communis 5CBH24										Bacteroidetes	Bacteroidia	Bacteroidales	Rikenellaceae	Alistipes	communis	2623	1	3301347	feces, human	PRJDB8150	SAMD00166231	GCA_006542665.1	GCF_006542665.1
3	Alistipes communis 6CPBBH3										Bacteroidetes	Bacteroidia	Bacteroidales	Rikenellaceae	Alistipes	communis	2683	1	3302129	feces, human	PRJDB8150	SAMD00166235	GCA_006542745.1	GCF_006542745.1
4	Alistipes communis ph8										Bacteroidetes	Bacteroidia	Bacteroidales	Rikenellaceae	Alistipes	communis	2550	4	3163675	feces, human	PRJEA82085	SAMEA2272762	GCA_000311925.1	GCF_000311925.1
5	Alistipes dispar 5CPEGH6										Bacteroidetes	Bacteroidia	Bacteroidales	Rikenellaceae	Alistipes	dispar	2375	1	2962376	feces, human	PRJDB8150	SAMD00166232	GCA_006542685.1	GCF_006542685.1
6	Alistipes finegoldii 2789STDY5608890										Bacteroidetes	Bacteroidia	Bacteroidales	Rikenellaceae	Alistipes	finegoldii	2671	42	3372095	feces, human	PRJEB10915	SAMEA3545298	GCA_001405655.1	GCF_001405655.1
7	Alistipes finegoldii 2789STDY5834947										Bacteroidetes	Bacteroidia	Bacteroidales	Rikenellaceae	Alistipes	finegoldii	2571	8	3215546	feces, human	PRJEB10915	SAMEA3545410	GCA_001405855.1	GCF_001405855.1
8	Alistipes finegoldii BIOML-A1										Bacteroidetes	Bacteroidia	Bacteroidales	Rikenellaceae	Alistipes	finegoldii	2893	144	3509397	feces, human	PRJNA544527	SAMN11943113	GCA_008421235.1	GCF_008421235.1
9	Alistipes finegoldii DSM 17242										Bacteroidetes	Bacteroidia	Bacteroidales	Rikenellaceae	Alistipes	finegoldii	3085	1	3734239	appendix tissue, human	PRJNA224116	SAMN02232007	GCA_000265365.1	GCF_000265365.1
10	Alistipes ihumii AP11										Bacteroidetes	Bacteroidia	Bacteroidales	Rikenellaceae	Alistipes	ihumii	2141	60	2772824	feces, human	PRJEB379	SAMEA2272467	GCA_000321205.1	GCF_000321205.1
11	Alistipes indistinctus 2BBH45										Bacteroidetes	Bacteroidia	Bacteroidales	Rikenellaceae	Alistipes	indistinctus	2446	2	3095585	feces, human	PRJDB9565	SAMD00216626	GCA_014163495.1	GCF_014163495.1
12	Alistipes indistinctus AF17-14										Bacteroidetes	Bacteroidia	Bacteroidales	Rikenellaceae	Alistipes	indistinctus	2328	27	2934025	feces, human	PRJNA482748	SAMN09734325	GCA_003460105.1	GCF_003460105.1
13	Alistipes indistinctus BIOML-A1										Bacteroidetes	Bacteroidia	Bacteroidales	Rikenellaceae	Alistipes	indistinctus	2504	74	3160031	feces, human	PRJNA544527	SAMN11943115	GCA_008421245.1	GCF_008421245.1
14	Alistipes indistinctus YIT 12060										Bacteroidetes	Bacteroidia	Bacteroidales	Rikenellaceae	Alistipes	indistinctus	2277	6	2855429	feces, human	PRJNA46373	SAMN02463850	GCA_000231275.1	GCF_000231275.1
15	Alistipes megaguti Marseille-P5997										Bacteroidetes	Bacteroidia	Bacteroidales	Rikenellaceae	Alistipes	megaguti	2547	1	3270862	feces, human	PRJEB28786	SAMEA4983370	GCA_900604385.1	GCF_900604385.1
16	Alistipes onderdonkii 3BBH6										Bacteroidetes	Bacteroidia	Bacteroidales	Rikenellaceae	Alistipes	onderdonkii	2868	1	3507492	feces, human	PRJNA224116	SAMD00166230	GCA_006542645.1	GCF_006542645.1
17	Alistipes onderdonkii 5CPYCFAH4										Bacteroidetes	Bacteroidia	Bacteroidales	Rikenellaceae	Alistipes	onderdonkii	2688	1	3312673	feces, human	PRJDB8150	SAMD00166233	GCA_006542705.1	GCF_006542705.1
18	Alistipes onderdonkii 5NYCFAH2										Bacteroidetes	Bacteroidia	Bacteroidales	Rikenellaceae	Alistipes	onderdonkii	2687	1	3312682	feces, human	PRJDB8150	SAMD00166234	GCA_006542725.1	GCF_006542725.1
19	Alistipes onderdonkii am 0171										Bacteroidetes	Bacteroidia	Bacteroidales	Rikenellaceae	Alistipes	onderdonkii	3191	86	3923734	feces, human	PRJNA496358	SAMN10239562	GCA_004168145.1	GCF_004168145.1
20	Alistipes onderdonkii An90										Bacteroidetes	Bacteroidia	Bacteroidales	Rikenellaceae	Alistipes	onderdonkii	2760	17	3483340	caecum, chicken	PRJNA377666	SAMN06473769	GCA_002159215.1	GCF_002159215.1
21	Alistipes onderdonkii D10-10										Bacteroidetes	Bacteroidia	Bacteroidales	Rikenellaceae	Alistipes	onderdonkii	2591	57	3265317	animal manure, mouse	PRJNA486904	SAMN10240013	GCA_009663755.1	GCF_009663755.1
22	Alistipes onderdonkii DSM 19147										Bacteroidetes	Bacteroidia	Bacteroidales	Rikenellaceae	Alistipes	onderdonkii	3075	29	3865648	abdominal abscess, human	PRJNA174975	SAMN02441364	GCA_000374505.1	GCF_000374505.1
23	Alistipes provencensis Marseille-P2431										Bacteroidetes	Bacteroidia	Bacteroidales	Rikenellaceae	Alistipes	provencensis	2851	5	3805205	feces, human	PRJEB13794	SAMEA3949864	GCA_900083545.1	GCF_900083545.1
24	Alistipes putredinis DSM 17216										Bacteroidetes	Bacteroidia	Bacteroidales	Rikenellaceae	Alistipes	putredinis	2208	12	2550678	feces, human	PRJNA19655	SAMN00000002	GCA_000154465.1	GCF_000154465.1
25	Alistipes senegalensis 81E7										Bacteroidetes	Bacteroidia	Bacteroidales	Rikenellaceae	Alistipes	senegalensis	2922	3	3674467	feces, human	PRJEB29940	SAMEA5128830	GCA_900624755.1	GCF_900624755.1
26	Alistipes senegalensis JC50										Bacteroidetes	Bacteroidia	Bacteroidales	Rikenellaceae	Alistipes	senegalensis	3081	6	4017609	feces, human	PRJEA82331	SAMEA2272561	GCA_000312145.1	GCF_000312145.1
27	Alistipes shahii BIOML-A1										Bacteroidetes	Bacteroidia	Bacteroidales	Rikenellaceae	Alistipes	shahii	2744	87	3359891	feces, human	PRJNA544527	SAMN11943383	GCA_008416385.1	GCF_008416385.1
28	Alistipes shahii BIOML-A2										Bacteroidetes	Bacteroidia	Bacteroidales	Rikenellaceae	Alistipes	shahii	3105	99	3821995	feces, human	PRJNA544527	SAMN11943384	GCA_008416365.1	GCF_008416365.1
29	Alistipes shahii BL-389-WT-23F										Bacteroidetes	Bacteroidia	Bacteroidales	Rikenellaceae	Alistipes	shahii	2598	65	3317268	feces, swine	PRJNA561470	SAMN14558239	GCA_012844205.1	GCF_012844205.1
30	Alistipes shahii BSD2780061688st1 A10										Bacteroidetes	Bacteroidia	Bacteroidales	Rikenellaceae	Alistipes	shahii	2670	24	3239091	feces, human	PRJNA518912	SAMN10863270	GCA_005844225.1	GCF_005844225.1
31	Alistipes shahii WAL 8301										Bacteroidetes	Bacteroidia	Bacteroidales	Rikenellaceae	Alistipes	shahii	2931	1	3763317	appendix, human	PRJNA45913	SAMEA3138370	GCA_000210575.1	GCF_000210575.1
32	Alistipes timonensis JC136										Bacteroidetes	Bacteroidia	Bacteroidales	Rikenellaceae	Alistipes	timonensis	2658	38	3489612	feces, human	PRJEA68303	SAMEA2272181	GCA_000285455.1	GCF_000285455.1
33	Alloprevotella rava DSM 22548										Bacteroidetes	Bacteroidia	Bacteroidales	Prevotellaceae	Alloprevotella	rava	2148	28	2557292	subgingival plaque, human	PRJNA546761	SAMN12025113	GCA_014195585.1	no data
34	Alloprevotella rava F0323										Bacteroidetes	Bacteroidia	Bacteroidales	Prevotellaceae	Alloprevotella	rava	1942	30	2593873	oral cavity, human	PRJNA40691	SAMN02463812	GCA_000234115.1	GCF_000234115.1
35	Alloprevotella tannerae ATCC 51259										Bacteroidetes	Bacteroidia	Bacteroidales	Prevotellaceae	Alloprevotella	tannerae	1987	6	2585719	oral cavity, human	PRJNA33153	SAMN00008849	GCA_000159995.1	GCF_000159995.1
36	Anaerorhabdus furcosa ATCC 25662										Bacteroidetes	Bacteroidia	Bacteroidales	Bacteroidaceae	Anaerorhabdus	furcosa	2337	11	2406951	mud snail	PRJEB19544	SAMN02745191	GCA_900167375.1	GCF_900167375.1
37	Azobacteroides pseudotrichonymphae									(Phocaeicola)	Bacteroidetes	Bacteroidia	Bacteroidales	Bacteroidaceae	Azobacteroides	pseudotrichonymphae	791	7	1016909	gut, termite	PRJDB5275	SAMD00066057	GCA_002091395.1	GCF_002091395.1
38	Azobacteroides pseudotrichonymphae CFP2									(Phocaeicola)	Bacteroidetes	Bacteroidia	Bacteroidales	Bacteroidaceae	Azobacteroides	pseudotrichonymphae	968	5	1224919	gut, termite	PRJDA29025	SAMD00060940	GCA_000010645.1	GCF_000010645.1
39	Bacteroides acidifaciens 0.1X-D8-26										Bacteroidetes	Bacteroidia	Bacteroidales	Bacteroidaceae	Bacteroides	acidifaciens	3796	218	4836365	animal manure, mouse	PRJNA486904	SAMN10024785	GCA_003671855.1	GCF_003671855.1
40	Bacteroides acidifaciens 0.1xD8-55										Bacteroidetes	Bacteroidia	Bacteroidales	Bacteroidaceae	Bacteroides	acidifaciens	3951	228	5065678	animal manure, mouse	PRJNA486904	SAMN10024809	GCA_003670205.1	GCF_003670205.1
41	Bacteroides acidifaciens 1e8A										Bacteroidetes	Bacteroidia	Bacteroidales	Bacteroidaceae	Bacteroides	acidifaciens	4201	1604	6153024	feces, human	PRJEB8296	SAMEA3217987	GCA_000944395.1	GCF_000944395.1
42	Bacteroides acidifaciens 9G3 hyb										Bacteroidetes	Bacteroidia	Bacteroidales	Bacteroidaceae	Bacteroides	acidifaciens	3807	11	4998776	feces, human	PRJEB35845	SAMEA6831314	GCA_903181435.1	GCF_903181435.1
43	Bacteroides acidifaciens A40										Bacteroidetes	Bacteroidia	Bacteroidales	Bacteroidaceae	Bacteroides	acidifaciens	3983	174	5142992	feces, mouse	PRJNA551571	SAMN12158236	GCA_010206385.1	GCF_010206385.1
44	Bacteroides acidifaciens IMSAGC 001										Bacteroidetes	Bacteroidia	Bacteroidales	Bacteroidaceae	Bacteroides	acidifaciens	3911	369	4925063	feces, mouse	PRJDB8805	SAMD00186968	GCA_011958815.1	GCF_011958815.1
45	Bacteroides acidifaciens JCM 10556										Bacteroidetes	Bacteroidia	Bacteroidales	Bacteroidaceae	Bacteroides	acidifaciens	3081	265	4849058	caecum, mouse	PRJDB562	SAMD00004211	GCA_000613385.1	GCF_000613385.1
46	Bacteroides acidifaciens NM70 E10										Bacteroidetes	Bacteroidia	Bacteroidales	Bacteroidaceae	Bacteroides	acidifaciens	3757	202	4827458	gut, mouse	PRJNA474907	SAMN10878312	GCA_004794095.1	GCF_004794095.1
47	Bacteroides acidifaciens P2318										Bacteroidetes	Bacteroidia	Bacteroidales	Bacteroidaceae	Bacteroides	acidifaciens	4063	233	5137552	oral swab, mouse	PRJNA527079	SAMN11126860	GCA_004569485.1	GCF_004569485.1
48	Bacteroides barnesiae DSM 18169									(Phocaeicola)	Bacteroidetes	Bacteroidia	Bacteroidales	Bacteroidaceae	Bacteroides	barnesiae	2851	42	3619906	caecum, chicken	PRJNA174979	SAMN02441019	GCA_000374585.1	GCF_000374585.1
49	Bacteroides bouchesdurhonensis Marseille-P2653										Bacteroidetes	Bacteroidia	Bacteroidales	Bacteroidaceae	Bacteroides	bouchesdurhonensis	4244	20	5308568	feces, human	PRJEB18812	SAMEA45981418	GCA_900155865.1	GCF_900155865.1
50	Bacteroides caccae 2789STDY5834880										Bacteroidetes	Bacteroidia	Bacteroidales	Bacteroidaceae	Bacteroides	caccae	4182	31	5337582	feces, human	PRJEB10915	SAMEA3545345	GCA_001405955.1	GCF_001405955.1
51	Bacteroides caccae 2789STDY5834946										Bacteroidetes	Bacteroidia	Bacteroidales	Bacteroidaceae	Bacteroides	caccae	4281	44	5291863	feces, human	PRJEB10915	SAMEA3545409	GCA_001405515.1	GCF_001405515.1
52	Bacteroides caccae AF24-29LB										Bacteroidetes	Bacteroidia	Bacteroidales	Bacteroidaceae	Bacteroides	caccae	4375	84	5403685	feces, human	PRJNA482748	SAMN09734473	GCA_003459065.1	GCF_003459065.1
53	Bacteroides caccae AM16-49B										Bacteroidetes	Bacteroidia	Bacteroidales	Bacteroidaceae	Bacteroides	caccae	4357	115	5491859	feces, human	PRJNA482748	SAMN09734837	GCA_003470705.1	GCF_003470705.1
54	Bacteroides caccae AM22-13LB										Bacteroidetes	Bacteroidia	Bacteroidales	Bacteroidaceae	Bacteroides	caccae	3650	39	4797049	feces, human	PRJNA482748	SAMN09734901	GCA_003470465.1	GCF_003470465.1
55	Bacteroides caccae AM26-6LB										Bacteroidetes	Bacteroidia	Bacteroidales	Bacteroidaceae	Bacteroides	caccae	3487	39	4671614	feces, human	PRJNA482748	SAMN09736340	GCA_003508775.1	GCF_003508775.1
56	Bacteroides caccae AM31-16AC										Bacteroidetes	Bacteroidia	Bacteroidales	Bacteroidaceae	Bacteroides	caccae	4192	104	5342761	feces, human	PRJNA482748	SAMN09736428	GCA_003468785.1	GCF_003468785.1
57	Bacteroides caccae ATCC 43185										Bacteroidetes	Bacteroidia	Bacteroidales	Bacteroidaceae	Bacteroides	caccae	3491	21	4564814	feces, human	PRJNA18163	SAMN00627055	GCA_000169015.1	GCF_000169015.1
58	Bacteroides caccae BIOML-A1										Bacteroidetes	Bacteroidia	Bacteroidales	Bacteroidaceae	Bacteroides	caccae	4307	79	5437198	feces, human	PRJNA544527	SAMN11943387	GCA_008416305.1	GCF_008416305.1
59	Bacteroides caccae BIOML-A20										Bacteroidetes	Bacteroidia	Bacteroidales	Bacteroidaceae	Bacteroides	caccae	4261	128	5296521	feces, human	PRJNA544527	SAMN11943406	GCA_008572595.1	GCF_008572595.1
60	Bacteroides caccae BIOML-A22										Bacteroidetes	Bacteroidia	Bacteroidales	Bacteroidaceae	Bacteroides	caccae	4196	52	5199039	feces, human	PRJNA544527	SAMN11943408	GCA_008572545.1	GCF_008572545.1
61	Bacteroides caccae BIOML-A24										Bacteroidetes	Bacteroidia	Bacteroidales	Bacteroidaceae	Bacteroides	caccae	4345	77	5397770	feces, human	PRJNA544527	SAMN11943410	GCA_008572505.1	GCF_008572505.1
62	Bacteroides caccae BIOML-A26										Bacteroidetes	Bacteroidia	Bacteroidales	Bacteroidaceae	Bacteroides	caccae	3763	52	4863266	feces, human	PRJNA544527	SAMN11943412	GCA_008572465.1	GCF_008572465.1
63	Bacteroides caccae BIOML-A27										Bacteroidetes	Bacteroidia	Bacteroidales	Bacteroidaceae	Bacteroides	caccae	4003	54	5127879	feces, human	PRJNA544527	SAMN11943413	GCA_008572445.1	GCF_008572445.1
64	Bacteroides caccae BIOML-A31										Bacteroidetes	Bacteroidia	Bacteroidales	Bacteroidaceae	Bacteroides	caccae	4279	105	5346832	feces, human	PRJNA544527	SAMN11943417	GCA_008572355.1	GCF_008572355.1
65	Bacteroides caccae BSD2780061689st1 A4										Bacteroidetes	Bacteroidia	Bacteroidales	Bacteroidaceae	Bacteroides	caccae	3823	40	4940848	feces, human	PRJNA518912	SAMN10863268	GCA_005844255.1	GCF_005844255.1
66	Bacteroides caccae CL03T12C61										Bacteroidetes	Bacteroidia	Bacteroidales	Bacteroidaceae	Bacteroides	caccae	4367	6	5493117	feces, human	PRJNA64801	SAMN02463916	GCA_000273725.1	GCF_000273725.1
67	Bacteroides caccae OF02-6LB										Bacteroidetes	Bacteroidia	Bacteroidales	Bacteroidaceae	Bacteroides	caccae	4290	100	5358345	feces, human	PRJNA482748	SAMN09736683	GCA_003463165.1	GCF_003463165.1
68	Bacteroides caccae OM05-21BH										Bacteroidetes	Bacteroidia	Bacteroidales	Bacteroidaceae	Bacteroides	caccae	4018	134	5176306	feces, human	PRJNA482748	SAMN09736801	GCA_003438425.1	GCF_003438425.1
69	Bacteroides caecimuri NM63 1-25										Bacteroidetes	Bacteroidia	Bacteroidales	Bacteroidaceae	Bacteroides	caecimuri	3399	206	4390533	gut, mouse	PRJNA224116	SAMN10878309	GCA_004793675.1	GCF_004793675.1
70	Bacteroides caecimuris 0.1xD8-16										Bacteroidetes	Bacteroidia	Bacteroidales	Bacteroidaceae	Bacteroides	caecimuris	5184	614	6650966	animal manure, mouse	PRJNA486904	SAMN10024808	GCA_003611865.1	GCF_003611865.1
71	Bacteroides caecimuris I48										Bacteroidetes	Bacteroidia	Bacteroidales	Bacteroidaceae	Bacteroides	caecimuris	3753	1	4839927	intestine, mouse	PRJNA224116	SAMN04621613	GCA_001688725.2	GCF_001688725.2
72	Bacteroides cellulosilyticus AF17-25										Bacteroidetes	Bacteroidia	Bacteroidales	Bacteroidaceae	Bacteroides	cellulosilyticus	5044	44	6874143	feces, human	PRJNA482748	SAMN09734335	GCA_003460035.1	GCF_003460035.1
73	Bacteroides cellulosilyticus AF22-3AC										Bacteroidetes	Bacteroidia	Bacteroidales	Bacteroidaceae	Bacteroides	cellulosilyticus	5173	76	7165657	feces, human	PRJNA482748	SAMN09734444	GCA_003459465.1	GCF_003459465.1
74	Bacteroides cellulosilyticus AF29-17										Bacteroidetes	Bacteroidia	Bacteroidales	Bacteroidaceae	Bacteroides	cellulosilyticus	5024	30	6902937	feces, human	PRJNA482748	SAMN09734556	GCA_003457665.1	GCF_003457665.1
75	Bacteroides cellulosilyticus BIOML-A1										Bacteroidetes	Bacteroidia	Bacteroidales	Bacteroidaceae	Bacteroides	cellulosilyticus	4918	1100	6707983	feces, human	PRJNA544527	SAMN11943419	GCA_008572285.1	GCF_008572285.1
76	Bacteroides cellulosilyticus BIOML-A6										Bacteroidetes	Bacteroidia	Bacteroidales	Bacteroidaceae	Bacteroides	cellulosilyticus	5681	187	7459860	feces, human	PRJNA544527	SAMN11943424	GCA_008572235.1	GCF_008572235.1
77	Bacteroides cellulosilyticus BIOML-A7										Bacteroidetes	Bacteroidia	Bacteroidales	Bacteroidaceae	Bacteroides	cellulosilyticus	5370	88	7190792	feces, human	PRJNA544527	SAMN11943425	GCA_008572225.1	GCF_008572225.1
78	Bacteroides cellulosilyticus BIOML-A8										Bacteroidetes	Bacteroidia	Bacteroidales	Bacteroidaceae	Bacteroides	cellulosilyticus	5726	438	7687566	feces, human	PRJNA544527	SAMN11943426	GCA_008572195.1	GCF_008572195.1
79	Bacteroides cellulosilyticus CL02T12C19										Bacteroidetes	Bacteroidia	Bacteroidales	Bacteroidaceae	Bacteroides	cellulosilyticus	5928	25	7694202	feces, human	PRJNA64803	SAMN02463917	GCA_000273015.1	GCF_000273015.1
80	Bacteroides cellulosilyticus CL09T06C25										Bacteroidetes	Bacteroidia	Bacteroidales	Bacteroidaceae	Bacteroides	cellulosilyticus	5088	122	6975334	feces, human	PRJNA283626	SAMN03653598	GCA_001535595.1	GCF_001535595.1
81	Bacteroides cellulosilyticus DSM 14838										Bacteroidetes	Bacteroidia	Bacteroidales	Bacteroidaceae	Bacteroides	cellulosilyticus	4729	66	6870144	feces, human	PRJNA30027	SAMN00008759	GCA_000158035.1	GCF_000158035.1
82	Bacteroides cellulosilyticus WH2										Bacteroidetes	Bacteroidia	Bacteroidales	Bacteroidaceae	Bacteroides	cellulosilyticus	5241	25	7082122	feces, human	PRJNA183545	SAMN02436915	GCA_000463315.1	GCF_000463315.1
83	Bacteroides clarus AF14-27										Bacteroidetes	Bacteroidia	Bacteroidales	Bacteroidaceae	Bacteroides	clarus	3594	104	4347396	feces, human	PRJNA482748	SAMN09734256	GCA_003464625.1	GCF_003464625.1
84	Bacteroides clarus AF19-1AC										Bacteroidetes	Bacteroidia	Bacteroidales	Bacteroidaceae	Bacteroides	clarus	3256	38	4045484	feces, human	PRJNA482748	SAMN09734385	GCA_003459675.1	GCF_003459675.1
85	Bacteroides clarus An189										Bacteroidetes	Bacteroidia	Bacteroidales	Bacteroidaceae	Bacteroides	clarus	3360	35	4156458	caecum, chicken	PRJNA377666	SAMN06473652	GCA_002160225.1	GCF_002160225.1
86	Bacteroides clarus An43										Bacteroidetes	Bacteroidia	Bacteroidales	Bacteroidaceae	Bacteroides	clarus	3405	44	4217574	caecum, chicken	PRJNA377666	SAMN06473725	GCA_002161685.1	GCF_002161685.1
87	Bacteroides clarus YIT 12056										Bacteroidetes	Bacteroidia	Bacteroidales	Bacteroidaceae	Bacteroides	clarus	2972	22	3747170	feces, human	PRJNA224116	SAMN00189095	GCA_000195615.1	GCF_000195615.1
88	Bacteroides congonensis Marseille-P3132										Bacteroidetes	Bacteroidia	Bacteroidales	Bacteroidaceae	Bacteroides	congonensis	4744	11	6373337	feces, human	PRJNA224116	SAMEA18121168	GCA_900130125.1	GCF_900130125.1
89	Bacteroides coprocola AF24-2									(Phocaeicola)	Bacteroidetes	Bacteroidia	Bacteroidales	Bacteroidaceae	Bacteroides	coprocola	2724	166	3553784	feces, human	PRJNA482748	SAMN09734467	GCA_003458565.1	GCF_003458565.1
90	Bacteroides coprocola DSM 17136									(Phocaeicola)	Bacteroidetes	Bacteroidia	Bacteroidales	Bacteroidaceae	Bacteroides	coprocola	3489	90	4300117	feces, human	PRJNA20521	SAMN00000014	GCA_000154845.1	GCF_000154845.1
91	Bacteroides coprophilus AM42-38									(Phocaeicola)	Bacteroidetes	Bacteroidia	Bacteroidales	Bacteroidaceae	Bacteroides	coprophilus	2788	81	3493311	feces, human	PRJNA482748	SAMN09736555	GCA_003467215.1	GCF_003467215.1
92	Bacteroides coprophilus DSM 18228									(Phocaeicola)	Bacteroidetes	Bacteroidia	Bacteroidales	Bacteroidaceae	Bacteroides	coprophilus	3145	73	4041504	feces, human	PRJNA30371	SAMN00008769	GCA_000157915.1	GCF_000157915.1
93	Bacteroides coprophilus JCM 13816									(Phocaeicola)	Bacteroidetes	Bacteroidia	Bacteroidales	Bacteroidaceae	Bacteroides	coprophilus	2658	158	3852661	feces, human	PRJDB1136	SAMD00017008	GCA_001315745.1	GCF_001315745.1
94	Bacteroides coprophilus JCM 13817									(Phocaeicola)	Bacteroidetes	Bacteroidia	Bacteroidales	Bacteroidaceae	Bacteroides	coprophilus	2652	161	3855100	feces, human	PRJDB1137	SAMD00017009	GCA_001315765.1	GCF_001315765.1
95	Bacteroides coprosuis DSM 18011										Bacteroidetes	Bacteroidia	Bacteroidales	Bacteroidaceae	Bacteroides	coprosuis	2386	1	2991798	feces, swine	PRJNA40779	SAMN02256469	GCA_000212915.1	GCF_000212915.1
96	Bacteroides cutis Marseille-P4118										Bacteroidetes	Bacteroidia	Bacteroidales	Bacteroidaceae	Bacteroides	cutis	3068	24	3903522	skin, human	PRJEB22714	SAMEA104418376	GCA_900241005.1	GCF_900241005.1
97	Bacteroides dorei 5 1 36 D4									(Phocaeicola)	Bacteroidetes	Bacteroidia	Bacteroidales	Bacteroidaceae	Bacteroides	dorei	4287	10	5538248	feces, human	PRJNA32451	SAMN02463698	GCA_000158335.2	GCF_000158335.2
98	Bacteroides dorei AF14-1AC									(Phocaeicola)	Bacteroidetes	Bacteroidia	Bacteroidales	Bacteroidaceae	Bacteroides	dorei	4582	107	5606424	feces, human	PRJNA482748	SAMN09734251	GCA_003464725.1	GCF_003464725.1
99	Bacteroides dorei AF27-18BH	DWY81_23670	NZ_QRTN01000052	9098	complement(3380..4879)	499	100	100	99	(Phocaeicola)	Bacteroidetes	Bacteroidia	Bacteroidales	Bacteroidaceae	Bacteroides	dorei	4567	98	5571864	feces, human	PRJNA482748	SAMN09734528	GCA_003458145.1	GCF_003458145.1
100	Bacteroides dorei An16									(Phocaeicola)	Bacteroidetes	Bacteroidia	Bacteroidales	Bacteroidaceae	Bacteroides	dorei	4178	43	5371359	caecum, chicken	PRJNA377666	SAMN06473628	GCA_002160605.1	GCF_002160605.1
101	Bacteroides dorei An41									(Phocaeicola)	Bacteroidetes	Bacteroidia	Bacteroidales	Bacteroidaceae	Bacteroides	dorei	4245	83	5433399	caecum, chicken	PRJNA377666	SAMN06473723	GCA_002161715.1	GCF_002161715.1
102	Bacteroides dorei ANK132K 2B									(Phocaeicola)	Bacteroidetes	Bacteroidia	Bacteroidales	Bacteroidaceae	Bacteroides	dorei	4475	141	5484033	feces, human	PRJNA557692	SAMN12414686	GCA_007896815.1	GCF_007896815.1
103	Bacteroides dorei BIOML-A1									(Phocaeicola)	Bacteroidetes	Bacteroidia	Bacteroidales	Bacteroidaceae	Bacteroides	dorei	4650	166	5838165	feces, human	PRJNA544527	SAMN11943427	GCA_008572205.1	GCF_008572205.1
104	Bacteroides dorei BIOML-A10									(Phocaeicola)	Bacteroidetes	Bacteroidia	Bacteroidales	Bacteroidaceae	Bacteroides	dorei	4137	90	5328127	feces, human	PRJNA544527	SAMN11943436	GCA_008572045.1	GCF_008572045.1
105	Bacteroides dorei BIOML-A17									(Phocaeicola)	Bacteroidetes	Bacteroidia	Bacteroidales	Bacteroidaceae	Bacteroides	dorei	3427	84	4473208	feces, human	PRJNA544527	SAMN11943443	GCA_008571875.1	GCF_008571875.1
106	Bacteroides dorei BIOML-A25									(Phocaeicola)	Bacteroidetes	Bacteroidia	Bacteroidales	Bacteroidaceae	Bacteroides	dorei	5025	491	6408501	feces, human	PRJNA544527	SAMN11943451	GCA_008571735.1	GCF_008571735.1
107	Bacteroides dorei BIOML-A5									(Phocaeicola)	Bacteroidetes	Bacteroidia	Bacteroidales	Bacteroidaceae	Bacteroides	dorei	4612	238	5843668	feces, human	PRJNA544527	SAMN11943431	GCA_008572125.1	GCF_008572125.1
108	Bacteroides dorei CFPLTA003 2B									(Phocaeicola)	Bacteroidetes	Bacteroidia	Bacteroidales	Bacteroidaceae	Bacteroides	dorei	4129	115	5134265	feces, human	PRJNA557692	SAMN12414691	GCA_007896665.1	GCF_007896665.1
109	Bacteroides dorei CL02T12C06	HMPREF1064_05150	NZ_JH724144	9130	4250..5749	499	100	100	99	(Phocaeicola)	Bacteroidetes	Bacteroidia	Bacteroidales	Bacteroidaceae	Bacteroides	dorei	4893	21	6060928	feces, human	PRJNA64807	SAMN02463919	GCA_000273055.1	GCF_000273055.1
110	Bacteroides dorei CL03T12C01									(Phocaeicola)	Bacteroidetes	Bacteroidia	Bacteroidales	Bacteroidaceae	Bacteroides	dorei	4191	20	5409377	feces, human	PRJNA64809	SAMN02463920	GCA_000273075.1	GCF_000273075.1
111	Bacteroides dorei DSM 17855									(Phocaeicola)	Bacteroidetes	Bacteroidia	Bacteroidales	Bacteroidaceae	Bacteroides	dorei	4319	40	5566217	feces, human	PRJNA27831	SAMN00000029	GCA_000156075.1	GCF_000156075.1
112	Bacteroides dorei JR03									(Phocaeicola)	Bacteroidetes	Bacteroidia	Bacteroidales	Bacteroidaceae	Bacteroides	dorei	4234	1	5510617	feces, human	PRJNA589910	SAMN13293898	GCA_013010095.1	GCF_013010095.1
113	Bacteroides dorei OF04-10BH	DXA69_22920	NZ_QSCE01000047	9130	complement(3382..4881)	499	100	100	99	(Phocaeicola)	Bacteroidetes	Bacteroidia	Bacteroidales	Bacteroidaceae	Bacteroides	dorei	4402	76	5528270	feces, human	PRJNA482748	SAMN09736703	GCA_003463345.1	GCF_003463345.1
114	Bacteroides dorei P8wE9									(Phocaeicola)	Bacteroidetes	Bacteroidia	Bacteroidales	Bacteroidaceae	Bacteroides	dorei	4491	4	5707147	feces, human	PRJNA542677	SAMN11637224	GCA_006148905.1	GCF_006148905.1
115	Bacteroides dorei RJX1045									(Phocaeicola)	Bacteroidetes	Bacteroidia	Bacteroidales	Bacteroidaceae	Bacteroides	dorei	5130	40	6711591	feces, human	PRJNA497734	SAMN11080846	GCA_004347605.1	GCF_004347605.1
116	Bacteroides dorei RJX1046									(Phocaeicola)	Bacteroidetes	Bacteroidia	Bacteroidales	Bacteroidaceae	Bacteroides	dorei	4362	2	5520154	feces, human	PRJNA497734	SAMN11080847	GCA_004347595.1	GCF_004347595.1
117	Bacteroides dorei RJX1047									(Phocaeicola)	Bacteroidetes	Bacteroidia	Bacteroidales	Bacteroidaceae	Bacteroides	dorei	4840	16	6202868	feces, human	PRJNA497734	SAMN11080848	GCA_004347525.1	GCF_004347525.1
118	Bacteroides dorei RJX1048									(Phocaeicola)	Bacteroidetes	Bacteroidia	Bacteroidales	Bacteroidaceae	Bacteroides	dorei	4792	25	6582132	feces, human	PRJNA497734	SAMN11080849	GCA_004347495.1	GCF_004347495.1
119	Bacteroides dorei RJX1049									(Phocaeicola)	Bacteroidetes	Bacteroidia	Bacteroidales	Bacteroidaceae	Bacteroides	dorei	4614	33	6344904	feces, human	PRJNA497734	SAMN11080850	GCA_004347475.1	GCF_004347475.1
120	Bacteroides dorei RJX1050									(Phocaeicola)	Bacteroidetes	Bacteroidia	Bacteroidales	Bacteroidaceae	Bacteroides	dorei	4225	10	5440404	feces, human	PRJNA497734	SAMN11080843	GCA_004347485.1	GCF_004347485.1
121	Bacteroides dorei RJX1052									(Phocaeicola)	Bacteroidetes	Bacteroidia	Bacteroidales	Bacteroidaceae	Bacteroides	dorei	4817	24	6490292	feces, human	PRJNA497734	SAMN11080845	GCA_004347575.1	GCF_004347575.1
122	Bacteroides dorei TM05-24									(Phocaeicola)	Bacteroidetes	Bacteroidia	Bacteroidales	Bacteroidaceae	Bacteroides	dorei	4610	93	5760314	feces, human	PRJNA482748	SAMN09736981	GCA_003466465.1	GCF_003466465.1
123	Bacteroides eggerthii 1 2 48FAA										Bacteroidetes	Bacteroidia	Bacteroidales	Bacteroidaceae	Bacteroides	eggerthii	3676	41	4586481	gi tract, human	PRJNA40009	SAMN02463790	GCA_000185605.1	GCF_000185605.1
124	Bacteroides eggerthii 1001175st1 B5										Bacteroidetes	Bacteroidia	Bacteroidales	Bacteroidaceae	Bacteroides	eggerthii	3678	44	4471231	feces, human	PRJNA518912	SAMN10863234	GCA_005845315.1	GCF_005845315.1
125	Bacteroides eggerthii AF18-1										Bacteroidetes	Bacteroidia	Bacteroidales	Bacteroidaceae	Bacteroides	eggerthii	3522	52	4303509	feces, human	PRJNA482748	SAMN09734348	GCA_003460345.1	GCF_003460345.1
126	Bacteroides eggerthii AF33-15AC										Bacteroidetes	Bacteroidia	Bacteroidales	Bacteroidaceae	Bacteroides	eggerthii	3335	82	4234350	feces, human	PRJNA482748	SAMN09734598	GCA_003475335.1	GCF_003475335.1
127	Bacteroides eggerthii AM10-54										Bacteroidetes	Bacteroidia	Bacteroidales	Bacteroidaceae	Bacteroides	eggerthii	3277	45	4137871	feces, human	PRJNA482748	SAMN09734777	GCA_003472445.1	GCF_003472445.1
128	Bacteroides eggerthii AM14-12										Bacteroidetes	Bacteroidia	Bacteroidales	Bacteroidaceae	Bacteroides	eggerthii	3374	23	4130340	feces, human	PRJNA482748	SAMN09734804	GCA_003472985.1	GCF_003472985.1
129	Bacteroides eggerthii AM18-17										Bacteroidetes	Bacteroidia	Bacteroidales	Bacteroidaceae	Bacteroides	eggerthii	3246	16	3989279	feces, human	PRJNA482748	SAMN09734865	GCA_003471525.1	GCF_003471525.1
130	Bacteroides eggerthii AM26-26AC										Bacteroidetes	Bacteroidia	Bacteroidales	Bacteroidaceae	Bacteroides	eggerthii	3327	67	4164336	feces, human	PRJNA482748	SAMN09736335	GCA_003470085.1	GCF_003470085.1
131	Bacteroides eggerthii AM38-13										Bacteroidetes	Bacteroidia	Bacteroidales	Bacteroidaceae	Bacteroides	eggerthii	3307	34	4037070	feces, human	PRJNA482748	SAMN09736500	GCA_003467605.1	GCF_003467605.1
132	Bacteroides eggerthii AM42-16										Bacteroidetes	Bacteroidia	Bacteroidales	Bacteroidaceae	Bacteroides	eggerthii	3617	80	4464020	feces, human	PRJNA482748	SAMN09736544	GCA_003467285.1	GCF_003467285.1
133	Bacteroides eggerthii BIOML-A1										Bacteroidetes	Bacteroidia	Bacteroidales	Bacteroidaceae	Bacteroides	eggerthii	3795	81	4473479	feces, human	PRJNA544527	SAMN11943453	GCA_008571695.1	GCF_008571695.1
134	Bacteroides eggerthii DSM 20697										Bacteroidetes	Bacteroidia	Bacteroidales	Bacteroidaceae	Bacteroides	eggerthii	3337	20	4197635	feces, human	PRJNA27827	SAMN00000667	GCA_000155815.1	GCF_000155815.1
135	Bacteroides eggerthii NCTC11155										Bacteroidetes	Bacteroidia	Bacteroidales	Bacteroidaceae	Bacteroides	eggerthii	3433	6	4338066	feces, human	PRJEB6403	SAMEA4063021	GCA_900445565.1	GCF_900445565.1
136	Bacteroides eggerthii WCA3-601-WT-5E										Bacteroidetes	Bacteroidia	Bacteroidales	Bacteroidaceae	Bacteroides	eggerthii	3627	82	4472011	feces, swine	PRJNA561470	SAMN14558243	GCA_012844125.1	GCF_012844125.1
137	Bacteroides faecichinchillae DSM 26883										Bacteroidetes	Bacteroidia	Bacteroidales	Bacteroidaceae	Bacteroides	faecichinchillae	3756	88	4806522	feces, chinchilla	PRJEB18171	SAMN05444349	GCA_900129065.1	GCF_900129065.1
138	Bacteroides faecichinchillae JCM 17102										Bacteroidetes	Bacteroidia	Bacteroidales	Bacteroidaceae	Bacteroides	faecichinchillae	3260	144	4782583	feces, chinchilla	PRJDB601	SAMD00004031	GCA_000614145.1	GCF_000614145.1
139	Bacteroides faecichinchillae NM45 B5										Bacteroidetes	Bacteroidia	Bacteroidales	Bacteroidaceae	Bacteroides	faecichinchillae	3615	176	4577398	gut, mouse	PRJNA474907	SAMN11366394	GCA_004801645.1	GCF_004801645.1
140	Bacteroides faecis 1001175st1 E5										Bacteroidetes	Bacteroidia	Bacteroidales	Bacteroidaceae	Bacteroides	faecis	5267	168	6737043	feces, human	PRJNA518912	SAMN10863237	GCA_005844775.1	GCF_005844775.1
141	Bacteroides faecis 8736										Bacteroidetes	Bacteroidia	Bacteroidales	Bacteroidaceae	Bacteroides	faecis	4426	376	5919928	human	PRJNA448436	SAMN08832786	GCA_003121505.1	GCF_003121505.1
142	Bacteroides faecis AF17-5AC										Bacteroidetes	Bacteroidia	Bacteroidales	Bacteroidaceae	Bacteroides	faecis	4343	103	5852887	feces, human	PRJNA482748	SAMN09734340	GCA_003460025.1	GCF_003460025.1
143	Bacteroides faecis BIOML-A1										Bacteroidetes	Bacteroidia	Bacteroidales	Bacteroidaceae	Bacteroides	faecis	4829	260	6268938	feces, human	PRJNA544527	SAMN11943455	GCA_008571595.1	GCF_008571595.1
144	Bacteroides faecis BIOML-A4										Bacteroidetes	Bacteroidia	Bacteroidales	Bacteroidaceae	Bacteroides	faecis	4721	127	6119931	feces, human	PRJNA544527	SAMN11943458	GCA_008571545.1	GCF_008571545.1
145	Bacteroides faecis BIOML-A5										Bacteroidetes	Bacteroidia	Bacteroidales	Bacteroidaceae	Bacteroides	faecis	4712	127	6166702	feces, human	PRJNA544527	SAMN11943459	GCA_008571655.1	GCF_008571655.1
146	Bacteroides faecis MAJ27										Bacteroidetes	Bacteroidia	Bacteroidales	Bacteroidaceae	Bacteroides	faecis	4568	53	6114510	feces, human	PRJNA72171	SAMN02470209	GCA_000226135.2	GCF_000226135.1
147	Bacteroides faecis OM02-29										Bacteroidetes	Bacteroidia	Bacteroidales	Bacteroidaceae	Bacteroides	faecis	4739	123	6146539	feces, human	PRJNA482748	SAMN09736755	GCA_003439395.1	GCF_003439395.1
148	Bacteroides finegoldii 2789STDY5608840										Bacteroidetes	Bacteroidia	Bacteroidales	Bacteroidaceae	Bacteroides	finegoldii	3309	40	4418465	feces, human	PRJEB10915	SAMEA3545248	GCA_001404475.1	GCF_001404475.1
149	Bacteroides finegoldii BIOML-A1										Bacteroidetes	Bacteroidia	Bacteroidales	Bacteroidaceae	Bacteroides	finegoldii	4141	126	5141010	feces, human	PRJNA544527	SAMN11943461	GCA_008571525.1	GCF_008571525.1
150	Bacteroides finegoldii CL09T03C10										Bacteroidetes	Bacteroidia	Bacteroidales	Bacteroidaceae	Bacteroides	finegoldii	4010	6	5115628	feces, human	PRJNA64831	SAMN02463931	GCA_000304195.1	GCF_000304195.1
151	Bacteroides finegoldii DSM 17565										Bacteroidetes	Bacteroidia	Bacteroidales	Bacteroidaceae	Bacteroides	finegoldii	3773	33	4892401	feces, human	PRJNA27823	SAMN00008774	GCA_000156195.1	GCF_000156195.1
152	Bacteroides fluxus YIT 12057										Bacteroidetes	Bacteroidia	Bacteroidales	Bacteroidaceae	Bacteroides	fluxus	3417	97	4330716	feces, human	PRJNA48511	SAMN00189096	GCA_000195635.1	GCF_000195635.1
153	Bacteroides fragilis 078320-1										Bacteroidetes	Bacteroidia	Bacteroidales	Bacteroidaceae	Bacteroides	fragilis	4153	115	5080019	human	PRJNA413027	SAMN07735199	GCA_002811085.1	GCF_002811085.1
154	Bacteroides fragilis 1001175st1 C3										Bacteroidetes	Bacteroidia	Bacteroidales	Bacteroidaceae	Bacteroides	fragilis	4637	51	5684644	feces, human	PRJNA518912	SAMN10863232	GCA_005844845.1	GCF_005844845.1
155	Bacteroides fragilis 1284										Bacteroidetes	Bacteroidia	Bacteroidales	Bacteroidaceae	Bacteroides	fragilis	4313	90	5144622	human	PRJNA413027	SAMN07735158	GCA_002811025.1	GCF_002811025.1
156	Bacteroides fragilis 12905										Bacteroidetes	Bacteroidia	Bacteroidales	Bacteroidaceae	Bacteroides	fragilis	4534	151	5436953	human	PRJNA413027	SAMN07735159	GCA_002811065.1	GCF_002811065.1
157	Bacteroides fragilis 14-106904-1										Bacteroidetes	Bacteroidia	Bacteroidales	Bacteroidaceae	Bacteroides	fragilis	4528	132	5354648	appendix, human	PRJNA345344	SAMN05860967	GCA_001816225.2	GCF_001816225.2
158	Bacteroides fragilis 143										Bacteroidetes	Bacteroidia	Bacteroidales	Bacteroidaceae	Bacteroides	fragilis	4307	41	5158698	blood, human	PRJNA530267	SAMN11310039	GCA_008086695.1	GCF_008086695.1
159	Bacteroides fragilis 2 1 16										Bacteroidetes	Bacteroidia	Bacteroidales	Bacteroidaceae	Bacteroides	fragilis	4423	18	5236303	gi tract, human	PRJNA38347	SAMN02463733	GCA_000162135.1	GCF_000162135.1
160	Bacteroides fragilis 2 1 56FAA										Bacteroidetes	Bacteroidia	Bacteroidales	Bacteroidaceae	Bacteroides	fragilis	4506	47	5648441	gi tract, human	PRJNA40013	SAMN02463792	GCA_000218345.1	GCF_000218345.1
161	Bacteroides fragilis 20656-2-1										Bacteroidetes	Bacteroidia	Bacteroidales	Bacteroidaceae	Bacteroides	fragilis	4087	68	4896431	feces, human	PRJNA288885	SAMN03839335	GCA_001699875.1	GCF_001699875.1
162	Bacteroides fragilis 2-078382-3										Bacteroidetes	Bacteroidia	Bacteroidales	Bacteroidaceae	Bacteroides	fragilis	4368	140	5210816	feces, human	PRJNA288885	SAMN03839333	GCA_001699865.1	GCF_001699865.1
163	Bacteroides fragilis 20793-3										Bacteroidetes	Bacteroidia	Bacteroidales	Bacteroidaceae	Bacteroides	fragilis	4115	52	5212804	feces, human	PRJNA288885	SAMN03839334	GCA_001699855.1	GCF_001699855.1
164	Bacteroides fragilis 2d2A										Bacteroidetes	Bacteroidia	Bacteroidales	Bacteroidaceae	Bacteroides	fragilis	3535	1025	4810502		PRJEB8297	SAMEA3217990	GCA_000944095.1	GCF_000944095.1
165	Bacteroides fragilis 3 1 12										Bacteroidetes	Bacteroidia	Bacteroidales	Bacteroidaceae	Bacteroides	fragilis	4612	33	5530115	gi tract, human	PRJNA32433	SAMN02463689	GCA_000157015.1	GCF_000157015.1
166	Bacteroides fragilis 320 BFRA										Bacteroidetes	Bacteroidia	Bacteroidales	Bacteroidaceae	Bacteroides	fragilis	4416	150	5500828	human	PRJNA267549	SAMN03197511	GCA_001054865.1	GCF_001054865.1
167	Bacteroides fragilis 321 BFRA										Bacteroidetes	Bacteroidia	Bacteroidales	Bacteroidaceae	Bacteroides	fragilis	4430	150	5491400		PRJNA267549	SAMN03197512	GCA_001056335.1	GCF_001056335.1
168	Bacteroides fragilis 322 BFRA										Bacteroidetes	Bacteroidia	Bacteroidales	Bacteroidaceae	Bacteroides	fragilis	4385	193	5450450		PRJNA267549	SAMN03197513	GCA_001054895.1	GCF_001054895.1
169	Bacteroides fragilis 4g8B										Bacteroidetes	Bacteroidia	Bacteroidales	Bacteroidaceae	Bacteroides	fragilis	3479	1402	4598561		PRJEB8297	SAMEA3217991	GCA_001373095.1	GCF_001373095.1
170	Bacteroides fragilis 638R										Bacteroidetes	Bacteroidia	Bacteroidales	Bacteroidaceae	Bacteroides	fragilis	4241	1	5373121	abscess, human	PRJNA50405	SAMEA3138381	GCA_000210835.1	GCF_000210835.1
171	Bacteroides fragilis 86-5443-2-2										Bacteroidetes	Bacteroidia	Bacteroidales	Bacteroidaceae	Bacteroides	fragilis	4470	156	5258210	feces, swine	PRJNA288885	SAMN03839336	GCA_001699885.1	GCF_001699885.1
172	Bacteroides fragilis 885 BFRA										Bacteroidetes	Bacteroidia	Bacteroidales	Bacteroidaceae	Bacteroides	fragilis	4300	435	5314007	human	PRJNA267549	SAMN03198091	GCA_001058755.1	GCF_001058755.1
173	Bacteroides fragilis 894 BFRA										Bacteroidetes	Bacteroidia	Bacteroidales	Bacteroidaceae	Bacteroides	fragilis	4488	370	5314495	human	PRJNA267549	SAMN03198101	GCA_001058775.1	GCF_001058775.1
174	Bacteroides fragilis 8E3 BL hyb										Bacteroidetes	Bacteroidia	Bacteroidales	Bacteroidaceae	Bacteroides	fragilis	4165	24	5191637		PRJEB35845	SAMEA6831315	GCA_903181445.1	GCF_903181445.1
175	Bacteroides fragilis 915 BFRA										Bacteroidetes	Bacteroidia	Bacteroidales	Bacteroidaceae	Bacteroides	fragilis	4492	1290	5262003	human	PRJNA267549	SAMN03198125	GCA_001077245.1	GCF_001077245.1
176	Bacteroides fragilis AD126T 2B										Bacteroidetes	Bacteroidia	Bacteroidales	Bacteroidaceae	Bacteroides	fragilis	4449	47	5260633	human	PRJNA557692	SAMN12414676	GCA_007896675.1	GCF_007896675.1
177	Bacteroides fragilis AD135F 3B										Bacteroidetes	Bacteroidia	Bacteroidales	Bacteroidaceae	Bacteroides	fragilis	4757	81	5601214	human	PRJNA557692	SAMN12414679	GCA_007896605.1	GCF_007896605.1
178	Bacteroides fragilis AF14-14AC										Bacteroidetes	Bacteroidia	Bacteroidales	Bacteroidaceae	Bacteroides	fragilis	4352	94	5320718	feces, human	PRJNA482748	SAMN09734247	GCA_003465265.1	GCF_003465265.1
179	Bacteroides fragilis AF15-10LB										Bacteroidetes	Bacteroidia	Bacteroidales	Bacteroidaceae	Bacteroides	fragilis	4371	45	5170789	feces, human	PRJNA482748	SAMN09734276	GCA_003464385.1	GCF_003464385.1
180	Bacteroides fragilis AF26-6										Bacteroidetes	Bacteroidia	Bacteroidales	Bacteroidaceae	Bacteroides	fragilis	4449	40	5224118	feces, human	PRJNA482748	SAMN09734517	GCA_003458955.1	GCF_003458955.1
181	Bacteroides fragilis AF27-10										Bacteroidetes	Bacteroidia	Bacteroidales	Bacteroidaceae	Bacteroides	fragilis	4604	89	5420590	feces, human	PRJNA482748	SAMN09734520	GCA_003458215.1	GCF_003458215.1
182	Bacteroides fragilis AF32-10										Bacteroidetes	Bacteroidia	Bacteroidales	Bacteroidaceae	Bacteroides	fragilis	4480	42	5306467	feces, human	PRJNA482748	SAMN09734586	GCA_003475385.1	GCF_003475385.1
183	Bacteroides fragilis am 0171										Bacteroidetes	Bacteroidia	Bacteroidales	Bacteroidaceae	Bacteroides	fragilis	4441	36	5209622	feces, human	PRJNA496358	SAMN10239568	GCA_004167855.1	GCF_004167855.1
184	Bacteroides fragilis AM13-18										Bacteroidetes	Bacteroidia	Bacteroidales	Bacteroidaceae	Bacteroides	fragilis	4687	46	5491309	feces, human	PRJNA482748	SAMN09734795	GCA_003472195.1	GCF_003472195.1
185	Bacteroides fragilis AM15-16										Bacteroidetes	Bacteroidia	Bacteroidales	Bacteroidaceae	Bacteroides	fragilis	4495	40	5292183	feces, human	PRJNA482748	SAMN09734817	GCA_003472025.1	GCF_003472025.1
186	Bacteroides fragilis AM16-16A										Bacteroidetes	Bacteroidia	Bacteroidales	Bacteroidaceae	Bacteroides	fragilis	4491	41	5295367	feces, human	PRJNA482748	SAMN09734823	GCA_003471925.1	GCF_003471925.1
187	Bacteroides fragilis AM17-19										Bacteroidetes	Bacteroidia	Bacteroidales	Bacteroidaceae	Bacteroides	fragilis	4365	59	5355248	feces, human	PRJNA482748	SAMN09734845	GCA_003471745.1	GCF_003471745.1
188	Bacteroides fragilis AM18-6										Bacteroidetes	Bacteroidia	Bacteroidales	Bacteroidaceae	Bacteroides	fragilis	4625	106	5646286	feces, human	PRJNA482748	SAMN09734875	GCA_003471465.1	GCF_003471465.1
189	Bacteroides fragilis AM26-13LB										Bacteroidetes	Bacteroidia	Bacteroidales	Bacteroidaceae	Bacteroides	fragilis	4335	25	5112303	feces, human	PRJNA482748	SAMN09736329	GCA_003469705.1	GCF_003469705.1
190	Bacteroides fragilis AM31-13AC										Bacteroidetes	Bacteroidia	Bacteroidales	Bacteroidaceae	Bacteroides	fragilis	4201	53	5065519	feces, human	PRJNA482748	SAMN09736425	GCA_003469305.1	GCF_003469305.1
191	Bacteroides fragilis AM40-4AC										Bacteroidetes	Bacteroidia	Bacteroidales	Bacteroidaceae	Bacteroides	fragilis	4367	70	5165672	feces, human	PRJNA482748	SAMN09736525	GCA_003468145.1	GCF_003468145.1
192	Bacteroides fragilis BE1										Bacteroidetes	Bacteroidia	Bacteroidales	Bacteroidaceae	Bacteroides	fragilis	4298	1	5188967		PRJEB10044	SAMEA3501569	GCA_001286525.1	GCF_001286525.1
193	Bacteroides fragilis BF8										Bacteroidetes	Bacteroidia	Bacteroidales	Bacteroidaceae	Bacteroides	fragilis	4235	5	5238790	infection site, human	PRJNA290835	SAMN03921828	GCA_001695355.1	GCF_001695355.1
194	Bacteroides fragilis BFR KZ04										Bacteroidetes	Bacteroidia	Bacteroidales	Bacteroidaceae	Bacteroides	fragilis	3867	128	4920846	purulent sample, human	PRJNA646590	SAMN15547524	GCA_013694025.1	GCF_013694025.1
195	Bacteroides fragilis BFR KZ05										Bacteroidetes	Bacteroidia	Bacteroidales	Bacteroidaceae	Bacteroides	fragilis	4133	77	5219927	purulent sample, human	PRJNA647629	SAMN15595113	GCA_013867505.1	GCF_013867505.1
196	Bacteroides fragilis BFR KZ06										Bacteroidetes	Bacteroidia	Bacteroidales	Bacteroidaceae	Bacteroides	fragilis	4201	41	5259406	purulent sample, human	PRJNA648799	SAMN15648893	GCA_014042505.1	GCF_014042505.1
197	Bacteroides fragilis BFR KZ07										Bacteroidetes	Bacteroidia	Bacteroidales	Bacteroidaceae	Bacteroides	fragilis	4132	28	5175039	purulent sample, human	PRJNA648799	SAMN15648894	GCA_014042525.1	GCF_014042525.1
198	Bacteroides fragilis BFR KZ08										Bacteroidetes	Bacteroidia	Bacteroidales	Bacteroidaceae	Bacteroides	fragilis	4127	40	5243270	purulent sample, human	PRJNA648799	SAMN15648895	GCA_014042445.1	GCF_014042445.1
199	Bacteroides fragilis BFR KZ09										Bacteroidetes	Bacteroidia	Bacteroidales	Bacteroidaceae	Bacteroides	fragilis	3988	53	5125231	purulent sample, human	PRJNA648799	SAMN15648896	GCA_014042455.1	GCF_014042455.1
200	Bacteroides fragilis BFR KZ10										Bacteroidetes	Bacteroidia	Bacteroidales	Bacteroidaceae	Bacteroides	fragilis	4120	36	5242965	purulent sample, human	PRJNA648799	SAMN15648897	GCA_014042465.1	GCF_014042465.1
201	Bacteroides fragilis BFR KZ11										Bacteroidetes	Bacteroidia	Bacteroidales	Bacteroidaceae	Bacteroides	fragilis	4154	32	5236934	purulent sample, human	PRJNA648799	SAMN15648898	GCA_014042415.1	GCF_014042415.1
202	Bacteroides fragilis BFR KZ12										Bacteroidetes	Bacteroidia	Bacteroidales	Bacteroidaceae	Bacteroides	fragilis	4247	92	5321320	purulent sample, human	PRJNA648799	SAMN15648899	GCA_014042405.1	GCF_014042405.1
203	Bacteroides fragilis BOB25										Bacteroidetes	Bacteroidia	Bacteroidales	Bacteroidaceae	Bacteroides	fragilis	4137	1	5282232	feces, human	PRJNA278510	SAMN03420872	GCA_000965785.1	GCF_000965785.1
204	Bacteroides fragilis CCUG4856T										Bacteroidetes	Bacteroidia	Bacteroidales	Bacteroidaceae	Bacteroides	fragilis	4202	2	5241693	appendix abscess, human	PRJNA525024	SAMN11040710	GCA_005706655.1	GCF_005706655.1
205	Bacteroides fragilis CFPLTA004 1B										Bacteroidetes	Bacteroidia	Bacteroidales	Bacteroidaceae	Bacteroides	fragilis	4974	64	5683897	human	PRJNA557692	SAMN12414692	GCA_007896595.1	GCF_007896595.1
206	Bacteroides fragilis CL03T12C07										Bacteroidetes	Bacteroidia	Bacteroidales	Bacteroidaceae	Bacteroides	fragilis	4431	7	5226222	feces, human	PRJNA64813	SAMN02463922	GCA_000273115.1	GCF_000273115.1
207	Bacteroides fragilis CL04T03C20										Bacteroidetes	Bacteroidia	Bacteroidales	Bacteroidaceae	Bacteroides	fragilis	4339	54	5221750	feces, human	PRJNA413027	SAMN07735200	GCA_002810995.1	GCF_002810995.1
208	Bacteroides fragilis CL05T12C13										Bacteroidetes	Bacteroidia	Bacteroidales	Bacteroidaceae	Bacteroides	fragilis	4475	13	5281556	feces, human	PRJNA64817	SAMN02463924	GCA_000273135.1	GCF_000273135.1
209	Bacteroides fragilis CL07T12C05										Bacteroidetes	Bacteroidia	Bacteroidales	Bacteroidaceae	Bacteroides	fragilis	4609	11	5444546	feces, human	PRJNA64821	SAMN02463926	GCA_000273155.1	GCF_000273155.1
210	Bacteroides fragilis CM13										Bacteroidetes	Bacteroidia	Bacteroidales	Bacteroidaceae	Bacteroides	fragilis	4324	86	5208842	human	PRJNA413027	SAMN07735201	GCA_002810985.1	GCF_002810985.1
211	Bacteroides fragilis COR2-248-WT-1										Bacteroidetes	Bacteroidia	Bacteroidales	Bacteroidaceae	Bacteroides	fragilis	4267	43	5289120	feces, swine	PRJNA561470	SAMN14558244	GCA_012844105.1	GCF_012844105.1
212	Bacteroides fragilis DCMOUH0017B										Bacteroidetes	Bacteroidia	Bacteroidales	Bacteroidaceae	Bacteroides	fragilis	4559	3	5565806	blood, human	PRJNA244943	SAMN02730070	GCA_000710375.3	GCF_000710375.2
213	Bacteroides fragilis DCMOUH0018B										Bacteroidetes	Bacteroidia	Bacteroidales	Bacteroidaceae	Bacteroides	fragilis	4396	4	5316784	blood, human	PRJNA244944	SAMN02730071	GCA_000724665.3	GCF_000724665.2
214	Bacteroides fragilis DCMOUH0042B										Bacteroidetes	Bacteroidia	Bacteroidales	Bacteroidaceae	Bacteroides	fragilis	4272	3	5155157	blood, human	PRJNA253771	SAMN02892979	GCA_000724795.2	GCF_000724795.2
215	Bacteroides fragilis DCMOUH0067B										Bacteroidetes	Bacteroidia	Bacteroidales	Bacteroidaceae	Bacteroides	fragilis	4491	2	5484743	blood, human	PRJNA254401	SAMN02903368	GCA_000724805.2	GCF_000724805.2
216	Bacteroides fragilis DCMOUH0085B										Bacteroidetes	Bacteroidia	Bacteroidales	Bacteroidaceae	Bacteroides	fragilis	4457	1	5504076	blood, human	PRJNA254455	SAMN02903957	GCA_000724815.2	GCF_000724815.2
217	Bacteroides fragilis DCMSKEJBY0001B										Bacteroidetes	Bacteroidia	Bacteroidales	Bacteroidaceae	Bacteroides	fragilis	4409	4	5417262	blood, human	PRJNA244942	SAMN02730069	GCA_000710365.3	GCF_000710365.2
218	Bacteroides fragilis FDAARGOS 763										Bacteroidetes	Bacteroidia	Bacteroidales	Bacteroidaceae	Bacteroides	fragilis	4580	4	5605704	transverse colon, human	PRJNA231221	SAMN11056478	GCA_013267555.1	GCF_013267555.1
219	Bacteroides fragilis GUT04										Bacteroidetes	Bacteroidia	Bacteroidales	Bacteroidaceae	Bacteroides	fragilis	4569	2	5419725	feces, human	PRJNA563525	SAMN12675660	GCA_008369705.1	GCF_008369705.1
220	Bacteroides fragilis HAP130N 3B										Bacteroidetes	Bacteroidia	Bacteroidales	Bacteroidaceae	Bacteroides	fragilis	4425	42	5224890	human	PRJNA557692	SAMN12414697	GCA_009025705.1	GCF_009025705.1
221	Bacteroides fragilis HCK-B3										Bacteroidetes	Bacteroidia	Bacteroidales	Bacteroidaceae	Bacteroides	fragilis	4456	75	5252832	feces, human	PRJNA483264	SAMN09729823	GCA_003363115.1	GCF_003363115.1
222	Bacteroides fragilis HMW 610										Bacteroidetes	Bacteroidia	Bacteroidales	Bacteroidaceae	Bacteroides	fragilis	4466	9	5587362	biological product, human	PRJNA71525	SAMN02463952	GCA_000297695.1	GCF_000297695.1
223	Bacteroides fragilis HMW 615										Bacteroidetes	Bacteroidia	Bacteroidales	Bacteroidaceae	Bacteroides	fragilis	4437	14	5419684	appendiceal abscess, human	PRJNA71527	SAMN02463953	GCA_000297735.1	GCF_000297735.1
224	Bacteroides fragilis HMW 616										Bacteroidetes	Bacteroidia	Bacteroidales	Bacteroidaceae	Bacteroides	fragilis	4397	9	5449187	biological product, human	PRJNA71529	SAMN02463954	GCA_000297755.1	GCF_000297755.1
225	Bacteroides fragilis JIM10										Bacteroidetes	Bacteroidia	Bacteroidales	Bacteroidaceae	Bacteroides	fragilis	4382	81	5247065	feces, human	PRJNA330835	SAMN05426807	GCA_001692695.1	GCF_001692695.1
226	Bacteroides fragilis KLE1257										Bacteroidetes	Bacteroidia	Bacteroidales	Bacteroidaceae	Bacteroides	fragilis	4175	52	5206456	feces, human	PRJNA257716	SAMN04024977	GCA_001580105.1	GCF_001580105.1
227	Bacteroides fragilis KLE1758										Bacteroidetes	Bacteroidia	Bacteroidales	Bacteroidaceae	Bacteroides	fragilis	4356	52	5206456	feces, human	PRJNA257719	SAMN03956218	GCA_001580095.1	GCF_001580095.1
228	Bacteroides fragilis MC1										Bacteroidetes	Bacteroidia	Bacteroidales	Bacteroidaceae	Bacteroides	fragilis	4185	180	5045202	feces, human	PRJEB29697	SAMEA5574690	GCA_901212445.1	GCF_901212445.1
229	Bacteroides fragilis NCTC 9343										Bacteroidetes	Bacteroidia	Bacteroidales	Bacteroidaceae	Bacteroides	fragilis	4395	2	5241700	appendix abscess, human	PRJNA46	SAMEA1705957	GCA_000025985.1	GCF_000025985.1
230	Bacteroides fragilis O-21										Bacteroidetes	Bacteroidia	Bacteroidales	Bacteroidaceae	Bacteroides	fragilis	4137	14	5173926	infection, human	PRJNA295908	SAMN04093172	GCA_001693695.1	GCF_001693695.1
231	Bacteroides fragilis OF01-1										Bacteroidetes	Bacteroidia	Bacteroidales	Bacteroidaceae	Bacteroides	fragilis	4308	60	5223488	feces, human	PRJNA482748	SAMN09736661	GCA_003463545.1	GCF_003463545.1
232	Bacteroides fragilis OF05-11AC										Bacteroidetes	Bacteroidia	Bacteroidales	Bacteroidaceae	Bacteroides	fragilis	4632	30	5398873	feces, human	PRJNA482748	SAMN09736712	GCA_003439675.1	GCF_003439675.1
233	Bacteroides fragilis OM02-11										Bacteroidetes	Bacteroidia	Bacteroidales	Bacteroidaceae	Bacteroides	fragilis	4171	61	4987072	feces, human	PRJNA482748	SAMN09736743	GCA_003439505.1	GCF_003439505.1
234	Bacteroides fragilis OM04-9BH										Bacteroidetes	Bacteroidia	Bacteroidales	Bacteroidaceae	Bacteroides	fragilis	4498	43	5459886	feces, human	PRJNA482748	SAMN09736791	GCA_003439065.1	GCF_003439065.1
235	Bacteroides fragilis OM06-1										Bacteroidetes	Bacteroidia	Bacteroidales	Bacteroidaceae	Bacteroides	fragilis	4309	21	5081261	feces, human	PRJNA482748	SAMN09736813	GCA_003438895.1	GCF_003438895.1
236	Bacteroides fragilis Q1F2										Bacteroidetes	Bacteroidia	Bacteroidales	Bacteroidaceae	Bacteroides	fragilis	4202	3	5315431	wound, human	PRJNA358289	SAMN06169735	GCA_002849695.1	GCF_002849695.1
237	Bacteroides fragilis S14										Bacteroidetes	Bacteroidia	Bacteroidales	Bacteroidaceae	Bacteroides	fragilis	4059	1	4902189	human	PRJNA290855	SAMN03921941	GCA_001682215.1	GCF_001682215.1
238	Bacteroides fragilis str. 1007-1-F 3										Bacteroidetes	Bacteroidia	Bacteroidales	Bacteroidaceae	Bacteroides	fragilis	4846	106	5695001	feces, human	PRJNA206180	SAMN02315074	GCA_000599265.1	GCF_000599265.1
239	Bacteroides fragilis str. 1009-4-F 7										Bacteroidetes	Bacteroidia	Bacteroidales	Bacteroidaceae	Bacteroides	fragilis	4955	46	5980397	feces, human	PRJNA206139	SAMN02314434	GCA_000599285.2	GCF_000599285.2
240	Bacteroides fragilis str. 20793-3										Bacteroidetes	Bacteroidia	Bacteroidales	Bacteroidaceae	Bacteroides	fragilis	4399	148	5282071	feces, human	PRJNA206110	SAMN02314420	GCA_000598905.1	GCF_000598905.1
241	Bacteroides fragilis str. 2-F-2 4										Bacteroidetes	Bacteroidia	Bacteroidales	Bacteroidaceae	Bacteroides	fragilis	4656	213	5576588	tissue, human	PRJNA206111	SAMN02314421	GCA_000598825.1	GCF_000598825.1
242	Bacteroides fragilis str. 3397 N2										Bacteroidetes	Bacteroidia	Bacteroidales	Bacteroidaceae	Bacteroides	fragilis	4292	93	5117152	tissue, human	PRJNA206143	SAMN02314521	GCA_000598565.1	GCF_000598565.1
243	Bacteroides fragilis str. 34-F-2 13										Bacteroidetes	Bacteroidia	Bacteroidales	Bacteroidaceae	Bacteroides	fragilis	4310	426	5262880	tissue, human	PRJNA206179	SAMN02315073	GCA_000598425.1	GCF_000598425.1
244	Bacteroides fragilis str. 3719 A10										Bacteroidetes	Bacteroidia	Bacteroidales	Bacteroidaceae	Bacteroides	fragilis	4297	117	5245216	tissue, human	PRJNA206150	SAMN02314524	GCA_000598845.1	GCF_000598845.1
245	Bacteroides fragilis str. 3725 D9v										Bacteroidetes	Bacteroidia	Bacteroidales	Bacteroidaceae	Bacteroides	fragilis	4879	75	5595976	tissue, human	PRJNA206141	SAMN02317049	GCA_000598585.1	GCF_000598585.1
246	Bacteroides fragilis str. 3774 T13										Bacteroidetes	Bacteroidia	Bacteroidales	Bacteroidaceae	Bacteroides	fragilis	4586	340	5421891	tissue, human	PRJNA206151	SAMN02314525	GCA_000598305.1	GCF_000598305.1
247	Bacteroides fragilis str. 3783N2-1										Bacteroidetes	Bacteroidia	Bacteroidales	Bacteroidaceae	Bacteroides	fragilis	4332	436	5185876	tissue, human	PRJNA206155	SAMN02314533	GCA_000598345.1	GCF_000598345.1
248	Bacteroides fragilis str. 3976T7										Bacteroidetes	Bacteroidia	Bacteroidales	Bacteroidaceae	Bacteroides	fragilis	4356	447	5225257	tissue, human	PRJNA206156	SAMN02314536	GCA_000598165.1	GCF_000598165.1
249	Bacteroides fragilis str. 3976T8										Bacteroidetes	Bacteroidia	Bacteroidales	Bacteroidaceae	Bacteroides	fragilis	4500	73	5407695	feces, human	PRJNA206157	SAMN02314538	GCA_000599185.2	GCF_000599185.2
250	Bacteroides fragilis str. 3986 N3										Bacteroidetes	Bacteroidia	Bacteroidales	Bacteroidaceae	Bacteroides	fragilis	4226	36	5093658	tissue, human	PRJNA206147	SAMN02314522	GCA_000601115.1	GCF_000601115.1
251	Bacteroides fragilis str. 3986 NB19										Bacteroidetes	Bacteroidia	Bacteroidales	Bacteroidaceae	Bacteroides	fragilis	4247	792	5311676	tissue, human	PRJNA206120	SAMN02317048	GCA_000598445.1	GCF_000598445.1
252	Bacteroides fragilis str. 3986 TB13										Bacteroidetes	Bacteroidia	Bacteroidales	Bacteroidaceae	Bacteroides	fragilis	4191	44	5062782	tissue, human	PRJNA206146	SAMN02314539	GCA_000598965.1	GCF_000598965.1
253	Bacteroides fragilis str. 3988 T1										Bacteroidetes	Bacteroidia	Bacteroidales	Bacteroidaceae	Bacteroides	fragilis	4501	462	5349243	tissue, human	PRJNA206119	SAMN02314428	GCA_000598205.1	GCF_000598205.1
254	Bacteroides fragilis str. 3996 NB 6										Bacteroidetes	Bacteroidia	Bacteroidales	Bacteroidaceae	Bacteroides	fragilis	4845	298	5653655	tissue, human	PRJNA206114	SAMN02314532	GCA_000598225.1	GCF_000598225.1
255	Bacteroides fragilis str. 3998TB3										Bacteroidetes	Bacteroidia	Bacteroidales	Bacteroidaceae	Bacteroides	fragilis	5186	444	6098900	tissue, human	PRJNA206159	SAMN02363970	GCA_000598485.1	GCF_000598485.1
256	Bacteroides fragilis str. 3-F-2 6										Bacteroidetes	Bacteroidia	Bacteroidales	Bacteroidaceae	Bacteroides	fragilis	4492	201	5300459	tissue, human	PRJNA206178	SAMN02315072	GCA_000598865.1	GCF_000598865.1
257	Bacteroides fragilis str. A7 UDC12-2										Bacteroidetes	Bacteroidia	Bacteroidales	Bacteroidaceae	Bacteroides	fragilis	4311	87	5201070	feces, human	PRJNA206105	SAMN02314413	GCA_000598985.1	GCF_000598985.1
258	Bacteroides fragilis str. DS-166										Bacteroidetes	Bacteroidia	Bacteroidales	Bacteroidaceae	Bacteroides	fragilis	4335	124	5167326	feces, human	PRJNA206109	SAMN02314419	GCA_000598245.1	GCF_000598245.1
259	Bacteroides fragilis str. DS-208										Bacteroidetes	Bacteroidia	Bacteroidales	Bacteroidaceae	Bacteroides	fragilis	4196	271	5051299	feces, human	PRJNA206107	SAMN02314417	GCA_000598505.1	GCF_000598505.1
260	Bacteroides fragilis str. Ds-233										Bacteroidetes	Bacteroidia	Bacteroidales	Bacteroidaceae	Bacteroides	fragilis	4122	557	5016071	feces, human	PRJNA206106	SAMN02314414	GCA_000598805.1	GCF_000598805.1
261	Bacteroides fragilis str. DS-71										Bacteroidetes	Bacteroidia	Bacteroidales	Bacteroidaceae	Bacteroides	fragilis	4135	308	5038892	feces, human	PRJNA206108	SAMN02314418	GCA_000599085.1	GCF_000599085.1
262	Bacteroides fragilis str. I1345										Bacteroidetes	Bacteroidia	Bacteroidales	Bacteroidaceae	Bacteroides	fragilis	4468	76	5317743	feces, cattle	PRJNA206101	SAMN02314404	GCA_000598785.2	GCF_000598785.2
263	Bacteroides fragilis str. J-143-4										Bacteroidetes	Bacteroidia	Bacteroidales	Bacteroidaceae	Bacteroides	fragilis	4674	270	5521387	feces, human	PRJNA206102	SAMN02314403	GCA_000598525.1	GCF_000598525.1
264	Bacteroides fragilis str. J38-1										Bacteroidetes	Bacteroidia	Bacteroidales	Bacteroidaceae	Bacteroides	fragilis	4292	120	5144743	feces, human	PRJNA206103	SAMN02314412	GCA_000598645.1	GCF_000598645.1
265	Bacteroides fragilis str. S13 L11										Bacteroidetes	Bacteroidia	Bacteroidales	Bacteroidaceae	Bacteroides	fragilis	4057	790	4868335	tissue, human	PRJNA206121	SAMN02314429	GCA_000599105.1	GCF_000599105.1
266	Bacteroides fragilis str. S23 R14										Bacteroidetes	Bacteroidia	Bacteroidales	Bacteroidaceae	Bacteroides	fragilis	4499	263	5261742	tissue, human	PRJNA206122	SAMN02314430	GCA_000598665.1	GCF_000598665.1
267	Bacteroides fragilis str. S24L15										Bacteroidetes	Bacteroidia	Bacteroidales	Bacteroidaceae	Bacteroides	fragilis	4369	147	5239256	tissue, human	PRJNA206166	SAMN02314564	GCA_000599005.1	GCF_000599005.1
268	Bacteroides fragilis str. S36L5										Bacteroidetes	Bacteroidia	Bacteroidales	Bacteroidaceae	Bacteroides	fragilis	5006	105	5743609	tissue, human	PRJNA206169	SAMN02315065	GCA_000599025.1	GCF_000599025.1
269	Bacteroides fragilis str. S38L3										Bacteroidetes	Bacteroidia	Bacteroidales	Bacteroidaceae	Bacteroides	fragilis	4096	40	4955059	colon, human	PRJNA206174	SAMN02315069	GCA_000598765.2	GCF_000598765.2
270	Bacteroides fragilis str. S6L3										Bacteroidetes	Bacteroidia	Bacteroidales	Bacteroidaceae	Bacteroides	fragilis	4514	119	5307885	tissue, human	PRJNA206160	SAMN02314559	GCA_000599225.1	GCF_000599225.1
271	Bacteroides fragilis str. S6R5										Bacteroidetes	Bacteroidia	Bacteroidales	Bacteroidaceae	Bacteroides	fragilis	4446	80	5249251	tissue, human	PRJNA206163	SAMN02314561	GCA_000599045.1	GCF_000599045.1
272	Bacteroides fragilis str. S6R6										Bacteroidetes	Bacteroidia	Bacteroidales	Bacteroidaceae	Bacteroides	fragilis	4469	84	5246809	tissue, human	PRJNA206164	SAMN02314563	GCA_000599245.1	GCF_000599245.1
273	Bacteroides fragilis TF05-31										Bacteroidetes	Bacteroidia	Bacteroidales	Bacteroidaceae	Bacteroides	fragilis	4224	43	5062331	feces, human	PRJNA482748	SAMN09736883	GCA_003437815.1	GCF_003437815.1
274	Bacteroides fragilis TF09-1										Bacteroidetes	Bacteroidia	Bacteroidales	Bacteroidaceae	Bacteroides	fragilis	4443	28	5253326	feces, human	PRJNA482748	SAMN09736920	GCA_003436935.1	GCF_003436935.1
275	Bacteroides fragilis TL139C 1B										Bacteroidetes	Bacteroidia	Bacteroidales	Bacteroidaceae	Bacteroides	fragilis	4518	26	5253757	human	PRJNA557692	SAMN12414700	GCA_007896795.1	GCF_007896795.1
276	Bacteroides fragilis TM08-15										Bacteroidetes	Bacteroidia	Bacteroidales	Bacteroidaceae	Bacteroides	fragilis	4353	33	5195045	feces, human	PRJNA482748	SAMN09737008	GCA_003436285.1	GCF_003436285.1
277	Bacteroides fragilis US326										Bacteroidetes	Bacteroidia	Bacteroidales	Bacteroidaceae	Bacteroides	fragilis	4427	84	5224159	human	PRJNA413027	SAMN07735202	GCA_002811035.1	GCF_002811035.1
278	Bacteroides fragilis YCH46										Bacteroidetes	Bacteroidia	Bacteroidales	Bacteroidaceae	Bacteroides	fragilis	4278	2	5310990	septicemia, human	PRJNA13067	SAMD00061068	GCA_000009925.1	GCF_000009925.1
279	Bacteroides gallinarum DSM 18171										Bacteroidetes	Bacteroidia	Bacteroidales	Bacteroidaceae	Bacteroides	gallinarum	4009	102	4917576	caecum, chicken	PRJNA174174	SAMN02441363	GCA_000374365.1	GCF_000374365.1
280	Bacteroides graminisolvens DSM 19988										Bacteroidetes	Bacteroidia	Bacteroidales	Bacteroidaceae	Bacteroides	graminisolvens	2931	32	3633399	methanogenic reactor, cattle farm	PRJNA174980	SAMN02441226	GCA_000428125.1	GCF_000428125.1
281	Bacteroides helcogenes P 36-108										Bacteroidetes	Bacteroidia	Bacteroidales	Bacteroidaceae	Bacteroides	helcogenes	3161	1	3998906	feces, swine	PRJNA41913	SAMN00138952	GCA_000186225.1	GCF_000186225.1
282	Bacteroides heparinolyticus 3012STDY7078512										Bacteroidetes	Bacteroidia	Bacteroidales	Bacteroidaceae	Bacteroides	heparinolyticus	2803	7	3685643	feces, human	PRJEB6403	SAMEA104281640	GCA_900683665.1	GCF_900683665.1
283	Bacteroides heparinolyticus DSM 23917										Bacteroidetes	Bacteroidia	Bacteroidales	Bacteroidaceae	Bacteroides	heparinolyticus	2829	69	3643328	subgingival dental plaque, human	PRJNA519314	SAMN10864733	GCA_004342845.1	GCF_004342845.1
284	Bacteroides heparinolyticus F0111										Bacteroidetes	Bacteroidia	Bacteroidales	Bacteroidaceae	Bacteroides	heparinolyticus	2717	1	3608975	subgingival, human	PRJNA282954	SAMN08439035	GCA_002998535.1	GCF_002998535.1
285	Bacteroides heparinolyticus OH1047 COT-310										Bacteroidetes	Bacteroidia	Bacteroidales	Bacteroidaceae	Bacteroides	heparinolyticus	2693	202	3533051	oral cavity, dog	PRJNA506243	SAMN10478692	GCA_003932775.1	GCF_003932775.1
286	Bacteroides ihuae Marseille-P2824										Bacteroidetes	Bacteroidia	Bacteroidales	Bacteroidaceae	Bacteroides	ihuae	3201	6	4063701	sputum, human	PRJEB16348	SAMEA4518713	GCA_900104585.1	GCF_900104585.1
287	Bacteroides ilei Marseille-P3208										Bacteroidetes	Bacteroidia	Bacteroidales	Bacteroidaceae	Bacteroides	ilei	3214	14	3974623	ileum, human	PRJEB18049	SAMEA4555867	GCA_900128495.1	GCF_900128495.1
288	Bacteroides intestinalis 1001175st1 A4										Bacteroidetes	Bacteroidia	Bacteroidales	Bacteroidaceae	Bacteroides	intestinalis	4456	57	5984562	feces, human	PRJNA518912	SAMN10863235	GCA_005844795.1	GCF_005844795.1
289	Bacteroides intestinalis 2e7A										Bacteroidetes	Bacteroidia	Bacteroidales	Bacteroidaceae	Bacteroides	intestinalis	3955	1778	5849492	feces, human	PRJEB8298	SAMEA3217993	GCA_000940235.1	GCF_000940235.1
290	Bacteroides intestinalis AF14-32										Bacteroidetes	Bacteroidia	Bacteroidales	Bacteroidaceae	Bacteroides	intestinalis	4924	81	6605530	feces, human	PRJNA482748	SAMN09734257	GCA_003464595.1	GCF_003464595.1
291	Bacteroides intestinalis AF19-10AC										Bacteroidetes	Bacteroidia	Bacteroidales	Bacteroidaceae	Bacteroides	intestinalis	4594	84	6026957	feces, human	PRJNA482748	SAMN09734374	GCA_003459765.1	GCF_003459765.1
292	Bacteroides intestinalis AF31-23										Bacteroidetes	Bacteroidia	Bacteroidales	Bacteroidaceae	Bacteroides	intestinalis	4480	94	6031112	feces, human	PRJNA482748	SAMN09734579	GCA_003475505.1	GCF_003475505.1
293	Bacteroides intestinalis AF36-16BH										Bacteroidetes	Bacteroidia	Bacteroidales	Bacteroidaceae	Bacteroides	intestinalis	4624	81	6179886	feces, human	PRJNA482748	SAMN09734642	GCA_003475245.1	GCF_003475245.1
294	Bacteroides intestinalis AM15-15										Bacteroidetes	Bacteroidia	Bacteroidales	Bacteroidaceae	Bacteroides	intestinalis	4288	46	5784588	feces, human	PRJNA482748	SAMN09734816	GCA_003472935.1	GCF_003472935.1
295	Bacteroides intestinalis AM27-17										Bacteroidetes	Bacteroidia	Bacteroidales	Bacteroidaceae	Bacteroides	intestinalis	4640	44	6376662	feces, human	PRJNA482748	SAMN09736346	GCA_003470025.1	GCF_003470025.1
296	Bacteroides intestinalis AM43-4										Bacteroidetes	Bacteroidia	Bacteroidales	Bacteroidaceae	Bacteroides	intestinalis	4812	65	6518403	feces, human	PRJNA482748	SAMN09736566	GCA_003467005.1	GCF_003467005.1
297	Bacteroides intestinalis APC919-174										Bacteroidetes	Bacteroidia	Bacteroidales	Bacteroidaceae	Bacteroides	intestinalis	4247	1	5785761	feces, human	PRJNA483945	SAMN09754244	GCA_003363675.2	GCF_003363675.2
298	Bacteroides intestinalis BIOML-A1										Bacteroidetes	Bacteroidia	Bacteroidales	Bacteroidaceae	Bacteroides	intestinalis	4519	80	6052076	feces, human	PRJNA544527	SAMN11943587	GCA_008569045.1	GCF_008569045.1
299	Bacteroides intestinalis DSM 17393										Bacteroidetes	Bacteroidia	Bacteroidales	Bacteroidaceae	Bacteroides	intestinalis	4494	8	6052596	feces, human	PRJNA20523	SAMN00000015	GCA_000172175.1	GCF_000172175.1
300	Bacteroides intestinalis KLE1704										Bacteroidetes	Bacteroidia	Bacteroidales	Bacteroidaceae	Bacteroides	intestinalis	5034	102	6828347	feces, human	PRJNA257717	SAMN03956430	GCA_001578635.1	GCF_001578635.1
301	Bacteroides intestinalis OF03-26										Bacteroidetes	Bacteroidia	Bacteroidales	Bacteroidaceae	Bacteroides	intestinalis	4322	40	5883199	feces, human	PRJNA482748	SAMN09736695	GCA_003463015.1	GCF_003463015.1
302	Bacteroides intestinalis TF12-32										Bacteroidetes	Bacteroidia	Bacteroidales	Bacteroidaceae	Bacteroides	intestinalis	4543	47	6089810	feces, human	PRJNA482748	SAMN09736961	GCA_003436685.1	GCF_003436685.1
303	Bacteroides intestinalis TM06-30										Bacteroidetes	Bacteroidia	Bacteroidales	Bacteroidaceae	Bacteroides	intestinalis	4111	111	5700304	feces, human	PRJNA482748	SAMN09736991	GCA_003436375.1	GCF_003436375.1
304	Bacteroides koreensis JCM 31393										Bacteroidetes	Bacteroidia	Bacteroidales	Bacteroidaceae	Bacteroides	koreensis	5419	101	7181066	feces, human	PRJNA224116	SAMN12240096	GCA_007341375.1	GCF_007341375.1
305	Bacteroides kribbi JCM 31391										Bacteroidetes	Bacteroidia	Bacteroidales	Bacteroidaceae	Bacteroides	kribbi	5416	102	7176701	feces, human	PRJNA224116	SAMN12235768	GCA_007341395.1	GCF_007341395.1
306	Bacteroides luti DSM 26991										Bacteroidetes	Bacteroidia	Bacteroidales	Bacteroidaceae	Bacteroides	luti	3114	38	4118748	anaerobic sludge, municipal wastewater	PRJEB18170	SAMN05444405	GCA_900128905.1	GCF_900128905.1
307	Bacteroides massiliensis C80									(Phocaeicola)	Bacteroidetes	Bacteroidia	Bacteroidales	Bacteroidaceae	Bacteroides	massiliensis	3265	203	4040758	blood, human	PRJNA512876	SAMN10690004	GCA_004349605.1	GCF_004349605.1
308	Bacteroides massiliensis DSM 17679 dup1									(Phocaeicola)	Bacteroidetes	Bacteroidia	Bacteroidales	Bacteroidaceae	Bacteroides	massiliensis	3776	15	4646209	blood, human	PRJNA224116	SAMN02596944	GCA_000382445.1	GCF_000382445.1
309	Bacteroides mediterraneensis Marseille-P2644										Bacteroidetes	Bacteroidia	Bacteroidales	Bacteroidaceae	Bacteroides	mediterraneensis	3258	18	4075696	ileum, human	PRJNA224116	SAMEA4555839	GCA_900128455.1	GCF_900128455.1
310	Bacteroides ndongoniae Marseille-P3108										Bacteroidetes	Bacteroidia	Bacteroidales	Bacteroidaceae	Bacteroides	ndongoniae	3937	14	4949270	colon, human	PRJEB16738	SAMEA4523114	GCA_900108345.1	GCF_900108345.1
311	Bacteroides neonati MS4										Bacteroidetes	Bacteroidia	Bacteroidales	Bacteroidaceae	Bacteroides	neonati	4102	18	5025333	feces, human	PRJEB4701	SAMEA3138831	GCA_000499785.1	GCF_000499785.1
312	Bacteroides nordii AM40-30BH										Bacteroidetes	Bacteroidia	Bacteroidales	Bacteroidaceae	Bacteroides	nordii	4021	68	5489753	feces, human	PRJNA482748	SAMN09736522	GCA_003467365.1	GCF_003467365.1
313	Bacteroides nordii CL02T12C05										Bacteroidetes	Bacteroidia	Bacteroidales	Bacteroidaceae	Bacteroides	nordii	4266	10	5718278	feces, human	PRJNA64823	SAMN02463927	GCA_000273175.1	GCF_000273175.1
314	Bacteroides nordii JCM 12987										Bacteroidetes	Bacteroidia	Bacteroidales	Bacteroidaceae	Bacteroides	nordii	3397	118	5591555	peritoneal fluid, human	PRJDB566	SAMD00003702	GCA_000613465.1	GCF_000613465.1
315	Bacteroides oleiciplenus OM05-15BH										Bacteroidetes	Bacteroidia	Bacteroidales	Bacteroidaceae	Bacteroides	oleiciplenus	4647	53	6457077	feces, human	PRJNA482748	SAMN09736799	GCA_003438445.1	GCF_003438445.1
316	Bacteroides oleiciplenus YIT 12058										Bacteroidetes	Bacteroidia	Bacteroidales	Bacteroidaceae	Bacteroides	oleiciplenus	5313	15	7087734	feces, human	PRJNA46377	SAMN02463851	GCA_000315485.1	GCF_000315485.1
317	Bacteroides ovatus 0.1XD42-1										Bacteroidetes	Bacteroidia	Bacteroidales	Bacteroidaceae	Bacteroides	ovatus	4661	69	6457606	animal manure, mouse	PRJNA486904	SAMN10024786	GCA_003612665.1	GCF_003612665.1
318	Bacteroides ovatus 1001099st1 E5										Bacteroidetes	Bacteroidia	Bacteroidales	Bacteroidaceae	Bacteroides	ovatus	5005	103	6690361	feces, human	PRJNA518912	SAMN10863220	GCA_005844955.1	GCF_005844955.1
319	Bacteroides ovatus 1001136st1 E5										Bacteroidetes	Bacteroidia	Bacteroidales	Bacteroidaceae	Bacteroides	ovatus	5258	121	6937307	feces, human	PRJNA518912	SAMN10863225	GCA_005844895.1	GCF_005844895.1
320	Bacteroides ovatus 1001175st1 D1										Bacteroidetes	Bacteroidia	Bacteroidales	Bacteroidaceae	Bacteroides	ovatus	4973	63	6752440	feces, human	PRJNA518912	SAMN10863228	GCA_005845305.1	GCF_005845305.1
321	Bacteroides ovatus 1001175st1 E11										Bacteroidetes	Bacteroidia	Bacteroidales	Bacteroidaceae	Bacteroides	ovatus	4968	63	6751978	feces, human	PRJNA518912	SAMN10863236	GCA_005844755.1	GCF_005844755.1
322	Bacteroides ovatus 1001271st1 H2										Bacteroidetes	Bacteroidia	Bacteroidales	Bacteroidaceae	Bacteroides	ovatus	5347	64	7032212	feces, human	PRJNA518912	SAMN10863226	GCA_005844905.1	GCF_005844905.1
323	Bacteroides ovatus 1001275st2 G11										Bacteroidetes	Bacteroidia	Bacteroidales	Bacteroidaceae	Bacteroides	ovatus	5089	84	6851131	feces, human	PRJNA518912	SAMN10863221	GCA_005844935.1	GCF_005844935.1
324	Bacteroides ovatus 2789STDY5834943										Bacteroidetes	Bacteroidia	Bacteroidales	Bacteroidaceae	Bacteroides	ovatus	4935	57	6639065	feces, human	PRJEB10915	SAMEA3545406	GCA_001405735.1	GCF_001405735.1
325	Bacteroides ovatus 3 8 47FAA										Bacteroidetes	Bacteroidia	Bacteroidales	Bacteroidaceae	Bacteroides	ovatus	4871	25	6549476	colon, human	PRJNA40011	SAMN02463791	GCA_000218325.1	GCF_000218325.1
326	Bacteroides ovatus 3725 D1 iv										Bacteroidetes	Bacteroidia	Bacteroidales	Bacteroidaceae	Bacteroides	ovatus	5754	4	7239254	gut, human	PRJNA484981	SAMN12137645	GCA_007012325.1	GCF_007012325.1
327	Bacteroides ovatus AF04-17										Bacteroidetes	Bacteroidia	Bacteroidales	Bacteroidaceae	Bacteroides	ovatus	5014	104	6663758	feces, human	PRJNA482748	SAMN09734177	GCA_003465715.1	GCF_003465715.1
328	Bacteroides ovatus AF14-13AC										Bacteroidetes	Bacteroidia	Bacteroidales	Bacteroidaceae	Bacteroides	ovatus	5058	43	6711558	feces, human	PRJNA482748	SAMN09734245	GCA_003465275.1	GCF_003465275.1
329	Bacteroides ovatus AF20-9LB										Bacteroidetes	Bacteroidia	Bacteroidales	Bacteroidaceae	Bacteroides	ovatus	5271	98	6853285	feces, human	PRJNA482748	SAMN09734417	GCA_003459425.1	GCF_003459425.1
330	Bacteroides ovatus AF24-28LB										Bacteroidetes	Bacteroidia	Bacteroidales	Bacteroidaceae	Bacteroides	ovatus	5294	129	6935191	feces, human	PRJNA482748	SAMN09734471	GCA_003459105.1	GCF_003459105.1
331	Bacteroides ovatus AF26-20AA										Bacteroidetes	Bacteroidia	Bacteroidales	Bacteroidaceae	Bacteroides	ovatus	4909	77	6566436	feces, human	PRJNA482748	SAMN09734511	GCA_003458305.1	GCF_003458305.1
332	Bacteroides ovatus AF27-16BH										Bacteroidetes	Bacteroidia	Bacteroidales	Bacteroidaceae	Bacteroides	ovatus	5227	79	6998555	feces, human	PRJNA482748	SAMN09734527	GCA_003458905.1	GCF_003458905.1
333	Bacteroides ovatus AF29-12										Bacteroidetes	Bacteroidia	Bacteroidales	Bacteroidaceae	Bacteroides	ovatus	5050	100	6684422	feces, human	PRJNA482748	SAMN09734552	GCA_003457725.1	GCF_003457725.1
334	Bacteroides ovatus am 0171										Bacteroidetes	Bacteroidia	Bacteroidales	Bacteroidaceae	Bacteroides	ovatus	5012	67	6705538	feces, human	PRJNA496358	SAMN10239570	GCA_004167785.1	GCF_004167785.1
335	Bacteroides ovatus AM14-26										Bacteroidetes	Bacteroidia	Bacteroidales	Bacteroidaceae	Bacteroides	ovatus	5048	90	6743313	feces, human	PRJNA482748	SAMN09734808	GCA_003472145.1	GCF_003472145.1
336	Bacteroides ovatus AM17-48										Bacteroidetes	Bacteroidia	Bacteroidales	Bacteroidaceae	Bacteroides	ovatus	5230	98	6969907	feces, human	PRJNA482748	SAMN09734853	GCA_003470645.1	GCF_003470645.1
337	Bacteroides ovatus AM30-13										Bacteroidetes	Bacteroidia	Bacteroidales	Bacteroidaceae	Bacteroides	ovatus	5174	68	6782617	feces, human	PRJNA482748	SAMN09736408	GCA_003468975.1	GCF_003468975.1
338	Bacteroides ovatus AM32-14LB										Bacteroidetes	Bacteroidia	Bacteroidales	Bacteroidaceae	Bacteroides	ovatus	4830	93	6424635	feces, human	PRJNA482748	SAMN09736437	GCA_003468695.1	GCF_003468695.1
339	Bacteroides ovatus AM40-4										Bacteroidetes	Bacteroidia	Bacteroidales	Bacteroidaceae	Bacteroides	ovatus	5012	149	6740416	feces, human	PRJNA482748	SAMN09736524	GCA_003468155.1	GCF_003468155.1
340	Bacteroides ovatus An161	B5F02_25665	NZ_NFKW01000061	9079	complement(7352..8848)	499	78.357	89.18	99		Bacteroidetes	Bacteroidia	Bacteroidales	Bacteroidaceae	Bacteroides	ovatus	4954	90	6684163	caecum, chicken	PRJNA377666	SAMN06473630	GCA_002160595.1	GCF_002160595.1
341	Bacteroides ovatus ATCC 8483										Bacteroidetes	Bacteroidia	Bacteroidales	Bacteroidaceae	Bacteroides	ovatus	4690	32	6465369	feces, human	PRJNA18191	SAMN00627058	GCA_000154125.1	GCF_000154125.1
342	Bacteroides ovatus BSD2780061687st1 H2										Bacteroidetes	Bacteroidia	Bacteroidales	Bacteroidaceae	Bacteroides	ovatus	5035	68	6855201	feces, human	PRJNA518912	SAMN10863229	GCA_005844885.1	GCF_005844885.1
343	Bacteroides ovatus BSD2780061688st1 A7										Bacteroidetes	Bacteroidia	Bacteroidales	Bacteroidaceae	Bacteroides	ovatus	5071	64	6807789	feces, human	PRJNA518912	SAMN10863231	GCA_005844865.1	GCF_005844865.1
344	Bacteroides ovatus BSD2780061688st1 C6										Bacteroidetes	Bacteroidia	Bacteroidales	Bacteroidaceae	Bacteroides	ovatus	5067	71	6805031	feces, human	PRJNA518912	SAMN10863271	GCA_005845145.1	GCF_005845145.1
345	Bacteroides ovatus BSD2780120875st1 E1										Bacteroidetes	Bacteroidia	Bacteroidales	Bacteroidaceae	Bacteroides	ovatus	5098	95	6659128	feces, human	PRJNA518912	SAMN10863214	GCA_005844965.1	GCF_005844965.1
346	Bacteroides ovatus CL02T12C04										Bacteroidetes	Bacteroidia	Bacteroidales	Bacteroidaceae	Bacteroides	ovatus	6063	15	7900580	feces, human	PRJNA64825	SAMN02463928	GCA_000273195.1	GCF_000273195.1
347	Bacteroides ovatus CL03T12C18										Bacteroidetes	Bacteroidia	Bacteroidales	Bacteroidaceae	Bacteroides	ovatus	5272	19	7010996	feces, human	PRJNA64827	SAMN02463929	GCA_000273215.1	GCF_000273215.1
348	Bacteroides ovatus CL09T03C03										Bacteroidetes	Bacteroidia	Bacteroidales	Bacteroidaceae	Bacteroides	ovatus	5147	193	6974841	feces, human	PRJNA283619	SAMN03653578	GCA_001535615.1	GCF_001535615.1
349	Bacteroides ovatus DSM 1896										Bacteroidetes	Bacteroidia	Bacteroidales	Bacteroidaceae	Bacteroides	ovatus	4668	60	6373930	feces, human	PRJEB16557	SAMN05444282	GCA_900107475.1	GCF_900107475.1
350	Bacteroides ovatus ELH-B2										Bacteroidetes	Bacteroidia	Bacteroidales	Bacteroidaceae	Bacteroides	ovatus	5489	102	7229343	feces, human	PRJNA483264	SAMN09729824	GCA_003363235.1	GCF_003363235.1
351	Bacteroides ovatus F11										Bacteroidetes	Bacteroidia	Bacteroidales	Bacteroidaceae	Bacteroides	ovatus	5268	490	6993105	feces, human	PRJNA613498	SAMN14408540	GCA_013361245.1	GCF_013361245.1
352	Bacteroides ovatus F12										Bacteroidetes	Bacteroidia	Bacteroidales	Bacteroidaceae	Bacteroides	ovatus	5293	193	7019793	feces, human	PRJNA613498	SAMN14408544	GCA_013361135.1	GCF_013361135.1
353	Bacteroides ovatus FDAARGOS 733										Bacteroidetes	Bacteroidia	Bacteroidales	Bacteroidaceae	Bacteroides	ovatus	4895	1	6571392	sigmoid colon tissue, human	PRJNA231221	SAMN11056448	GCA_009734165.1	GCF_009734165.1
354	Bacteroides ovatus KLE1656										Bacteroidetes	Bacteroidia	Bacteroidales	Bacteroidaceae	Bacteroides	ovatus	4702	87	6294259	feces, human	PRJNA257718	SAMN03956448	GCA_001578575.1	GCF_001578575.1
355	Bacteroides ovatus MC1										Bacteroidetes	Bacteroidia	Bacteroidales	Bacteroidaceae	Bacteroides	ovatus	4871	238	6508427	feces, human	PRJEB29697	SAMEA5574691	GCA_901212435.1	GCF_901212435.1
356	Bacteroides ovatus NCTC11153										Bacteroidetes	Bacteroidia	Bacteroidales	Bacteroidaceae	Bacteroides	ovatus	4862	11	6707040	feces, human	PRJEB6403	SAMEA4384067	GCA_900445505.1	GCF_900445505.1
357	Bacteroides ovatus NLAE-zl-C500										Bacteroidetes	Bacteroidia	Bacteroidales	Bacteroidaceae	Bacteroides	ovatus	4317	125	5862656	feces, cow	PRJEB15677	SAMN05192581	GCA_900102645.1	GCF_900102645.1
358	Bacteroides ovatus NLAE-zl-C57										Bacteroidetes	Bacteroidia	Bacteroidales	Bacteroidaceae	Bacteroides	ovatus	4357	174	6007827	feces, cow	PRJEB15940	SAMN05192582	GCA_900100465.1	GCF_900100465.1
359	Bacteroides ovatus OF01-19AC										Bacteroidetes	Bacteroidia	Bacteroidales	Bacteroidaceae	Bacteroides	ovatus	5059	91	6682462	feces, human	PRJNA482748	SAMN09736667	GCA_003463495.1	GCF_003463495.1
360	Bacteroides ovatus OF05-12AC										Bacteroidetes	Bacteroidia	Bacteroidales	Bacteroidaceae	Bacteroides	ovatus	5047	80	6715460	feces, human	PRJNA482748	SAMN09736714	GCA_003439865.1	GCF_003439865.1
361	Bacteroides ovatus SD CMC 3f										Bacteroidetes	Bacteroidia	Bacteroidales	Bacteroidaceae	Bacteroides	ovatus	5161	156	6775279	gi tract, human	PRJNA42769	SAMN00008359	GCA_000178275.1	GCF_000178275.1
362	Bacteroides ovatus str. 3725 D1 iv										Bacteroidetes	Bacteroidia	Bacteroidales	Bacteroidaceae	Bacteroides	ovatus	5401	181	7030448	tissue, human	PRJNA206123	SAMN02370950	GCA_000699725.1	GCF_000699725.1
363	Bacteroides ovatus str. 3725 D9 iii										Bacteroidetes	Bacteroidia	Bacteroidales	Bacteroidaceae	Bacteroides	ovatus	5397	556	6980703	tissue, human	PRJNA206124	SAMN02370948	GCA_000699665.1	GCF_000699665.1
364	Bacteroides ovatus TM07-20										Bacteroidetes	Bacteroidia	Bacteroidales	Bacteroidaceae	Bacteroides	ovatus	4890	66	6594212	feces, human	PRJNA482748	SAMN09737003	GCA_003466305.1	GCF_003466305.1
365	Bacteroides ovatus V975										Bacteroidetes	Bacteroidia	Bacteroidales	Bacteroidaceae	Bacteroides	ovatus	4641	1	6475296	feces, human	PRJEB4366	SAMEA4392618	GCA_900095495.1	GCF_900095495.1
366	Bacteroides paurosaccharolyticus JCM 15092									(Phocaeicola)	Bacteroidetes	Bacteroidia	Bacteroidales	Bacteroidaceae	Bacteroides	paurosaccharolyticus	2468	89	3430348	methanogenic reactor, cattle farm	PRJDB585	SAMD00009976	GCA_000613805.1	GCF_000613805.1
367	Bacteroides plebeius AF24-16AC									(Phocaeicola)	Bacteroidetes	Bacteroidia	Bacteroidales	Bacteroidaceae	Bacteroides	plebeius	3236	96	4095120	feces, human	PRJNA482748	SAMN09734461	GCA_003458595.1	GCF_003458595.1
368	Bacteroides plebeius AF25-1LB									(Phocaeicola)	Bacteroidetes	Bacteroidia	Bacteroidales	Bacteroidaceae	Bacteroides	plebeius	3214	178	4272699	feces, human	PRJNA482748	SAMN09734492	GCA_003458445.1	GCF_003458445.1
369	Bacteroides plebeius AF27-1									(Phocaeicola)	Bacteroidetes	Bacteroidia	Bacteroidales	Bacteroidaceae	Bacteroides	plebeius	3145	84	4006975	feces, human	PRJNA482748	SAMN09734519	GCA_003458915.1	GCF_003458915.1
370	Bacteroides plebeius AF31-28B-AC									(Phocaeicola)	Bacteroidetes	Bacteroidia	Bacteroidales	Bacteroidaceae	Bacteroides	plebeius	3385	94	4200071	feces, human	PRJNA482748	SAMN09734581	GCA_003475445.1	GCF_003475445.1
371	Bacteroides plebeius AF39-11									(Phocaeicola)	Bacteroidetes	Bacteroidia	Bacteroidales	Bacteroidaceae	Bacteroides	plebeius	2995	76	3729283	feces, human	PRJNA482748	SAMN09734682	GCA_003474305.1	GCF_003474305.1
372	Bacteroides plebeius AM09-36									(Phocaeicola)	Bacteroidetes	Bacteroidia	Bacteroidales	Bacteroidaceae	Bacteroides	plebeius	3200	81	4049089	feces, human	PRJNA482748	SAMN09734757	GCA_003472665.1	GCF_003472665.1
373	Bacteroides plebeius AM17-44									(Phocaeicola)	Bacteroidetes	Bacteroidia	Bacteroidales	Bacteroidaceae	Bacteroides	plebeius	2779	88	3530609	feces, human	PRJNA482748	SAMN09734851	GCA_003471645.1	GCF_003471645.1
374	Bacteroides plebeius AM23-23									(Phocaeicola)	Bacteroidetes	Bacteroidia	Bacteroidales	Bacteroidaceae	Bacteroides	plebeius	3159	102	4033057	feces, human	PRJNA482748	SAMN09736287	GCA_003470365.1	GCF_003470365.1
375	Bacteroides plebeius AM31-10									(Phocaeicola)	Bacteroidetes	Bacteroidia	Bacteroidales	Bacteroidaceae	Bacteroides	plebeius	2955	82	3723715	feces, human	PRJNA482748	SAMN09736423	GCA_003469295.1	GCF_003469295.1
376	Bacteroides plebeius AM43-8									(Phocaeicola)	Bacteroidetes	Bacteroidia	Bacteroidales	Bacteroidaceae	Bacteroides	plebeius	3504	77	4291238	feces, human	PRJNA482748	SAMN09736573	GCA_003466905.1	GCF_003466905.1
377	Bacteroides plebeius AM49-7BH									(Phocaeicola)	Bacteroidetes	Bacteroidia	Bacteroidales	Bacteroidaceae	Bacteroides	plebeius	2897	90	4057211	feces, human	PRJNA482748	SAMN09736616	GCA_003463985.1	GCF_003463985.1
378	Bacteroides plebeius DSM 17135									(Phocaeicola)	Bacteroidetes	Bacteroidia	Bacteroidales	Bacteroidaceae	Bacteroides	plebeius	3536	19	4421924	feces, human	PRJNA27829	SAMN00000028	GCA_000187895.1	GCF_000187895.1
379	Bacteroides plebeius OM06-2									(Phocaeicola)	Bacteroidetes	Bacteroidia	Bacteroidales	Bacteroidaceae	Bacteroides	plebeius	3263	63	3889096	feces, human	PRJNA482748	SAMN09736821	GCA_003438305.1	GCF_003438305.1
380	Bacteroides plebeius OM08-14									(Phocaeicola)	Bacteroidetes	Bacteroidia	Bacteroidales	Bacteroidaceae	Bacteroides	plebeius	3457	140	4290588	feces, human	PRJNA482748	SAMN09736851	GCA_003438135.1	GCF_003438135.1
381	Bacteroides plebeius TF10-3AC									(Phocaeicola)	Bacteroidetes	Bacteroidia	Bacteroidales	Bacteroidaceae	Bacteroides	plebeius	3141	71	3968058	feces, human	PRJNA482748	SAMN09736938	GCA_003437535.1	GCF_003437535.1
382	Bacteroides propionicifaciens DSM 19291										Bacteroidetes	Bacteroidia	Bacteroidales	Bacteroidaceae	Bacteroides	propionicifaciens	2166	72	2634691	methanogenic reactor, cattle farm	PRJNA169763	SAMN02441390	GCA_000375405.1	GCF_000375405.1
383	Bacteroides pyogenes DSM 19673										Bacteroidetes	Bacteroidia	Bacteroidales	Bacteroidaceae	Bacteroides	pyogenes	2872	43	3394239	abscess, cat	PRJNA583266	SAMN13172994	GCA_014196225.1	no data
384	Bacteroides pyogenes DSM 20611										Bacteroidetes	Bacteroidia	Bacteroidales	Bacteroidaceae	Bacteroides	pyogenes	2676	73	3427038	abscess, swine	PRJNA174175	SAMN02441225	GCA_000428105.1	GCF_000428105.1
385	Bacteroides pyogenes F0041										Bacteroidetes	Bacteroidia	Bacteroidales	Bacteroidaceae	Bacteroides	pyogenes	2750	120	3568174	oral cavity, human	PRJNA198884	SAMN02436886	GCA_000466505.1	GCF_000466505.1
386	Bacteroides pyogenes JCM 6292										Bacteroidetes	Bacteroidia	Bacteroidales	Bacteroidaceae	Bacteroides	pyogenes	2218	112	3405221	feces, pig	PRJDB556	SAMD00013505	GCA_000511735.1	GCF_000511735.1
387	Bacteroides pyogenes KG-32										Bacteroidetes	Bacteroidia	Bacteroidales	Bacteroidaceae	Bacteroides	pyogenes	2489	168	3259329	dairy cow	PRJNA553588	SAMN12240305	GCA_008121325.1	GCF_008121325.1
388	Bacteroides pyogenes NCTC11853										Bacteroidetes	Bacteroidia	Bacteroidales	Bacteroidaceae	Bacteroides	pyogenes	2638	4	3495913	abscess, cat	PRJEB6403	SAMEA4504047	GCA_900445575.1	GCF_900445575.1
389	Bacteroides reticulotermitis DSM 105720										Bacteroidetes	Bacteroidia	Bacteroidales	Bacteroidaceae	Bacteroides	reticulotermitis	4256	55	5382020	gut, termite	PRJNA583265	SAMN13172208	GCA_014196955.1	no data
390	Bacteroides reticulotermitis JCM 10512										Bacteroidetes	Bacteroidia	Bacteroidales	Bacteroidaceae	Bacteroides	reticulotermitis	3294	97	5365278	gut, termite	PRJDB561	SAMD00011359	GCA_000517545.1	GCF_000517545.1
391	Bacteroides rodentium JCM 16496										Bacteroidetes	Bacteroidia	Bacteroidales	Bacteroidaceae	Bacteroides	rodentium	2967	148	4884492	feces, chinchilla	PRJNA224116	SAMD00002732	GCA_000614125.1	GCF_000614125.1
392	Bacteroides salanitronis DSM 18170									(Phocaeicola)	Bacteroidetes	Bacteroidia	Bacteroidales	Bacteroidaceae	Bacteroides	salanitronis	3580	4	4308663	cecum, chicken	PRJNA40055	SAMN00713589	GCA_000190575.1	GCF_000190575.1
393	Bacteroides salyersiae 2789STDY5608871										Bacteroidetes	Bacteroidia	Bacteroidales	Bacteroidaceae	Bacteroides	salyersiae	4060	19	5455251	feces, human	PRJEB10915	SAMEA3545279	GCA_001405695.1	GCF_001405695.1
394	Bacteroides salyersiae AM26-2AC										Bacteroidetes	Bacteroidia	Bacteroidales	Bacteroidaceae	Bacteroides	salyersiae	4178	45	5555940	feces, human	PRJNA482748	SAMN09736336	GCA_003469655.1	GCF_003469655.1
395	Bacteroides salyersiae BIOML-A1										Bacteroidetes	Bacteroidia	Bacteroidales	Bacteroidaceae	Bacteroides	salyersiae	4510	58	5834475	feces, human	PRJNA544527	SAMN11943775	GCA_008565595.1	GCF_008565595.1
396	Bacteroides salyersiae BIOML-A29										Bacteroidetes	Bacteroidia	Bacteroidales	Bacteroidaceae	Bacteroides	salyersiae	4161	49	5509325	feces, human	PRJNA544527	SAMN11943803	GCA_009025265.1	GCF_009025265.1
397	Bacteroides salyersiae BIOML-A36										Bacteroidetes	Bacteroidia	Bacteroidales	Bacteroidaceae	Bacteroides	salyersiae	4017	135	5380689	feces, human	PRJNA544527	SAMN11943810	GCA_009025235.1	GCF_009025235.1
398	Bacteroides salyersiae CL02T12C01										Bacteroidetes	Bacteroidia	Bacteroidales	Bacteroidaceae	Bacteroides	salyersiae	4401	7	5815758	feces, human	PRJNA64829	SAMN02463930	GCA_000273235.1	GCF_000273235.1
399	Bacteroides salyersiae DSM 18765										Bacteroidetes	Bacteroidia	Bacteroidales	Bacteroidaceae	Bacteroides	salyersiae	3986	6	5315450	appendix, human	PRJNA170350	SAMN02596943	GCA_000381365.1	GCF_000381365.1
400	Bacteroides sartorii 0.1XD21-62									(Phocaeicola)	Bacteroidetes	Bacteroidia	Bacteroidales	Bacteroidaceae	Bacteroides	sartorii	3923	171	5118265	ceacal content, mouse	PRJNA486904	SAMN09901069	GCA_009911015.1	GCF_009911015.1
401	Bacteroides sartorii CBBP-3									(Phocaeicola)	Bacteroidetes	Bacteroidia	Bacteroidales	Bacteroidaceae	Bacteroides	sartorii	4360	4	5630518	mouse	PRJNA626599	SAMN14754793	GCA_013358205.1	GCF_013358205.1
402	Bacteroides sartorii dnLKV3									(Phocaeicola)	Bacteroidetes	Bacteroidia	Bacteroidales	Bacteroidaceae	Bacteroides	sartorii	4278	20	5464209	feces, mouse	PRJNA224116	SAMN01730986	GCA_000403195.2	GCF_000403195.1
403	Bacteroides sartorii JCM 17136									(Phocaeicola)	Bacteroidetes	Bacteroidia	Bacteroidales	Bacteroidaceae	Bacteroides	sartorii	3270	160	5290373	cecum, mouse	PRJDB603	SAMD00010076	GCA_000614185.1	GCF_000614185.1
404	Bacteroides sartorii NM22 B1									(Phocaeicola)	Bacteroidetes	Bacteroidia	Bacteroidales	Bacteroidaceae	Bacteroides	sartorii	4010	164	5176077	gut, mouse	PRJNA474907	SAMN10878295	GCA_004793835.1	GCF_004793835.1
405	Bacteroides stercorirosoris DSM 26884										Bacteroidetes	Bacteroidia	Bacteroidales	Bacteroidaceae	Bacteroides	stercorirosoris	4742	91	6268181	feces, chinchilla	PRJEB18311	SAMN05444350	GCA_900142015.1	GCF_900142015.1
406	Bacteroides stercorirosoris JCM 17103										Bacteroidetes	Bacteroidia	Bacteroidales	Bacteroidaceae	Bacteroides	stercorirosoris	3698	203	6241374	feces, chinchilla	PRJDB602	SAMD00010222	GCA_000614165.1	GCF_000614165.1
407	Bacteroides stercorirosoris OF03-9BH										Bacteroidetes	Bacteroidia	Bacteroidales	Bacteroidaceae	Bacteroides	stercorirosoris	3920	154	6092914	feces, human	PRJNA482748	SAMN09736702	GCA_003463365.1	GCF_003463365.1
408	Bacteroides stercoris AF05-4										Bacteroidetes	Bacteroidia	Bacteroidales	Bacteroidaceae	Bacteroides	stercoris	3145	66	3880952	feces, human	PRJNA482748	SAMN09734188	GCA_003465625.1	GCF_003465625.1
409	Bacteroides stercoris AF12-7										Bacteroidetes	Bacteroidia	Bacteroidales	Bacteroidaceae	Bacteroides	stercoris	3303	45	4015577	feces, human	PRJNA482748	SAMN09734224	GCA_003464965.1	GCF_003464965.1
410	Bacteroides stercoris AF16-30										Bacteroidetes	Bacteroidia	Bacteroidales	Bacteroidaceae	Bacteroides	stercoris	3223	81	3997770	feces, human	PRJNA482748	SAMN09734311	GCA_003462745.1	GCF_003462745.1
411	Bacteroides stercoris AF19-2										Bacteroidetes	Bacteroidia	Bacteroidales	Bacteroidaceae	Bacteroides	stercoris	3252	94	3973524	feces, human	PRJNA482748	SAMN09734387	GCA_003460185.1	GCF_003460185.1
412	Bacteroides stercoris AF25-30AC										Bacteroidetes	Bacteroidia	Bacteroidales	Bacteroidaceae	Bacteroides	stercoris	3569	66	4331642	feces, human	PRJNA482748	SAMN09734499	GCA_003458395.1	GCF_003458395.1
413	Bacteroides stercoris AF26-20BH										Bacteroidetes	Bacteroidia	Bacteroidales	Bacteroidaceae	Bacteroides	stercoris	3095	81	3918114	feces, human	PRJNA482748	SAMN09734512	GCA_003458275.1	GCF_003458275.1
414	Bacteroides stercoris AF35-14BH										Bacteroidetes	Bacteroidia	Bacteroidales	Bacteroidaceae	Bacteroides	stercoris	3298	59	3982724	feces, human	PRJNA482748	SAMN09734622	GCA_003474995.1	GCF_003474995.1
415	Bacteroides stercoris AF37-11AC										Bacteroidetes	Bacteroidia	Bacteroidales	Bacteroidaceae	Bacteroides	stercoris	3251	111	3975883	feces, human	PRJNA482748	SAMN09734657	GCA_003475165.1	GCF_003475165.1
416	Bacteroides stercoris AF41-6										Bacteroidetes	Bacteroidia	Bacteroidales	Bacteroidaceae	Bacteroides	stercoris	2841	179	4071869	feces, human	PRJNA482748	SAMN09734693	GCA_003474175.1	GCF_003474175.1
417	Bacteroides stercoris AM25-16										Bacteroidetes	Bacteroidia	Bacteroidales	Bacteroidaceae	Bacteroides	stercoris	3526	187	4221790	feces, human	PRJNA482748	SAMN09736302	GCA_003470305.1	GCF_003470305.1
418	Bacteroides stercoris AM27-18										Bacteroidetes	Bacteroidia	Bacteroidales	Bacteroidaceae	Bacteroides	stercoris	3268	89	3977398	feces, human	PRJNA482748	SAMN09736347	GCA_003470005.1	GCF_003470005.1
419	Bacteroides stercoris AM28-15										Bacteroidetes	Bacteroidia	Bacteroidales	Bacteroidaceae	Bacteroides	stercoris	3024	68	3791877	feces, human	PRJNA482748	SAMN09736369	GCA_003469855.1	GCF_003469855.1
420	Bacteroides stercoris AM32-16LB										Bacteroidetes	Bacteroidia	Bacteroidales	Bacteroidaceae	Bacteroides	stercoris	3138	111	3995062	feces, human	PRJNA482748	SAMN09736438	GCA_003468685.1	GCF_003468685.1
421	Bacteroides stercoris AM36-9BH										Bacteroidetes	Bacteroidia	Bacteroidales	Bacteroidaceae	Bacteroides	stercoris	3594	118	4271349	feces, human	PRJNA482748	SAMN09736487	GCA_003468355.1	GCF_003468355.1
422	Bacteroides stercoris AM40-34										Bacteroidetes	Bacteroidia	Bacteroidales	Bacteroidaceae	Bacteroides	stercoris	3302	137	4100528	feces, human	PRJNA482748	SAMN09736523	GCA_003468175.1	GCF_003468175.1
423	Bacteroides stercoris AM47-5										Bacteroidetes	Bacteroidia	Bacteroidales	Bacteroidaceae	Bacteroides	stercoris	2551	74	3810507	feces, human	PRJNA482748	SAMN09736600	GCA_003466675.1	GCF_003466675.1
424	Bacteroides stercoris AM50-6										Bacteroidetes	Bacteroidia	Bacteroidales	Bacteroidaceae	Bacteroides	stercoris	2652	44	3841364	feces, human	PRJNA482748	SAMN09736623	GCA_003463895.1	GCF_003463895.1
425	Bacteroides stercoris AM51-2BH										Bacteroidetes	Bacteroidia	Bacteroidales	Bacteroidaceae	Bacteroides	stercoris	2733	94	3858122	feces, human	PRJNA482748	SAMN09736626	GCA_003463835.1	GCF_003463835.1
426	Bacteroides stercoris ATCC 43183										Bacteroidetes	Bacteroidia	Bacteroidales	Bacteroidaceae	Bacteroides	stercoris	3211	17	4009829	feces, human	PRJNA19859	SAMN00000004	GCA_000154525.1	GCF_000154525.1
427	Bacteroides stercoris BIOML-A1										Bacteroidetes	Bacteroidia	Bacteroidales	Bacteroidaceae	Bacteroides	stercoris	3298	97	4097969	feces, human	PRJNA544527	SAMN11943813	GCA_009025185.1	GCF_009025185.1
428	Bacteroides stercoris BIOML-A16										Bacteroidetes	Bacteroidia	Bacteroidales	Bacteroidaceae	Bacteroides	stercoris	3563	129	4310077	feces, human	PRJNA544527	SAMN11943828	GCA_009024915.1	GCF_009024915.1
429	Bacteroides stercoris BIOML-A18										Bacteroidetes	Bacteroidia	Bacteroidales	Bacteroidaceae	Bacteroides	stercoris	3472	115	4258841	feces, human	PRJNA544527	SAMN11943830	GCA_009024815.1	GCF_009024815.1
430	Bacteroides stercoris BIOML-A3										Bacteroidetes	Bacteroidia	Bacteroidales	Bacteroidaceae	Bacteroides	stercoris	3405	99	4193667	feces, human	PRJNA544527	SAMN11943815	GCA_009025135.1	GCF_009025135.1
431	Bacteroides stercoris BIOML-A5										Bacteroidetes	Bacteroidia	Bacteroidales	Bacteroidaceae	Bacteroides	stercoris	3583	162	4278558	feces, human	PRJNA544527	SAMN11943817	GCA_009025105.1	GCF_009025105.1
432	Bacteroides stercoris CC31F										Bacteroidetes	Bacteroidia	Bacteroidales	Bacteroidaceae	Bacteroides	stercoris	3283	10	4102660	colon, human	PRJNA71531	SAMN02596993	GCA_000413395.1	GCF_000413395.1
433	Bacteroides stercoris CL09T03C01										Bacteroidetes	Bacteroidia	Bacteroidales	Bacteroidaceae	Bacteroides	stercoris	3068	117	3858676	feces, human	PRJNA283624	SAMN03653591	GCA_001535605.1	GCF_001535605.1
434	Bacteroides stercoris DSM 19555										Bacteroidetes	Bacteroidia	Bacteroidales	Bacteroidaceae	Bacteroides	stercoris	3166	71	3907888	feces, human	PRJEB16546	SAMN05444283	GCA_900106605.1	GCF_900106605.1
435	Bacteroides stercoris TF03-6										Bacteroidetes	Bacteroidia	Bacteroidales	Bacteroidaceae	Bacteroides	stercoris	3495	61	4270503	feces, human	PRJNA482748	SAMN09736868	GCA_003438025.1	GCF_003438025.1
436	Bacteroides stercoris TF05-14										Bacteroidetes	Bacteroidia	Bacteroidales	Bacteroidaceae	Bacteroides	stercoris	3104	75	3833821	feces, human	PRJNA482748	SAMN09736875	GCA_003438545.1	GCF_003438545.1
437	Bacteroides stercoris TM06-26										Bacteroidetes	Bacteroidia	Bacteroidales	Bacteroidaceae	Bacteroides	stercoris	2598	132	3672134	feces, human	PRJNA482748	SAMN09736989	GCA_003436415.1	GCF_003436415.1
438	Bacteroides thetaiotaomicron 1 1 6										Bacteroidetes	Bacteroidia	Bacteroidales	Bacteroidaceae	Bacteroides	thetaiotaomicron	5234	15	6760735	feces, human	PRJNA32435	SAMN02463690	GCA_000159875.2	GCF_000159875.2
439	Bacteroides thetaiotaomicron 14-106904-2										Bacteroidetes	Bacteroidia	Bacteroidales	Bacteroidaceae	Bacteroides	thetaiotaomicron	5040	176	6533850	appendix, human	PRJNA345415	SAMN05862073	GCA_001816245.2	GCF_001816245.2
440	Bacteroides thetaiotaomicron 19 BTHE										Bacteroidetes	Bacteroidia	Bacteroidales	Bacteroidaceae	Bacteroides	thetaiotaomicron	4764	351	6359255	human	PRJNA267549	SAMN03197381	GCA_001055755.1	GCF_001055755.1
441	Bacteroides thetaiotaomicron 2789STDY5608873										Bacteroidetes	Bacteroidia	Bacteroidales	Bacteroidaceae	Bacteroides	thetaiotaomicron	4681	31	6244796	feces, human	PRJEB10915	SAMEA3545281	GCA_001405255.1	GCF_001405255.1
442	Bacteroides thetaiotaomicron 2789STDY5834846										Bacteroidetes	Bacteroidia	Bacteroidales	Bacteroidaceae	Bacteroides	thetaiotaomicron	4747	63	6203341	feces, human	PRJEB10915	SAMEA3545312	GCA_001405095.1	GCF_001405095.1
443	Bacteroides thetaiotaomicron 2789STDY5834899										Bacteroidetes	Bacteroidia	Bacteroidales	Bacteroidaceae	Bacteroides	thetaiotaomicron	4909	52	6400343	feces, human	PRJEB10915	SAMEA3545362	GCA_001405895.1	GCF_001405895.1
444	Bacteroides thetaiotaomicron 2789STDY5834945										Bacteroidetes	Bacteroidia	Bacteroidales	Bacteroidaceae	Bacteroides	thetaiotaomicron	4787	28	6301270	feces, human	PRJEB10915	SAMEA3545408	GCA_001406075.1	GCF_001406075.1
445	Bacteroides thetaiotaomicron 2e6A										Bacteroidetes	Bacteroidia	Bacteroidales	Bacteroidaceae	Bacteroides	thetaiotaomicron	4271	1730	5995602	feces, human	PRJEB8299	SAMEA3217995	GCA_001373135.1	GCF_001373135.1
446	Bacteroides thetaiotaomicron 3731										Bacteroidetes	Bacteroidia	Bacteroidales	Bacteroidaceae	Bacteroides	thetaiotaomicron	5456	175	7076464	feces, human	PRJEB8679	SAMEA3334961	GCA_001049535.1	GCF_001049535.1
447	Bacteroides thetaiotaomicron 7330 dup1										Bacteroidetes	Bacteroidia	Bacteroidales	Bacteroidaceae	Bacteroides	thetaiotaomicron	4849	1	6487685	feces, human	PRJNA289334	SAMN03852684	GCA_001314975.1	GCF_001314975.1
448	Bacteroides thetaiotaomicron AD135X1B										Bacteroidetes	Bacteroidia	Bacteroidales	Bacteroidaceae	Bacteroides	thetaiotaomicron	5073	130	6586201	human	PRJNA557692	SAMN12414680	GCA_009025475.1	GCF_009025475.1
449	Bacteroides thetaiotaomicron AF03-26										Bacteroidetes	Bacteroidia	Bacteroidales	Bacteroidaceae	Bacteroides	thetaiotaomicron	4708	63	6170437	feces, human	PRJNA482748	SAMN09734171	GCA_003466025.1	GCF_003466025.1
450	Bacteroides thetaiotaomicron AF14-20										Bacteroidetes	Bacteroidia	Bacteroidales	Bacteroidaceae	Bacteroides	thetaiotaomicron	4694	62	6186877	feces, human	PRJNA482748	SAMN09734252	GCA_003464695.1	GCF_003464695.1
451	Bacteroides thetaiotaomicron AF24-19LB										Bacteroidetes	Bacteroidia	Bacteroidales	Bacteroidaceae	Bacteroides	thetaiotaomicron	4522	47	6100796	feces, human	PRJNA482748	SAMN09734465	GCA_003458585.1	GCF_003458585.1
452	Bacteroides thetaiotaomicron AF28-2										Bacteroidetes	Bacteroidia	Bacteroidales	Bacteroidaceae	Bacteroides	thetaiotaomicron	4957	56	6397762	feces, human	PRJNA482748	SAMN09734544	GCA_003457815.1	GCF_003457815.1
453	Bacteroides thetaiotaomicron AF37-12										Bacteroidetes	Bacteroidia	Bacteroidales	Bacteroidaceae	Bacteroides	thetaiotaomicron	5030	105	6532363	feces, human	PRJNA482748	SAMN09734658	GCA_003474715.1	GCF_003474715.1
454	Bacteroides thetaiotaomicron AF45-16BH										Bacteroidetes	Bacteroidia	Bacteroidales	Bacteroidaceae	Bacteroides	thetaiotaomicron	4148	225	6404173	feces, human	PRJNA482748	SAMN09734716	GCA_003474005.1	GCF_003474005.1
455	Bacteroides thetaiotaomicron AM09-21										Bacteroidetes	Bacteroidia	Bacteroidales	Bacteroidaceae	Bacteroides	thetaiotaomicron	4980	72	6423029	feces, human	PRJNA482748	SAMN09734755	GCA_003472675.1	GCF_003472675.1
456	Bacteroides thetaiotaomicron AM15-10										Bacteroidetes	Bacteroidia	Bacteroidales	Bacteroidaceae	Bacteroides	thetaiotaomicron	4560	47	6060376	feces, human	PRJNA482748	SAMN09734814	GCA_003472055.1	GCF_003472055.1
457	Bacteroides thetaiotaomicron AM26-17LB										Bacteroidetes	Bacteroidia	Bacteroidales	Bacteroidaceae	Bacteroides	thetaiotaomicron	4409	46	5892252	feces, human	PRJNA482748	SAMN09736331	GCA_003469685.1	GCF_003469685.1
458	Bacteroides thetaiotaomicron AM30-26										Bacteroidetes	Bacteroidia	Bacteroidales	Bacteroidaceae	Bacteroides	thetaiotaomicron	5532	85	6909977	feces, human	PRJNA482748	SAMN09736414	GCA_003469365.1	GCF_003469365.1
459	Bacteroides thetaiotaomicron AM51-2										Bacteroidetes	Bacteroidia	Bacteroidales	Bacteroidaceae	Bacteroides	thetaiotaomicron	3793	165	5910608	feces, human	PRJNA482748	SAMN09736625	GCA_003463855.1	GCF_003463855.1
460	Bacteroides thetaiotaomicron ATCC 29741										Bacteroidetes	Bacteroidia	Bacteroidales	Bacteroidaceae	Bacteroides	thetaiotaomicron	4532	183	6110649	appendix, human	PRJNA512876	SAMN10689999	GCA_004349615.1	GCF_004349615.1
461	Bacteroides thetaiotaomicron bq 0049										Bacteroidetes	Bacteroidia	Bacteroidales	Bacteroidaceae	Bacteroides	thetaiotaomicron	4771	70	6357767	feces, human	PRJNA496358	SAMN10239573	GCA_004167525.1	GCF_004167525.1
462	Bacteroides thetaiotaomicron C34										Bacteroidetes	Bacteroidia	Bacteroidales	Bacteroidaceae	Bacteroides	thetaiotaomicron	5104	258	6627629	human	PRJNA512876	SAMN10689998	GCA_004349635.1	GCF_004349635.1
463	Bacteroides thetaiotaomicron CL15T12C11										Bacteroidetes	Bacteroidia	Bacteroidales	Bacteroidaceae	Bacteroides	thetaiotaomicron	5246	155	6831212	feces, human	PRJNA506939	SAMN10476872	GCA_007556425.1	GCF_007556425.1
464	Bacteroides thetaiotaomicron DC20										Bacteroidetes	Bacteroidia	Bacteroidales	Bacteroidaceae	Bacteroides	thetaiotaomicron	4971	86	6458606	cecum, mouse	PRJNA548111	SAMN12001427	GCA_008329455.1	GCF_008329455.1
465	Bacteroides thetaiotaomicron DC21										Bacteroidetes	Bacteroidia	Bacteroidales	Bacteroidaceae	Bacteroides	thetaiotaomicron	4981	68	6468556	cecum, mouse	PRJNA548111	SAMN12001428	GCA_008329425.1	GCF_008329425.1
466	Bacteroides thetaiotaomicron dnLKV9										Bacteroidetes	Bacteroidia	Bacteroidales	Bacteroidaceae	Bacteroides	thetaiotaomicron	4622	6	6232883	feces, mouse	PRJNA175974	SAMN01730983	GCA_000403155.2	GCF_000403155.2
467	Bacteroides thetaiotaomicron DSM 2079										Bacteroidetes	Bacteroidia	Bacteroidales	Bacteroidaceae	Bacteroides	thetaiotaomicron	4698	2	6304193	feces, human	PRJNA543750	SAMN11776005	GCA_014131755.1	GCF_014131755.1
468	Bacteroides thetaiotaomicron F9-2										Bacteroidetes	Bacteroidia	Bacteroidales	Bacteroidaceae	Bacteroides	thetaiotaomicron	4705	5	6283774	feces, human	PRJDB9122	SAMD00198302	GCA_012151035.1	GCF_012151035.1
469	Bacteroides thetaiotaomicron KLE1254										Bacteroidetes	Bacteroidia	Bacteroidales	Bacteroidaceae	Bacteroides	thetaiotaomicron	4586	108	6089777	feces, human	PRJNA257720	SAMN04324905	GCA_001578565.1	GCF_001578565.1
470	Bacteroides thetaiotaomicron KPPR-3										Bacteroidetes	Bacteroidia	Bacteroidales	Bacteroidaceae	Bacteroides	thetaiotaomicron	4669	38	6227149	rumen, cow	PRJEB16826	SAMN02910322	GCA_900109385.1	GCF_900109385.1
471	Bacteroides thetaiotaomicron NCTC10582										Bacteroidetes	Bacteroidia	Bacteroidales	Bacteroidaceae	Bacteroides	thetaiotaomicron	4860	33	6404217	feces, human	PRJEB6403	SAMEA44542918	GCA_900445595.1	GCF_900445595.1
472	Bacteroides thetaiotaomicron NCTC13706										Bacteroidetes	Bacteroidia	Bacteroidales	Bacteroidaceae	Bacteroides	thetaiotaomicron	4728	13	6364001	appendix, human	PRJEB6403	SAMEA4598409	GCA_900445585.1	GCF_900445585.1
473	Bacteroides thetaiotaomicron NLAE-zl-C579										Bacteroidetes	Bacteroidia	Bacteroidales	Bacteroidaceae	Bacteroides	thetaiotaomicron	4887	78	6328799	feces, cow	PRJEB16696	SAMN05216253	GCA_900108155.1	GCF_900108155.1
474	Bacteroides thetaiotaomicron OF03-10BH										Bacteroidetes	Bacteroidia	Bacteroidales	Bacteroidaceae	Bacteroides	thetaiotaomicron	4186	240	6372846	feces, human	PRJNA482748	SAMN09736686	GCA_003463095.1	GCF_003463095.1
475	Bacteroides thetaiotaomicron OF05-16BH										Bacteroidetes	Bacteroidia	Bacteroidales	Bacteroidaceae	Bacteroides	thetaiotaomicron	4135	355	6490474	feces, human	PRJNA482748	SAMN09736717	GCA_003439845.1	GCF_003439845.1
476	Bacteroides thetaiotaomicron VPI-5482										Bacteroidetes	Bacteroidia	Bacteroidales	Bacteroidaceae	Bacteroides	thetaiotaomicron	4687	2	6293399	feces, human	PRJNA399	SAMN02604314	GCA_000011065.1	GCF_000011065.1
477	Bacteroides timonensis AP1										Bacteroidetes	Bacteroidia	Bacteroidales	Bacteroidaceae	Bacteroides	timonensis	5339	211	7017222	feces, human	PRJNA224116	SAMEA3138833	GCA_000513195.1	GCF_000513195.1
478	Bacteroides togonis Marseille-P3166										Bacteroidetes	Bacteroidia	Bacteroidales	Bacteroidaceae	Bacteroides	togonis	3182	23	3977103	colon, human	PRJEB18269	SAMEA18121918	GCA_900130135.1	GCF_900130135.1
479	Bacteroides uniformis 1001175st1 F6										Bacteroidetes	Bacteroidia	Bacteroidales	Bacteroidaceae	Bacteroides	uniformis	4016	45	4894439	feces, human	PRJNA518912	SAMN10863233	GCA_005844805.1	GCF_005844805.1
480	Bacteroides uniformis 1001271st1 A10										Bacteroidetes	Bacteroidia	Bacteroidales	Bacteroidaceae	Bacteroides	uniformis	3718	85	4609219	feces, human	PRJNA518912	SAMN10863257	GCA_005845245.1	GCF_005845245.1
481	Bacteroides uniformis 2789STDY5608791										Bacteroidetes	Bacteroidia	Bacteroidales	Bacteroidaceae	Bacteroides	uniformis	3865	26	4893267	feces, human	PRJEB10915	SAMEA2393087	GCA_001405475.1	GCF_001405475.1
482	Bacteroides uniformis 2789STDY5608864										Bacteroidetes	Bacteroidia	Bacteroidales	Bacteroidaceae	Bacteroides	uniformis	3852	32	4735295	feces, human	PRJEB10915	SAMEA3545272	GCA_001406095.1	GCF_001406095.1
483	Bacteroides uniformis 2789STDY5834844										Bacteroidetes	Bacteroidia	Bacteroidales	Bacteroidaceae	Bacteroides	uniformis	3675	81	4573204	feces, human	PRJEB10915	SAMEA3545310	GCA_001406635.1	GCF_001406635.1
484	Bacteroides uniformis 2789STDY5834847										Bacteroidetes	Bacteroidia	Bacteroidales	Bacteroidaceae	Bacteroides	uniformis	4007	20	4883234	feces, human	PRJEB10915	SAMEA3545313	GCA_001406135.1	GCF_001406135.1
485	Bacteroides uniformis 2789STDY5834898										Bacteroidetes	Bacteroidia	Bacteroidales	Bacteroidaceae	Bacteroides	uniformis	4055	67	4943194	feces, human	PRJEB10915	SAMEA3545361	GCA_001405595.1	GCF_001405595.1
486	Bacteroides uniformis 2789STDY5834942										Bacteroidetes	Bacteroidia	Bacteroidales	Bacteroidaceae	Bacteroides	uniformis	3772	16	4784733	feces, human	PRJEB10915	SAMEA3545405	GCA_001406715.1	GCF_001406715.1
487	Bacteroides uniformis 2a3A										Bacteroidetes	Bacteroidia	Bacteroidales	Bacteroidaceae	Bacteroides	uniformis	3422	929	4514833	feces, human	PRJEB8300	SAMEA3217997	GCA_001403955.1	GCF_001403955.1
488	Bacteroides uniformis 2a7B										Bacteroidetes	Bacteroidia	Bacteroidales	Bacteroidaceae	Bacteroides	uniformis	3422	929	4514833	feces, human	PRJEB8300	SAMEA3217998	GCA_000939155.1	GCF_000939155.1
489	Bacteroides uniformis A12										Bacteroidetes	Bacteroidia	Bacteroidales	Bacteroidaceae	Bacteroides	uniformis	3929	75	4853819	feces, human	PRJNA613498	SAMN14408539	GCA_013361225.1	GCF_013361225.1
490	Bacteroides uniformis A23										Bacteroidetes	Bacteroidia	Bacteroidales	Bacteroidaceae	Bacteroides	uniformis	4138	563	5127954	feces, human	PRJNA613498	SAMN14408542	GCA_013361195.1	GCF_013361195.1
491	Bacteroides uniformis AF14-14										Bacteroidetes	Bacteroidia	Bacteroidales	Bacteroidaceae	Bacteroides	uniformis	4613	100	5539408	feces, human	PRJNA482748	SAMN09734246	GCA_003464785.1	GCF_003464785.1
492	Bacteroides uniformis AF17-20										Bacteroidetes	Bacteroidia	Bacteroidales	Bacteroidaceae	Bacteroides	uniformis	4089	63	4957414	feces, human	PRJNA482748	SAMN09734330	GCA_003460085.1	GCF_003460085.1
493	Bacteroides uniformis AF19-23										Bacteroidetes	Bacteroidia	Bacteroidales	Bacteroidaceae	Bacteroides	uniformis	4030	53	4854399	feces, human	PRJNA482748	SAMN09734391	GCA_003459625.1	GCF_003459625.1
494	Bacteroides uniformis AF19-3LB										Bacteroidetes	Bacteroidia	Bacteroidales	Bacteroidaceae	Bacteroides	uniformis	3788	66	4616357	feces, human	PRJNA482748	SAMN09734398	GCA_003459585.1	GCF_003459585.1
495	Bacteroides uniformis AF21-53										Bacteroidetes	Bacteroidia	Bacteroidales	Bacteroidaceae	Bacteroides	uniformis	3953	70	4856052	feces, human	PRJNA482748	SAMN09734434	GCA_003459325.1	GCF_003459325.1
496	Bacteroides uniformis AF28-11										Bacteroidetes	Bacteroidia	Bacteroidales	Bacteroidaceae	Bacteroides	uniformis	3785	46	4602560	feces, human	PRJNA482748	SAMN09734539	GCA_003457925.1	GCF_003457925.1
497	Bacteroides uniformis AF32-17										Bacteroidetes	Bacteroidia	Bacteroidales	Bacteroidaceae	Bacteroides	uniformis	3595	50	4425688	feces, human	PRJNA482748	SAMN09734589	GCA_003475375.1	GCF_003475375.1
498	Bacteroides uniformis AM09-11										Bacteroidetes	Bacteroidia	Bacteroidales	Bacteroidaceae	Bacteroides	uniformis	3499	47	4339158	feces, human	PRJNA482748	SAMN09734751	GCA_003473285.1	GCF_003473285.1
499	Bacteroides uniformis AM14-1										Bacteroidetes	Bacteroidia	Bacteroidales	Bacteroidaceae	Bacteroides	uniformis	3642	39	4542282	feces, human	PRJNA482748	SAMN09734803	GCA_003472995.1	GCF_003472995.1
500	Bacteroides uniformis AM16-3										Bacteroidetes	Bacteroidia	Bacteroidales	Bacteroidaceae	Bacteroides	uniformis	3534	63	4520684	feces, human	PRJNA482748	SAMN09734832	GCA_003470725.1	GCF_003470725.1
501	Bacteroides uniformis AM18-14LB										Bacteroidetes	Bacteroidia	Bacteroidales	Bacteroidaceae	Bacteroides	uniformis	3965	69	4882287	feces, human	PRJNA482748	SAMN09734863	GCA_003471545.1	GCF_003471545.1
502	Bacteroides uniformis AM21-40										Bacteroidetes	Bacteroidia	Bacteroidales	Bacteroidaceae	Bacteroides	uniformis	3500	54	4413983	feces, human	PRJNA482748	SAMN09734894	GCA_003470495.1	GCF_003470495.1
503	Bacteroides uniformis AM28-49										Bacteroidetes	Bacteroidia	Bacteroidales	Bacteroidaceae	Bacteroides	uniformis	3753	93	4597964	feces, human	PRJNA482748	SAMN09736383	GCA_003469475.1	GCF_003469475.1
504	Bacteroides uniformis AM29-12AC										Bacteroidetes	Bacteroidia	Bacteroidales	Bacteroidaceae	Bacteroides	uniformis	4003	52	4858376	feces, human	PRJNA482748	SAMN09736392	GCA_003469465.1	GCF_003469465.1
505	Bacteroides uniformis AM30-49										Bacteroidetes	Bacteroidia	Bacteroidales	Bacteroidaceae	Bacteroides	uniformis	3967	41	4921765	feces, human	PRJNA482748	SAMN09736420	GCA_003468865.1	GCF_003468865.1
506	Bacteroides uniformis AM31-23										Bacteroidetes	Bacteroidia	Bacteroidales	Bacteroidaceae	Bacteroides	uniformis	3796	54	4668978	feces, human	PRJNA482748	SAMN09736429	GCA_003468755.1	GCF_003468755.1
507	Bacteroides uniformis AM37-7										Bacteroidetes	Bacteroidia	Bacteroidales	Bacteroidaceae	Bacteroides	uniformis	3625	59	4425574	feces, human	PRJNA482748	SAMN09736495	GCA_003468325.1	GCF_003468325.1
508	Bacteroides uniformis AM39-1										Bacteroidetes	Bacteroidia	Bacteroidales	Bacteroidaceae	Bacteroides	uniformis	3621	35	4480961	feces, human	PRJNA482748	SAMN09736507	GCA_003467505.1	GCF_003467505.1
509	Bacteroides uniformis AM43-9										Bacteroidetes	Bacteroidia	Bacteroidales	Bacteroidaceae	Bacteroides	uniformis	3784	59	4659866	feces, human	PRJNA482748	SAMN09736574	GCA_003466885.1	GCF_003466885.1
510	Bacteroides uniformis An67										Bacteroidetes	Bacteroidia	Bacteroidales	Bacteroidaceae	Bacteroides	uniformis	3595	33	4580100	caecum, chicken	PRJNA377666	SAMN06473745	GCA_002161435.1	GCF_002161435.1
511	Bacteroides uniformis ATCC 8492										Bacteroidetes	Bacteroidia	Bacteroidales	Bacteroidaceae	Bacteroides	uniformis	3701	33	4719097	feces, human	PRJNA18195	SAMN00627060	GCA_000154205.1	GCF_000154205.1
512	Bacteroides uniformis BIOML-A1										Bacteroidetes	Bacteroidia	Bacteroidales	Bacteroidaceae	Bacteroides	uniformis	4018	81	4918178	feces, human	PRJNA544527	SAMN11944032	GCA_009020815.1	GCF_009020815.1
513	Bacteroides uniformis BIOML-A11										Bacteroidetes	Bacteroidia	Bacteroidales	Bacteroidaceae	Bacteroides	uniformis	4285	46	5117723	feces, human	PRJNA544527	SAMN11944042	GCA_009020645.1	GCF_009020645.1
514	Bacteroides uniformis BIOML-A12										Bacteroidetes	Bacteroidia	Bacteroidales	Bacteroidaceae	Bacteroides	uniformis	4109	70	5011764	feces, human	PRJNA544527	SAMN11944043	GCA_009020605.1	GCF_009020605.1
515	Bacteroides uniformis BIOML-A19										Bacteroidetes	Bacteroidia	Bacteroidales	Bacteroidaceae	Bacteroides	uniformis	4446	92	5349415	feces, human	PRJNA544527	SAMN11944050	GCA_009020445.1	GCF_009020445.1
516	Bacteroides uniformis BIOML-A2										Bacteroidetes	Bacteroidia	Bacteroidales	Bacteroidaceae	Bacteroides	uniformis	4078	78	4970798	feces, human	PRJNA544527	SAMN11944033	GCA_009020775.1	GCF_009020775.1
517	Bacteroides uniformis BIOML-A20										Bacteroidetes	Bacteroidia	Bacteroidales	Bacteroidaceae	Bacteroides	uniformis	4058	58	4944595	feces, human	PRJNA544527	SAMN11944051	GCA_009020465.1	GCF_009020465.1
518	Bacteroides uniformis BIOML-A24										Bacteroidetes	Bacteroidia	Bacteroidales	Bacteroidaceae	Bacteroides	uniformis	3820	361	4617408	feces, human	PRJNA544527	SAMN11944055	GCA_009020365.1	GCF_009020365.1
519	Bacteroides uniformis BIOML-A36										Bacteroidetes	Bacteroidia	Bacteroidales	Bacteroidaceae	Bacteroides	uniformis	4199	51	5139058	feces, human	PRJNA544527	SAMN11944067	GCA_009020135.1	GCF_009020135.1
520	Bacteroides uniformis BIOML-A37										Bacteroidetes	Bacteroidia	Bacteroidales	Bacteroidaceae	Bacteroides	uniformis	4494	259	5472749	feces, human	PRJNA544527	SAMN11944068	GCA_009020165.1	GCF_009020165.1
521	Bacteroides uniformis BIOML-A39										Bacteroidetes	Bacteroidia	Bacteroidales	Bacteroidaceae	Bacteroides	uniformis	4266	54	5154397	feces, human	PRJNA544527	SAMN11944070	GCA_009020075.1	GCF_009020075.1
522	Bacteroides uniformis BIOML-A44										Bacteroidetes	Bacteroidia	Bacteroidales	Bacteroidaceae	Bacteroides	uniformis	3988	120	4976401	feces, human	PRJNA544527	SAMN11944075	GCA_009019985.1	GCF_009019985.1
523	Bacteroides uniformis BIOML-A5										Bacteroidetes	Bacteroidia	Bacteroidales	Bacteroidaceae	Bacteroides	uniformis	4124	53	4949399	feces, human	PRJNA544527	SAMN11944036	GCA_009020755.1	GCF_009020755.1
524	Bacteroides uniformis BIOML-A6										Bacteroidetes	Bacteroidia	Bacteroidales	Bacteroidaceae	Bacteroides	uniformis	3910	33	4900687	feces, human	PRJNA544527	SAMN11944037	GCA_009020735.1	GCF_009020735.1
525	Bacteroides uniformis BIOML-A85										Bacteroidetes	Bacteroidia	Bacteroidales	Bacteroidaceae	Bacteroides	uniformis	4230	103	5253269	feces, human	PRJNA544527	SAMN11944116	GCA_009019185.1	GCF_009019185.1
526	Bacteroides uniformis BIOML-A87										Bacteroidetes	Bacteroidia	Bacteroidales	Bacteroidaceae	Bacteroides	uniformis	4044	76	4890407	feces, human	PRJNA544527	SAMN11944118	GCA_009019145.1	GCF_009019145.1
527	Bacteroides uniformis BSD2780061689st1 G7										Bacteroidetes	Bacteroidia	Bacteroidales	Bacteroidaceae	Bacteroides	uniformis	4153	87	5139912	feces, human	PRJNA518912	SAMN10863269	GCA_005844235.1	GCF_005844235.1
528	Bacteroides uniformis ca 0067										Bacteroidetes	Bacteroidia	Bacteroidales	Bacteroidaceae	Bacteroides	uniformis	3933	46	4890952	feces, human	PRJNA496358	SAMN10239574	GCA_004167505.1	GCF_004167505.1
529	Bacteroides uniformis CL03T12C37										Bacteroidetes	Bacteroidia	Bacteroidales	Bacteroidaceae	Bacteroides	uniformis	3980	14	4922797	feces, human	PRJNA64835	SAMN02463933	GCA_000273275.1	GCF_000273275.1
530	Bacteroides uniformis dnLKV2										Bacteroidetes	Bacteroidia	Bacteroidales	Bacteroidaceae	Bacteroides	uniformis	3833	11	4835507	feces, mouse	PRJNA175976	SAMN01730985	GCA_000403175.2	GCF_000403175.1
531	Bacteroides uniformis DSM 6597										Bacteroidetes	Bacteroidia	Bacteroidales	Bacteroidaceae	Bacteroides	uniformis	3691	52	4634992	feces, human	PRJEB16550	SAMN05444418	GCA_900107315.1	GCF_900107315.1
532	Bacteroides uniformis KLE1607										Bacteroidetes	Bacteroidia	Bacteroidales	Bacteroidaceae	Bacteroides	uniformis	3773	86	4656958	feces, human	PRJNA243490	SAMN03842219	GCA_001578555.1	GCF_001578555.1
533	Bacteroides uniformis NBRC 113350										Bacteroidetes	Bacteroidia	Bacteroidales	Bacteroidaceae	Bacteroides	uniformis	4080	5	4989532	feces, human	PRJDB8042	SAMD00169826	GCA_006742345.1	GCF_006742345.1
534	Bacteroides uniformis OF04-14										Bacteroidetes	Bacteroidia	Bacteroidales	Bacteroidaceae	Bacteroides	uniformis	3564	53	4481452	feces, human	PRJNA482748	SAMN09736707	GCA_003463315.1	GCF_003463315.1
535	Bacteroides uniformis OM03-4										Bacteroidetes	Bacteroidia	Bacteroidales	Bacteroidaceae	Bacteroides	uniformis	4070	64	4993856	feces, human	PRJNA482748	SAMN09736771	GCA_003439225.1	GCF_003439225.1
536	Bacteroides uniformis OM04-14BH										Bacteroidetes	Bacteroidia	Bacteroidales	Bacteroidaceae	Bacteroides	uniformis	3736	38	4633591	feces, human	PRJNA482748	SAMN09736782	GCA_003439685.1	GCF_003439685.1
537	Bacteroides uniformis OM05-11BH										Bacteroidetes	Bacteroidia	Bacteroidales	Bacteroidaceae	Bacteroides	uniformis	3794	47	4715503	feces, human	PRJNA482748	SAMN09736796	GCA_003438985.1	GCF_003438985.1
538	Bacteroides uniformis OM07-9										Bacteroidetes	Bacteroidia	Bacteroidales	Bacteroidaceae	Bacteroides	uniformis	3774	44	4735098	feces, human	PRJNA482748	SAMN09736841	GCA_003438205.1	GCF_003438205.1
539	Bacteroides uniformis str. 3978 T3 i										Bacteroidetes	Bacteroidia	Bacteroidales	Bacteroidaceae	Bacteroides	uniformis	4030	47	5047633	tissue, human	PRJNA206128	SAMN02370940	GCA_000699885.1	GCF_000699885.1
540	Bacteroides uniformis TF07-2										Bacteroidetes	Bacteroidia	Bacteroidales	Bacteroidaceae	Bacteroides	uniformis	3813	60	4748699	feces, human	PRJNA482748	SAMN09736902	GCA_003437205.1	GCF_003437205.1
541	Bacteroides uniformis TF08-13										Bacteroidetes	Bacteroidia	Bacteroidales	Bacteroidaceae	Bacteroides	uniformis	3728	71	4644724	feces, human	PRJNA482748	SAMN09736914	GCA_003437005.1	GCF_003437005.1
542	Bacteroides uniformis TF09-22										Bacteroidetes	Bacteroidia	Bacteroidales	Bacteroidaceae	Bacteroides	uniformis	3869	46	4832690	feces, human	PRJNA482748	SAMN09736925	GCA_003437605.1	GCF_003437605.1
543	Bacteroides uniformis TM04-30										Bacteroidetes	Bacteroidia	Bacteroidales	Bacteroidaceae	Bacteroides	uniformis	3723	62	4626421	feces, human	PRJNA482748	SAMN09736974	GCA_003436475.1	GCF_003436475.1
544	Bacteroides uniformis TM10-17										Bacteroidetes	Bacteroidia	Bacteroidales	Bacteroidaceae	Bacteroides	uniformis	3660	66	4604809	feces, human	PRJNA482748	SAMN09737024	GCA_003466245.1	GCF_003466245.1
545	Bacteroides vulgatus 0.1XD21-86									(Phocaeicola)	Bacteroidetes	Bacteroidia	Bacteroidales	Bacteroidaceae	Bacteroides	vulgatus	3531	143	4588351	ceacal content, mouse	PRJNA486904	SAMN09901068	GCA_009910985.1	GCF_009910985.1
546	Bacteroides vulgatus 1001175st1 C6									(Phocaeicola)	Bacteroidetes	Bacteroidia	Bacteroidales	Bacteroidaceae	Bacteroides	vulgatus	4268	100	5255533	feces, human	PRJNA518912	SAMN10863238	GCA_005844725.1	GCF_005844725.1
547	Bacteroides vulgatus 1001271st1 G7									(Phocaeicola)	Bacteroidetes	Bacteroidia	Bacteroidales	Bacteroidaceae	Bacteroides	vulgatus	4146	89	5204063	feces, human	PRJNA518912	SAMN10863258	GCA_005844385.1	GCF_005844385.1
548	Bacteroides vulgatus 2789STDY5834842									(Phocaeicola)	Bacteroidetes	Bacteroidia	Bacteroidales	Bacteroidaceae	Bacteroides	vulgatus	3975	88	5048219	feces, human	PRJEB10915	SAMEA3545308	GCA_001404375.1	GCF_001404375.1
549	Bacteroides vulgatus 2789STDY5834897									(Phocaeicola)	Bacteroidetes	Bacteroidia	Bacteroidales	Bacteroidaceae	Bacteroides	vulgatus	4209	111	5192323	feces, human	PRJEB10915	SAMEA3545360	GCA_001405155.1	GCF_001405155.1
550	Bacteroides vulgatus 2789STDY5834944									(Phocaeicola)	Bacteroidetes	Bacteroidia	Bacteroidales	Bacteroidaceae	Bacteroides	vulgatus	3914	67	4972269	feces, human	PRJEB10915	SAMEA3545407	GCA_001406315.1	GCF_001406315.1
551	Bacteroides vulgatus AF04-12									(Phocaeicola)	Bacteroidetes	Bacteroidia	Bacteroidales	Bacteroidaceae	Bacteroides	vulgatus	4070	136	5105661	feces, human	PRJNA482748	SAMN09734174	GCA_003465765.1	GCF_003465765.1
552	Bacteroides vulgatus AF04-25	DWV33_21625	NZ_QSBJ01000103	9114	7318..8817	499	100	100	99	(Phocaeicola)	Bacteroidetes	Bacteroidia	Bacteroidales	Bacteroidaceae	Bacteroides	vulgatus	4172	159	5180448	feces, human	PRJNA482748	SAMN09734180	GCA_003465695.1	GCF_003465695.1
553	Bacteroides vulgatus AF12-25									(Phocaeicola)	Bacteroidetes	Bacteroidia	Bacteroidales	Bacteroidaceae	Bacteroides	vulgatus	4228	111	5195636	feces, human	PRJNA482748	SAMN09734217	GCA_003465015.1	GCF_003465015.1
554	Bacteroides vulgatus AF13-53									(Phocaeicola)	Bacteroidetes	Bacteroidia	Bacteroidales	Bacteroidaceae	Bacteroides	vulgatus	4147	126	5149126	feces, human	PRJNA482748	SAMN09734243	GCA_003465305.1	GCF_003465305.1
555	Bacteroides vulgatus AF14-8									(Phocaeicola)	Bacteroidetes	Bacteroidia	Bacteroidales	Bacteroidaceae	Bacteroides	vulgatus	4609	206	5511576	feces, human	PRJNA482748	SAMN09734274	GCA_003464405.1	GCF_003464405.1
556	Bacteroides vulgatus AF15-6A									(Phocaeicola)	Bacteroidetes	Bacteroidia	Bacteroidales	Bacteroidaceae	Bacteroides	vulgatus	4201	144	5154681	feces, human	PRJNA482748	SAMN09734300	GCA_003464205.1	GCF_003464205.1
557	Bacteroides vulgatus AF16-11									(Phocaeicola)	Bacteroidetes	Bacteroidia	Bacteroidales	Bacteroidaceae	Bacteroides	vulgatus	4280	149	5220172	feces, human	PRJNA482748	SAMN09734303	GCA_003462865.1	GCF_003462865.1
558	Bacteroides vulgatus AF18-14									(Phocaeicola)	Bacteroidetes	Bacteroidia	Bacteroidales	Bacteroidaceae	Bacteroides	vulgatus	4175	84	5126472	feces, human	PRJNA482748	SAMN09734351	GCA_003460305.1	GCF_003460305.1
559	Bacteroides vulgatus AF19-16									(Phocaeicola)	Bacteroidetes	Bacteroidia	Bacteroidales	Bacteroidaceae	Bacteroides	vulgatus	4115	138	5104182	feces, human	PRJNA482748	SAMN09734382	GCA_003459715.1	GCF_003459715.1
560	Bacteroides vulgatus AF20-10									(Phocaeicola)	Bacteroidetes	Bacteroidia	Bacteroidales	Bacteroidaceae	Bacteroides	vulgatus	3788	135	4853285	feces, human	PRJNA482748	SAMN09734407	GCA_003459535.1	GCF_003459535.1
561	Bacteroides vulgatus AF21-45									(Phocaeicola)	Bacteroidetes	Bacteroidia	Bacteroidales	Bacteroidaceae	Bacteroides	vulgatus	3982	96	4940631	feces, human	PRJNA482748	SAMN09734432	GCA_003459365.1	GCF_003459365.1
562	Bacteroides vulgatus AF25-30LB									(Phocaeicola)	Bacteroidetes	Bacteroidia	Bacteroidales	Bacteroidaceae	Bacteroides	vulgatus	4425	248	5408603	feces, human	PRJNA482748	SAMN09734500	GCA_003458385.1	GCF_003458385.1
563	Bacteroides vulgatus AF26-3BH									(Phocaeicola)	Bacteroidetes	Bacteroidia	Bacteroidales	Bacteroidaceae	Bacteroides	vulgatus	3749	81	4716014	feces, human	PRJNA482748	SAMN09734515	GCA_003458265.1	GCF_003458265.1
564	Bacteroides vulgatus AF28-7									(Phocaeicola)	Bacteroidetes	Bacteroidia	Bacteroidales	Bacteroidaceae	Bacteroides	vulgatus	3846	105	4862492	feces, human	PRJNA482748	SAMN09734549	GCA_003457755.1	GCF_003457755.1
565	Bacteroides vulgatus AF29-13									(Phocaeicola)	Bacteroidetes	Bacteroidia	Bacteroidales	Bacteroidaceae	Bacteroides	vulgatus	3876	129	4910436	feces, human	PRJNA482748	SAMN09734553	GCA_003457705.1	GCF_003457705.1
566	Bacteroides vulgatus AF31-3									(Phocaeicola)	Bacteroidetes	Bacteroidia	Bacteroidales	Bacteroidaceae	Bacteroides	vulgatus	4093	161	5112322	feces, human	PRJNA482748	SAMN09734583	GCA_003475435.1	GCF_003475435.1
567	Bacteroides vulgatus AF34-15									(Phocaeicola)	Bacteroidetes	Bacteroidia	Bacteroidales	Bacteroidaceae	Bacteroides	vulgatus	3678	61	4679233	feces, human	PRJNA482748	SAMN09734611	GCA_003475695.1	GCF_003475695.1
568	Bacteroides vulgatus AF35-11AC									(Phocaeicola)	Bacteroidetes	Bacteroidia	Bacteroidales	Bacteroidaceae	Bacteroides	vulgatus	4075	98	5021465	feces, human	PRJNA482748	SAMN09734619	GCA_003475045.1	GCF_003475045.1
569	Bacteroides vulgatus AF36-14BH									(Phocaeicola)	Bacteroidetes	Bacteroidia	Bacteroidales	Bacteroidaceae	Bacteroides	vulgatus	4047	132	4936332	feces, human	PRJNA482748	SAMN09734639	GCA_003474845.1	GCF_003474845.1
570	Bacteroides vulgatus AF37-17									(Phocaeicola)	Bacteroidetes	Bacteroidia	Bacteroidales	Bacteroidaceae	Bacteroides	vulgatus	4327	176	5321019	feces, human	PRJNA482748	SAMN09734660	GCA_003475135.1	GCF_003475135.1
571	Bacteroides vulgatus AF39-1									(Phocaeicola)	Bacteroidetes	Bacteroidia	Bacteroidales	Bacteroidaceae	Bacteroides	vulgatus	4098	88	5031441	feces, human	PRJNA482748	SAMN09734678	GCA_003474595.1	GCF_003474595.1
572	Bacteroides vulgatus am 0224									(Phocaeicola)	Bacteroidetes	Bacteroidia	Bacteroidales	Bacteroidaceae	Bacteroides	vulgatus	4372	100	5352199	feces, human	PRJNA496358	SAMN10239575	GCA_004167625.1	GCF_004167625.1
573	Bacteroides vulgatus AM09-18	DW105_22375	NZ_QRMN01000106	9171	complement(3382..4881)	499	100	100	99	(Phocaeicola)	Bacteroidetes	Bacteroidia	Bacteroidales	Bacteroidaceae	Bacteroides	vulgatus	4325	167	5412187	feces, human	PRJNA482748	SAMN09734752	GCA_003473265.1	GCF_003473265.1
574	Bacteroides vulgatus AM13-10									(Phocaeicola)	Bacteroidetes	Bacteroidia	Bacteroidales	Bacteroidaceae	Bacteroides	vulgatus	3687	84	4664749	feces, human	PRJNA482748	SAMN09734793	GCA_003472225.1	GCF_003472225.1
575	Bacteroides vulgatus AM14-27									(Phocaeicola)	Bacteroidetes	Bacteroidia	Bacteroidales	Bacteroidaceae	Bacteroides	vulgatus	3971	124	4998238	feces, human	PRJNA482748	SAMN09734809	GCA_003472125.1	GCF_003472125.1
576	Bacteroides vulgatus AM16-6									(Phocaeicola)	Bacteroidetes	Bacteroidia	Bacteroidales	Bacteroidaceae	Bacteroides	vulgatus	4156	91	5075555	feces, human	PRJNA482748	SAMN09734840	GCA_003471775.1	GCF_003471775.1
577	Bacteroides vulgatus AM17-30									(Phocaeicola)	Bacteroidetes	Bacteroidia	Bacteroidales	Bacteroidaceae	Bacteroides	vulgatus	3503	70	4498174	feces, human	PRJNA482748	SAMN09734847	GCA_003471705.1	GCF_003471705.1
578	Bacteroides vulgatus AM21-14									(Phocaeicola)	Bacteroidetes	Bacteroidia	Bacteroidales	Bacteroidaceae	Bacteroides	vulgatus	3817	113	4867986	feces, human	PRJNA482748	SAMN09734887	GCA_003471285.1	GCF_003471285.1
579	Bacteroides vulgatus AM25-23									(Phocaeicola)	Bacteroidetes	Bacteroidia	Bacteroidales	Bacteroidaceae	Bacteroides	vulgatus	4005	139	5058264	feces, human	PRJNA482748	SAMN09736310	GCA_003470745.1	GCF_003470745.1
580	Bacteroides vulgatus AM28-1									(Phocaeicola)	Bacteroidetes	Bacteroidia	Bacteroidales	Bacteroidaceae	Bacteroides	vulgatus	3825	60	4817791	feces, human	PRJNA482748	SAMN09736364	GCA_003469525.1	GCF_003469525.1
581	Bacteroides vulgatus AM29-2									(Phocaeicola)	Bacteroidetes	Bacteroidia	Bacteroidales	Bacteroidaceae	Bacteroides	vulgatus	3704	107	4774296	feces, human	PRJNA482748	SAMN09736399	GCA_003469035.1	GCF_003469035.1
582	Bacteroides vulgatus AM30-40									(Phocaeicola)	Bacteroidetes	Bacteroidia	Bacteroidales	Bacteroidaceae	Bacteroides	vulgatus	4478	213	5529599	feces, human	PRJNA482748	SAMN09736417	GCA_003468905.1	GCF_003468905.1
583	Bacteroides vulgatus AM32-26AC									(Phocaeicola)	Bacteroidetes	Bacteroidia	Bacteroidales	Bacteroidaceae	Bacteroides	vulgatus	3421	128	4752890	feces, human	PRJNA482748	SAMN09736444	GCA_003469225.1	GCF_003469225.1
584	Bacteroides vulgatus AM34-18LB	DW829_21870	NZ_QSIH01000092	9233	3502..5001	499	100	100	99	(Phocaeicola)	Bacteroidetes	Bacteroidia	Bacteroidales	Bacteroidaceae	Bacteroides	vulgatus	3964	173	5290901	feces, human	PRJNA482748	SAMN09736463	GCA_003468545.1	GCF_003468545.1
585	Bacteroides vulgatus AM35-11									(Phocaeicola)	Bacteroidetes	Bacteroidia	Bacteroidales	Bacteroidaceae	Bacteroides	vulgatus	3634	202	5173194	feces, human	PRJNA482748	SAMN09736471	GCA_003468485.1	GCF_003468485.1
586	Bacteroides vulgatus AM37-2	DW857_21450	NZ_QSHN01000101	9138	complement(3391..4890)	499	100	100	99	(Phocaeicola)	Bacteroidetes	Bacteroidia	Bacteroidales	Bacteroidaceae	Bacteroides	vulgatus	4135	161	5107081	feces, human	PRJNA482748	SAMN09736491	GCA_003468345.1	GCF_003468345.1
587	Bacteroides vulgatus AM38-19									(Phocaeicola)	Bacteroidetes	Bacteroidia	Bacteroidales	Bacteroidaceae	Bacteroides	vulgatus	4125	101	5106187	feces, human	PRJNA482748	SAMN09736503	GCA_003467565.1	GCF_003467565.1
588	Bacteroides vulgatus AM39-10									(Phocaeicola)	Bacteroidetes	Bacteroidia	Bacteroidales	Bacteroidaceae	Bacteroides	vulgatus	3686	104	4712457	feces, human	PRJNA482748	SAMN09736508	GCA_003468295.1	GCF_003468295.1
589	Bacteroides vulgatus AM43-4BH									(Phocaeicola)	Bacteroidetes	Bacteroidia	Bacteroidales	Bacteroidaceae	Bacteroides	vulgatus	4147	115	5155765	feces, human	PRJNA482748	SAMN09736569	GCA_003466945.1	GCF_003466945.1
590	Bacteroides vulgatus AM44-21	DW950_21660	NZ_QSEZ01000058	9531	1984..3483	499	100	100	99	(Phocaeicola)	Bacteroidetes	Bacteroidia	Bacteroidales	Bacteroidaceae	Bacteroides	vulgatus	4131	86	5111905	feces, human	PRJNA482748	SAMN09736584	GCA_003466785.1	GCF_003466785.1
591	Bacteroides vulgatus AM46-1									(Phocaeicola)	Bacteroidetes	Bacteroidia	Bacteroidales	Bacteroidaceae	Bacteroides	vulgatus	3354	131	4884071	feces, human	PRJNA482748	SAMN09736590	GCA_003467095.1	GCF_003467095.1
592	Bacteroides vulgatus ANK132K 3B									(Phocaeicola)	Bacteroidetes	Bacteroidia	Bacteroidales	Bacteroidaceae	Bacteroides	vulgatus	4419	148	5448501	human	PRJNA557692	SAMN12414687	GCA_009025375.1	GCF_009025375.1
593	Bacteroides vulgatus ATCC 8482									(Phocaeicola)	Bacteroidetes	Bacteroidia	Bacteroidales	Bacteroidaceae	Bacteroides	vulgatus	3966	1	5163189	feces, human	PRJNA13378	SAMN02604309	GCA_000012825.1	GCF_000012825.1
594	Bacteroides vulgatus ATCC 8492									(Phocaeicola)	Bacteroidetes	Bacteroidia	Bacteroidales	Bacteroidaceae	Bacteroides	vulgatus	4076	35	5454768	feces, human	PRJNA343143	SAMN08570054	GCA_002959625.1	GCF_002959625.1
595	Bacteroides vulgatus B33									(Phocaeicola)	Bacteroidetes	Bacteroidia	Bacteroidales	Bacteroidaceae	Bacteroides	vulgatus	4461	832	5510537	feces, human	PRJNA613498	SAMN14408538	GCA_013368705.1	GCF_013368705.1
596	Bacteroides vulgatus CF01-10	DXA23_21005	NZ_QSDJ01000112	6864	1489..2634	176	97.159	99.43	35	(Phocaeicola)	Bacteroidetes	Bacteroidia	Bacteroidales	Bacteroidaceae	Bacteroides	vulgatus	3694	214	5130499	feces, human	PRJNA482748	SAMN09736657	GCA_003463605.1	GCF_003463605.1
597	Bacteroides vulgatus CFPLTA002 1B									(Phocaeicola)	Bacteroidetes	Bacteroidia	Bacteroidales	Bacteroidaceae	Bacteroides	vulgatus	4187	123	5232570		PRJNA557692	SAMN12414689	GCA_009025805.1	GCF_009025805.1
598	Bacteroides vulgatus CL01T12C17	EH214_04245	NZ_RWHZ01000109	7113	complement(3392..4891)	499	100	100	99	(Phocaeicola)	Bacteroidetes	Bacteroidia	Bacteroidales	Bacteroidaceae	Bacteroides	vulgatus	4198	161	5294760	feces, human	PRJNA506941	SAMN10476933	GCA_007556405.1	GCF_007556405.1
599	Bacteroides vulgatus CL09T03C04									(Phocaeicola)	Bacteroidetes	Bacteroidia	Bacteroidales	Bacteroidaceae	Bacteroides	vulgatus	3815	12	4916502	feces, human	PRJNA64837	SAMN02463934	GCA_000273295.1	GCF_000273295.1
600	Bacteroides vulgatus CL10T00C06									(Phocaeicola)	Bacteroidetes	Bacteroidia	Bacteroidales	Bacteroidaceae	Bacteroides	vulgatus	3889	222	4918417	feces, human	PRJNA400641	SAMN07572298	GCA_003568805.1	GCF_003568805.1
601	Bacteroides vulgatus CL14T03C19	EH215_04278	NZ_RWIA01000116	7067	2216..3715	499	100	100	99	(Phocaeicola)	Bacteroidetes	Bacteroidia	Bacteroidales	Bacteroidaceae	Bacteroides	vulgatus	4150	172	5312574	feces, human	PRJNA506943	SAMN10477097	GCA_007556395.1	GCF_007556395.1
602	Bacteroides vulgatus DH4096S									(Phocaeicola)	Bacteroidetes	Bacteroidia	Bacteroidales	Bacteroidaceae	Bacteroides	vulgatus	3994	81	5039783	feces, human	PRJNA622758	SAMN14525943	GCA_012976745.1	GCF_012976745.1
603	Bacteroides vulgatus dnLKV7									(Phocaeicola)	Bacteroidetes	Bacteroidia	Bacteroidales	Bacteroidaceae	Bacteroides	vulgatus	4021	17	5128730	feces, mouse	PRJNA175975	SAMN01730984	GCA_000403235.2	GCF_000403235.1
604	Bacteroides vulgatus H23									(Phocaeicola)	Bacteroidetes	Bacteroidia	Bacteroidales	Bacteroidaceae	Bacteroides	vulgatus	4326	218	5334651	feces, human	PRJNA613498	SAMN14408543	GCA_013361175.1	GCF_013361175.1
605	Bacteroides vulgatus NCTC10583									(Phocaeicola)	Bacteroidetes	Bacteroidia	Bacteroidales	Bacteroidaceae	Bacteroides	vulgatus	3787	9	4947907	feces, human	PRJEB6403	SAMEA103980414	GCA_900445545.1	GCF_900445545.1
606	Bacteroides vulgatus NLAE-zl-G202									(Phocaeicola)	Bacteroidetes	Bacteroidia	Bacteroidales	Bacteroidaceae	Bacteroides	vulgatus	3997	106	4974802	feces, cow	PRJEB16837	SAMN04487923	GCA_900109635.1	GCF_900109635.1
607	Bacteroides vulgatus OF05-14BH									(Phocaeicola)	Bacteroidetes	Bacteroidia	Bacteroidales	Bacteroidaceae	Bacteroides	vulgatus	3941	85	4965918	feces, human	PRJNA482748	SAMN09736716	GCA_003439605.1	GCF_003439605.1
608	Bacteroides vulgatus OM03-13AC									(Phocaeicola)	Bacteroidetes	Bacteroidia	Bacteroidales	Bacteroidaceae	Bacteroides	vulgatus	4059	141	5009031	feces, human	PRJNA482748	SAMN09736768	GCA_003439275.1	GCF_003439275.1
609	Bacteroides vulgatus OM06-14									(Phocaeicola)	Bacteroidetes	Bacteroidia	Bacteroidales	Bacteroidaceae	Bacteroides	vulgatus	3762	122	4772657	feces, human	PRJNA482748	SAMN09736816	GCA_003438835.1	GCF_003438835.1
610	Bacteroides vulgatus OM07-1BH									(Phocaeicola)	Bacteroidetes	Bacteroidia	Bacteroidales	Bacteroidaceae	Bacteroides	vulgatus	3793	102	4814735	feces, human	PRJNA482748	SAMN09736836	GCA_003438705.1	GCF_003438705.1
611	Bacteroides vulgatus OM08-13BH	DXC16_24155	NZ_QSTG01000094	9138	complement(3391..4890)	499	100	100	99	(Phocaeicola)	Bacteroidetes	Bacteroidia	Bacteroidales	Bacteroidaceae	Bacteroides	vulgatus	4677	171	5657833	feces, human	PRJNA482748	SAMN09736850	GCA_003438645.1	GCF_003438645.1
612	Bacteroides vulgatus PC510									(Phocaeicola)	Bacteroidetes	Bacteroidia	Bacteroidales	Bacteroidaceae	Bacteroides	vulgatus	3772	117	4781702	feces, human	PRJNA42763	SAMN00007490	GCA_000178195.1	GCF_000178195.1
613	Bacteroides vulgatus RH1270									(Phocaeicola)	Bacteroidetes	Bacteroidia	Bacteroidales	Bacteroidaceae	Bacteroides	vulgatus	4100	105	5043389	feces, human	PRJNA557692	SAMN12414698	GCA_009025535.1	GCF_009025535.1
614	Bacteroides vulgatus RJ2H1									(Phocaeicola)	Bacteroidetes	Bacteroidia	Bacteroidales	Bacteroidaceae	Bacteroides	vulgatus	3995	194	5045792	feces, mouse	PRJNA78795	SAMN08054820	GCA_002796815.1	GCF_002796815.1
615	Bacteroides vulgatus str. 3775 SLB 10 iv									(Phocaeicola)	Bacteroidetes	Bacteroidia	Bacteroidales	Bacteroidaceae	Bacteroides	vulgatus	4372	134	5443924	tissue, human	PRJNA206132	SAMN02370946	GCA_000699705.1	GCF_000699705.1
616	Bacteroides vulgatus str. 3975 RP4									(Phocaeicola)	Bacteroidetes	Bacteroidia	Bacteroidales	Bacteroidaceae	Bacteroides	vulgatus	3945	184	4989697	tissue, human	PRJNA206134	SAMN02370951	GCA_000699865.1	GCF_000699865.1
617	Bacteroides vulgatus TF05-18									(Phocaeicola)	Bacteroidetes	Bacteroidia	Bacteroidales	Bacteroidaceae	Bacteroides	vulgatus	4109	80	5062435	feces, human	PRJNA482748	SAMN09736878	GCA_003437875.1	GCF_003437875.1
618	Bacteroides vulgatus TF10-3									(Phocaeicola)	Bacteroidetes	Bacteroidia	Bacteroidales	Bacteroidaceae	Bacteroides	vulgatus	4011	87	4966975	feces, human	PRJNA482748	SAMN09736935	GCA_003436855.1	GCF_003436855.1
619	Bacteroides vulgatus TM04-10									(Phocaeicola)	Bacteroidetes	Bacteroidia	Bacteroidales	Bacteroidaceae	Bacteroides	vulgatus	4077	102	5051994	feces, human	PRJNA482748	SAMN09736967	GCA_003436605.1	GCF_003436605.1
620	Bacteroides vulgatus TM05-16									(Phocaeicola)	Bacteroidetes	Bacteroidia	Bacteroidales	Bacteroidaceae	Bacteroides	vulgatus	4228	195	5289832	feces, human	PRJNA482748	SAMN09736980	GCA_003437415.1	GCF_003437415.1
621	Bacteroides vulgatus TM06-6									(Phocaeicola)	Bacteroidetes	Bacteroidia	Bacteroidales	Bacteroidaceae	Bacteroides	vulgatus	4136	104	5146969	feces, human	PRJNA482748	SAMN09736998	GCA_003436175.1	GCF_003436175.1
622	Bacteroides vulgatus VIC01									(Phocaeicola)	Bacteroidetes	Bacteroidia	Bacteroidales	Bacteroidaceae	Bacteroides	vulgatus	3925	1	5010342	feces, mouse	PRJNA562608	SAMN12645879	GCA_008728395.1	GCF_008728395.1
623	Bacteroides vulgatus VPI-2365									(Phocaeicola)	Bacteroidetes	Bacteroidia	Bacteroidales	Bacteroidaceae	Bacteroides	vulgatus	3905	73	4988618	cecum, chicken	PRJNA622758	SAMN14525940	GCA_012976375.1	GCF_012976375.1
624	Bacteroides vulgatus VPI-4025									(Phocaeicola)	Bacteroidetes	Bacteroidia	Bacteroidales	Bacteroidaceae	Bacteroides	vulgatus	4033	111	5140844	tissue, chicken	PRJNA622758	SAMN14525944	GCA_012976275.1	GCF_012976275.1
625	Bacteroides vulgatus VPI-4245									(Phocaeicola)	Bacteroidetes	Bacteroidia	Bacteroidales	Bacteroidaceae	Bacteroides	vulgatus	3864	91	5005480	feces, human	PRJNA622758	SAMN14525939	GCA_012976365.1	GCF_012976365.1
626	Bacteroides vulgatus VPI-4496.2									(Phocaeicola)	Bacteroidetes	Bacteroidia	Bacteroidales	Bacteroidaceae	Bacteroides	vulgatus	3937	121	4952174	feces, human	PRJNA622758	SAMN14525945	GCA_012976765.1	GCF_012976765.1
627	Bacteroides vulgatus VPI-4506									(Phocaeicola)	Bacteroidetes	Bacteroidia	Bacteroidales	Bacteroidaceae	Bacteroides	vulgatus	3979	91	5029481	abdominal cavity, human	PRJNA622758	SAMN14525946	GCA_012976285.1	GCF_012976285.1
628	Bacteroides vulgatus VPI-5710									(Phocaeicola)	Bacteroidetes	Bacteroidia	Bacteroidales	Bacteroidaceae	Bacteroides	vulgatus	4059	94	5074337	feces, human	PRJNA622758	SAMN14525942	GCA_012976775.1	GCF_012976775.1
629	Bacteroides vulgatus VPI-6186									(Phocaeicola)	Bacteroidetes	Bacteroidia	Bacteroidales	Bacteroidaceae	Bacteroides	vulgatus	3471	91	4463718	pleural fluid, human	PRJNA622758	SAMN14525941	GCA_012976385.1	GCF_012976385.1
630	Bacteroides vulgatus VPI-BV8526									(Phocaeicola)	Bacteroidetes	Bacteroidia	Bacteroidales	Bacteroidaceae	Bacteroides	vulgatus	4256	139	5450031	feces, human	PRJNA622758	SAMN14525947	GCA_012976295.1	GCF_012976295.1
631	Bacteroides vulgatus VPI-C1-13									(Phocaeicola)	Bacteroidetes	Bacteroidia	Bacteroidales	Bacteroidaceae	Bacteroides	vulgatus	3737	62	4659970	feces, human	PRJNA622758	SAMN14525948	GCA_012976785.1	GCF_012976785.1
632	Bacteroides vulgatus WCA-389-WT-3C									(Phocaeicola)	Bacteroidetes	Bacteroidia	Bacteroidales	Bacteroidaceae	Bacteroides	vulgatus	4310	123	5371334	feces, swine	PRJNA561470	SAMN12619118	GCA_009696545.1	GCF_009696545.1
633	Bacteroides xylanisolvens AF14-7										Bacteroidetes	Bacteroidia	Bacteroidales	Bacteroidaceae	Bacteroides	xylanisolvens	4876	159	6247991	feces, human	PRJNA482748	SAMN09734272	GCA_003464445.1	GCF_003464445.1
634	Bacteroides xylanisolvens AF38-2										Bacteroidetes	Bacteroidia	Bacteroidales	Bacteroidaceae	Bacteroides	xylanisolvens	5415	142	6851463	feces, human	PRJNA482748	SAMN09734674	GCA_003474645.1	GCF_003474645.1
635	Bacteroides xylanisolvens AF39-6AC										Bacteroidetes	Bacteroidia	Bacteroidales	Bacteroidaceae	Bacteroides	xylanisolvens	4672	98	6027336	feces, human	PRJNA482748	SAMN09734689	GCA_003474245.1	GCF_003474245.1
636	Bacteroides xylanisolvens AM26-1										Bacteroidetes	Bacteroidia	Bacteroidales	Bacteroidaceae	Bacteroides	xylanisolvens	4521	83	6007553	feces, human	PRJNA482748	SAMN09736325	GCA_003469745.1	GCF_003469745.1
637	Bacteroides xylanisolvens AM30-47										Bacteroidetes	Bacteroidia	Bacteroidales	Bacteroidaceae	Bacteroides	xylanisolvens	4572	99	5953845	feces, human	PRJNA482748	SAMN09736419	GCA_003468875.1	GCF_003468875.1
638	Bacteroides xylanisolvens An107										Bacteroidetes	Bacteroidia	Bacteroidales	Bacteroidaceae	Bacteroides	xylanisolvens	4285	87	5727688	caecum, chicken	PRJNA377666	SAMN06473578	GCA_002161135.1	GCF_002161135.1
639	Bacteroides xylanisolvens An109										Bacteroidetes	Bacteroidia	Bacteroidales	Bacteroidaceae	Bacteroides	xylanisolvens	4274	105	5692802	caecum, chicken	PRJNA377666	SAMN06473580	GCA_002161115.1	GCF_002161115.1
640	Bacteroides xylanisolvens BIOML-A1										Bacteroidetes	Bacteroidia	Bacteroidales	Bacteroidaceae	Bacteroides	xylanisolvens	5158	183	6432453	feces, human	PRJNA544527	SAMN11944265	GCA_009101785.1	GCF_009101785.1
641	Bacteroides xylanisolvens BIOML-A10										Bacteroidetes	Bacteroidia	Bacteroidales	Bacteroidaceae	Bacteroides	xylanisolvens	5163	115	6636792	feces, human	PRJNA544527	SAMN11944274	GCA_009102675.1	GCF_009102675.1
642	Bacteroides xylanisolvens BIOML-A14										Bacteroidetes	Bacteroidia	Bacteroidales	Bacteroidaceae	Bacteroides	xylanisolvens	5160	89	6640430	feces, human	PRJNA544527	SAMN11944278	GCA_009102605.1	GCF_009102605.1
643	Bacteroides xylanisolvens BIOML-A16										Bacteroidetes	Bacteroidia	Bacteroidales	Bacteroidaceae	Bacteroides	xylanisolvens	5085	219	6426362	feces, human	PRJNA544527	SAMN11944280	GCA_009102625.1	GCF_009102625.1
644	Bacteroides xylanisolvens BIOML-A3										Bacteroidetes	Bacteroidia	Bacteroidales	Bacteroidaceae	Bacteroides	xylanisolvens	4915	122	6380964	feces, human	PRJNA544527	SAMN11944267	GCA_009102845.1	GCF_009102845.1
645	Bacteroides xylanisolvens BIOML-A58										Bacteroidetes	Bacteroidia	Bacteroidales	Bacteroidaceae	Bacteroides	xylanisolvens	4843	100	6356220	feces, human	PRJNA544527	SAMN11944322	GCA_009102085.1	GCF_009102085.1
646	Bacteroides xylanisolvens BIOML-A59										Bacteroidetes	Bacteroidia	Bacteroidales	Bacteroidaceae	Bacteroides	xylanisolvens	5100	151	6552993	feces, human	PRJNA544527	SAMN11944323	GCA_009102075.1	GCF_009102075.1
647	Bacteroides xylanisolvens BIOML-A70										Bacteroidetes	Bacteroidia	Bacteroidales	Bacteroidaceae	Bacteroides	xylanisolvens	4765	115	6190324	feces, human	PRJNA544527	SAMN11944334	GCA_009093775.1	GCF_009093775.1
648	Bacteroides xylanisolvens BIOML-A74										Bacteroidetes	Bacteroidia	Bacteroidales	Bacteroidaceae	Bacteroides	xylanisolvens	5701	186	7130999	feces, human	PRJNA544527	SAMN11944338	GCA_009093695.1	GCF_009093695.1
649	Bacteroides xylanisolvens CL03T12C04										Bacteroidetes	Bacteroidia	Bacteroidales	Bacteroidaceae	Bacteroides	xylanisolvens	4564	13	6067695	feces, human	PRJNA64839	SAMN02463935	GCA_000273315.1	GCF_000273315.1
650	Bacteroides xylanisolvens H204										Bacteroidetes	Bacteroidia	Bacteroidales	Bacteroidaceae	Bacteroides	xylanisolvens	5029	78	6576996	feces, human	PRJNA484981	SAMN12788007	GCA_008710235.1	GCF_008710235.1
651	Bacteroides xylanisolvens H207										Bacteroidetes	Bacteroidia	Bacteroidales	Bacteroidaceae	Bacteroides	xylanisolvens	5022	3	6547285	feces, human	PRJNA484981	SAMN12137749	GCA_006546965.1	GCF_006546965.1
652	Bacteroides xylanisolvens NLAE-zl-C202										Bacteroidetes	Bacteroidia	Bacteroidales	Bacteroidaceae	Bacteroides	xylanisolvens	4467	93	5867942	feces, cow	PRJEB17489	SAMN05216250	GCA_900114865.1	GCF_900114865.1
653	Bacteroides xylanisolvens NLAE-zl-G339										Bacteroidetes	Bacteroidia	Bacteroidales	Bacteroidaceae	Bacteroides	xylanisolvens	4634	64	6131743	feces, cow	PRJEB16671	SAMN04487924	GCA_900107825.1	GCF_900107825.1
654	Bacteroides xylanisolvens SD CC 1b										Bacteroidetes	Bacteroidia	Bacteroidales	Bacteroidaceae	Bacteroides	xylanisolvens	4581	236	6059812	gi tract, human	PRJNA42773	SAMN00007489	GCA_000178215.1	GCF_000178215.1
655	Bacteroides xylanisolvens SD CC 2a										Bacteroidetes	Bacteroidia	Bacteroidales	Bacteroidaceae	Bacteroides	xylanisolvens	4515	305	6050198	gi tract, human	PRJNA42771	SAMN00007492	GCA_000178295.1	GCF_000178295.1
656	Bacteroides xylanisolvens TF10-34										Bacteroidetes	Bacteroidia	Bacteroidales	Bacteroidaceae	Bacteroides	xylanisolvens	4664	138	6077136	feces, human	PRJNA482748	SAMN09736937	GCA_003437545.1	GCF_003437545.1
657	Bacteroides xylanisolvens TM09-13										Bacteroidetes	Bacteroidia	Bacteroidales	Bacteroidaceae	Bacteroides	xylanisolvens	4179	89	5592152	feces, human	PRJNA482748	SAMN09737014	GCA_003436085.1	GCF_003436085.1
658	Bacteroides zoogleoformans ATCC 33285										Bacteroidetes	Bacteroidia	Bacteroidales	Bacteroidaceae	Bacteroides	zoogleoformans	2574	1	3361794	subgingival, human	PRJNA282954	SAMN08472433	GCA_002998435.1	GCF_002998435.1
659	Balneicella halophila DSM 28579										Bacteroidetes	Bacteroidia	Bacteroidales	Balneicellaceae	Balneicella	halophila	1796	11	2089523	water, mesothermic spring	PRJNA439844	SAMN08769560	GCA_003096835.1	GCF_003096835.1
660	Barnesiella intestinihominis YIT 11860										Bacteroidetes	Bacteroidia	Bacteroidales	Barnesiellaceae	Barnesiella	intestinihominis	2682	5	3443906	feces, human	PRJNA46375	SAMN02595395	GCA_000296465.1	GCF_000296465.1
661	Barnesiella viscericola DSM 18177										Bacteroidetes	Bacteroidia	Bacteroidales	Barnesiellaceae	Barnesiella	viscericola	2440	1	3076856	chicken caecum	PRJNA51771	SAMN02769649	GCA_000512915.1	GCF_000512915.1
662	Butyricimonas faecalis H184										Bacteroidetes	Bacteroidia	Bacteroidales	Odoribacteraceae	Butyricimonas	faecalis	4097	2	4976422	feces, human	PRJNA494677	SAMN10176434	GCA_003991565.1	GCF_003991565.1
663	Butyricimonas faecihominis 30A1										Bacteroidetes	Bacteroidia	Bacteroidales	Odoribacteraceae	Butyricimonas	faecihominis	3822	808	4752022	feces, human	PRJDB7464	SAMD00145103	GCA_003851945.2	GCF_003851945.2
664	Butyricimonas faecihominis CCUG 65562										Bacteroidetes	Bacteroidia	Bacteroidales	Odoribacteraceae	Butyricimonas	faecihominis	3844	44	4804398	feces, human	PRJNA563568	SAMN12839048	GCA_008830385.1	GCF_008830385.1
665	Butyricimonas faecihominis DSM 105721										Bacteroidetes	Bacteroidia	Bacteroidales	Odoribacteraceae	Butyricimonas	faecihominis	4004	29	4793705	feces, human	PRJNA583273	SAMN13173238	GCA_014196975.1	no data
666	Butyricimonas paravirosa DSM 105722										Bacteroidetes	Bacteroidia	Bacteroidales	Odoribacteraceae	Butyricimonas	paravirosa	4394	34	5531556	feces, human	PRJNA583274	SAMN13172350	GCA_011927845.1	GCF_011927845.1
667	Butyricimonas synergistica DSM 23225										Bacteroidetes	Bacteroidia	Bacteroidales	Odoribacteraceae	Butyricimonas	synergistica	3732	16	4770838	feces, rat	PRJNA165367	SAMN02256450	GCA_000379665.1	GCF_000379665.1
668	Butyricimonas virosa AF14-49										Bacteroidetes	Bacteroidia	Bacteroidales	Odoribacteraceae	Butyricimonas	virosa	4143	139	5124307	feces, human	PRJNA482748	SAMN09734265	GCA_003464505.1	GCF_003464505.1
669	Butyricimonas virosa AF34-33										Bacteroidetes	Bacteroidia	Bacteroidales	Odoribacteraceae	Butyricimonas	virosa	3572	75	4537596	feces, human	PRJNA482748	SAMN09734615	GCA_003475685.1	GCF_003475685.1
670	Butyricimonas virosa AM16-14										Bacteroidetes	Bacteroidia	Bacteroidales	Odoribacteraceae	Butyricimonas	virosa	3917	95	4864016	feces, human	PRJNA482748	SAMN09734821	GCA_003471965.1	GCF_003471965.1
[truncated: 481 more rows]

## Sheet: queries used
>pBCPT_backbone_query (5,058 bp) CS034_91:join(complement(1..3211, 7271..9127)) [Bacteroides vulgatus CL04T12C01]
[truncated: 121 more rows]
