# Supplementary material for: A proteolytically activated antimicrobial toxin encoded on a mobile plasmid of Bacteroidales induces a protective response
Source: Nat Commun. 2022 Jul 23;13:4258. doi: 10.1038/s41467-022-31925-w (PMC9308784; doi:10.1038/s41467-022-31925-w)
Supplement: Supplementary file 6 — Dataset 3 [file 41467_2022_31925_MOESM6_ESM.xlsx]

## Sheet: bcpT mapping results
Supplementary Data 3. Human gut metagenomic samples, of 1767 total samples, where bcpT was detected, correlated with abundances of P. vulgatus and P. dorei. Shading represents values passing indicated cutoff values.
					% Bacteroides/ Prevotella	% B. vulgatus	% B. dorei
metagenome set	subject id	percent coverage (gte 75)a	avg fold coverage (gte 5)	assigned reads (gte 20)	in the sample	in the sample	in the sample	country
China_Liu_PRJNA328899	110	subjects
China_Liu_PRJNA328899	Sample_002	10	0.1	2	0.21 / 11.62	0.07119	0.01386	Mongolia/China
China_Liu_PRJNA328899	Sample_005	100	88.6267	984	39.66 / 0.15	3.04615	0.03717	Mongolia/China
China_Liu_PRJNA328899	Sample_007	49	24.7373	414	39.69 / 0.83	6.68299	0.60326	Mongolia/China
China_Liu_PRJNA328899	Sample_013	36.1333	0.368	4	0.39 / 40.28	0.05407	0.01744	Mongolia/China
China_Liu_PRJNA328899	Sample_017	8.8667	0.1773	4	10.05 / 0.19	1.0798	0.03021	Mongolia/China
China_Liu_PRJNA328899	Sample_021	20	0.2	2	0.37 / 57.55	0.14186	0.03783	Mongolia/China
China_Liu_PRJNA328899	Sample_022	56	1.2993	18	4.30 / 21.07	0.81393	0.02999	Mongolia/China
China_Liu_PRJNA328899	Sample_024	87.6	3.6767	42	2.78 / 7.20	1.92085	0.16229	Mongolia/China
China_Liu_PRJNA328899	Sample_027	14.5333	0.2	2	6.52 / 0.14	1.07156	0.00512	Mongolia/China
China_Liu_PRJNA328899	Sample_028	100	77.2313	990	20.60 / 0.02	1.61745	0	Mongolia/China
China_Liu_PRJNA328899	Sample_029	87.9333	2.4507	32	0.94 / 43.11	0.19959	0.03066	Mongolia/China
China_Liu_PRJNA328899	Sample_031	10	0.1	2	0.16 / 41.22	0.04856	0.00124	Mongolia/China
China_Liu_PRJNA328899	Sample_034	10	0.1	2	0.88 / 21.71	0.24192	0.02888	Mongolia/China
China_Liu_PRJNA328899	Sample_035	8.4	0.084	2	5.76 / 5.65	3.29537	0	Mongolia/China
China_Liu_PRJNA328899	Sample_038	10	0.2	4	0.33 / 39.18	0.07931	0.00449	Mongolia/China
China_Liu_PRJNA328899	Sample_040	75.4667	2.12	24	0.16 / 30.92	0.14463	0.00678	Mongolia/China
China_Liu_PRJNA328899	Sample_043	24.3333	0.99	10	0.58 / 3.19	0.28936	0.08929	Mongolia/China
China_Liu_PRJNA328899	Sample_045	86.8	3.0487	34	1.13 / 12.83	1.12173	0.00033	Mongolia/China
China_Liu_PRJNA328899	Sample_046	10	0.1	2	0.19 / 48.57	0.04519	0.00748	Mongolia/China
China_Liu_PRJNA328899	Sample_047	10	0.1	2	0.52 / 43.15	0.02452	0.02766	Mongolia/China
China_Liu_PRJNA328899	Sample_048	99	17.0407	192	11.85 / 0.12	1.86496	0.42671	Mongolia/China
China_Liu_PRJNA328899	Sample_049	100	37.7467	422	7.94 / 13.95	2.51841	0.36797	Mongolia/China
China_Liu_PRJNA328899	Sample_053	30	0.336	4	2.25 / 3.27	1.44285	0.15906	Mongolia/China
China_Liu_PRJNA328899	Sample_054	41.6	0.568	6	1.19 / 28.21	0.539	0.05455	Mongolia/China
China_Liu_PRJNA328899	Sample_055	38.2	0.672	8	0.65 / 22.01	0.16623	0.00273	Mongolia/China
China_Liu_PRJNA328899	Sample_056	97.6667	11.4633	150	2.46 / 7.70	0.5508	0.01342	Mongolia/China
China_Liu_PRJNA328899	Sample_057	100	17.368	242	16.45 / 0.16	8.87865	0.5954	Mongolia/China
China_Liu_PRJNA328899	Sample_058	34.4	0.6	10	4.33 / 37.86	1.16884	0.9361	Mongolia/China
China_Liu_PRJNA328899	Sample_061	27.3333	0.668	12	9.36 / 7.87	5.39326	0.1085	Mongolia/China
China_Liu_PRJNA328899	Sample_063	20	0.2	2	5.71 / 0.12	1.93873	0.10238	Mongolia/China
China_Liu_PRJNA328899	Sample_066	100	51.254	610	14.01 / 0.36	1.03782	0.44719	Mongolia/China
China_Liu_PRJNA328899	Sample_067	10	0.1	2	74.99 / 2.38	0.28471	9.31316	Mongolia/China
China_Liu_PRJNA328899	Sample_068	10	0.1	2	2.83 / 28.35	0.30394	0.10326	Mongolia/China
China_Liu_PRJNA328899	Sample_069	35.8667	0.4987	6	3.56 / 22.07	0.45741	0.58078	Mongolia/China
China_Liu_PRJNA328899	Sample_071	13.8	0.2	2	1.48 / 27.34	1.33983	0.01468	Mongolia/China
China_Liu_PRJNA328899	Sample_072	100	49.0033	630	16.62 / 0.20	1.45322	0.08144	Mongolia/China
China_Liu_PRJNA328899	Sample_073	20	0.2	2	0.47 / 9.55	0.06198	0.0749	Mongolia/China
China_Liu_PRJNA328899	Sample_075	37.3333	0.3733	4	1.48 / 5.58	0.52419	0.01909	Mongolia/China
China_Liu_PRJNA328899	Sample_077	30	0.3	4	0.89 / 17.91	0.26455	0.06039	Mongolia/China
China_Liu_PRJNA328899	Sample_078	30	0.3	4	0.71 / 15.28	0.22021	0.03087	Mongolia/China
China_Liu_PRJNA328899	Sample_079	15.8667	0.1587	2	8.69 / 0.07	1.78335	0.33107	Mongolia/China
China_Liu_PRJNA328899	Sample_081	38.8667	0.6947	8	3.55 / 0.17	0.75024	0.1181	Mongolia/China
China_Liu_PRJNA328899	Sample_083	20	0.2	2	1.95 / 0.22	0.04265	5	Mongolia/China
China_Liu_PRJNA328899	Sample_087	10	0.1	2	3.12 / 12.46	0.70098	0.94227	Mongolia/China
China_Liu_PRJNA328899	Sample_089	9.7333	0.0973	2	0.42 / 20.40	0.07661	0.0053	Mongolia/China
China_Liu_PRJNA328899	Sample_091	76.0667	2.884	40	11.95 / 0.87	1.74679	0.29821	Mongolia/China
China_Liu_PRJNA328899	Sample_092	100	41.29	514	1.59 / 3.27	0.88324	0.07184	Mongolia/China
China_Liu_PRJNA328899	Sample_093	99	9.606	124	13.79 / 0.11	1.21192	0.16941	Mongolia/China
China_Liu_PRJNA328899	Sample_094	100	68.45	804	5.86 / 1.74	5.26151	0.05446	Mongolia/China
China_Liu_PRJNA328899	Sample_095	96.3333	13.8407	144	9.02 / 4.32	3.49838	0	Mongolia/China
China_Liu_PRJNA328899	Sample_096	14.8	0.148	2	4.36 / 19.54	1.26165	0.05627	Mongolia/China
China_Liu_PRJNA328899	Sample_098	43.6667	0.868	14	1.35 / 5.08	0.13	0.4143	Mongolia/China
China_Liu_PRJNA328899	Sample_099	10	0.3	6	19.51 / 0.10	0.01154	10.001	Mongolia/China
China_Liu_PRJNA328899	Sample_100	63.1333	0.9	12	0.70 / 25.89	0.05264	0.05094	Mongolia/China
China_Liu_PRJNA328899	Sample_102	54.3333	0.9	10	0.97 / 52.82	0.06893	0.05045	Mongolia/China
China_Liu_PRJNA328899	Sample_103	10	0.1	2	0.39 / 3.57	0.17171	0.00091	Mongolia/China
China_Liu_PRJNA328899	Sample_105	9	0.09	2	0.49 / 28.60	0.0599	0.04817	Mongolia/China
China_Liu_PRJNA328899	Sample_106	10.4	0.168	2	0.78 / 5.57	0.22084	0.0246	Mongolia/China
China_Liu_PRJNA328899	Sample_107	55.6667	0.9	12	2.88 / 9.32	0.73468	0.00138	Mongolia/China
China_Liu_PRJNA328899	Sample_109	41.6	1.154	12	2.75 / 1.10	0.51875	0.08726	Mongolia/China
China_Liu_PRJNA328899	Sample_111	68.2	1.8973	20	3.55 / 4.91	0.40879	0.06495	Mongolia/China
Ethiopia_Tett_PRJNA504891	50	subjects
Ethiopia_Tett_PRJNA504891	No passing results found
Europeans_Qin_PRJEB2054	124	subjects
Europeans_Qin_PRJEB2054	MH0009	70.8667	1.716	38	2.12 / 10.34	0.59131	0.26505	Denmark
Europeans_Qin_PRJEB2054	MH0018	95	2.3893	86	0.00 / 0.00	0	0	Denmark
Europeans_Qin_PRJEB2054	MH0023	94.3333	3.218	120	0.00 / 0.00	0	0	Denmark
Europeans_Qin_PRJEB2054	MH0045	90.7333	3.3	74	45.22 / 2.34	4.04403	1.79943	Denmark
Europeans_Qin_PRJEB2054	MH0066	100	35.856	738	16.61 / 0.00	0.73852	0.11688	Denmark
Europeans_Qin_PRJEB2054	MH0076	99.7333	5.784	120	36.63 / 0.10	12.1754	2.65253	Denmark
Europeans_Qin_PRJEB2054	MH0079	8.4667	0.1	2	21.35 / 0.29	0.52368	0	Denmark
Europeans_Qin_PRJEB2054	MH0083	99.5333	8.242	192	12.77 / 0.00	0.61657	1.27305	Denmark
Europeans_Qin_PRJEB2054	MH0084	100	9.2047	192	11.27 / 68.01	1.92903	0.89602	Denmark
Europeans_Qin_PRJEB2054	O2.UC-14	67.2	2.3807	60	13.68 / 25.13	0.49624	2.71353	Spain
Europeans_Qin_PRJEB2054	V1.CD-2	77.0667	2	48	10.28 / 64.31	0.49685	0.03864	Spain
Europeans_Qin_PRJEB2054	V1.CD-6	100	202.89	4802	34.11 / 0.03	3.45238	1.35272	Spain
Europeans_Qin_PRJEB2054	V1.UC-6	14.3333	0.15	4	7.50 / 0.02	0.62158	1.70618	Spain
Fiji_Brito_PRJNA217052	172	subjects
Fiji_Brito_PRJNA217052	M1.24.ST	39	0.5353	8	0.06 / 38.98	0.04298	0.00152	Fiji
Fiji_Brito_PRJNA217052	M1.25.ST	10.8	0.1347	2	0.01 / 32.33	0.00602	0	Fiji
Fiji_Brito_PRJNA217052	M1.3.ST	88.6	2.3327	38	0.10 / 27.05	0.0896	0.0045	Fiji
Fiji_Brito_PRJNA217052	M1.36.ST	100	73.086	1136	0.63 / 58.49	0.5382	0.02165	Fiji
Fiji_Brito_PRJNA217052	M1.38.ST	12	0.1347	2	0.55 / 15.18	0.05379	0	Fiji
Fiji_Brito_PRJNA217052	M1.42.ST	6.7333	0.0673	2	0.65 / 69.01	0.03188	0	Fiji
Fiji_Brito_PRJNA217052	M1.48.ST	100	205.376	3162	4.67 / 2.89	4.45347	0.0009	Fiji
Fiji_Brito_PRJNA217052	M1.59.ST	6.7333	0.0673	2	0.63 / 10.25	0.21243	0	Fiji
Fiji_Brito_PRJNA217052	M1.6.ST	99.7333	8.7473	134	11.69 / 42.55	3.08882	0.05084	Fiji
Fiji_Brito_PRJNA217052	M1.64.ST	6.7333	0.0673	2	0.37 / 28.20	0.06397	0.0125	Fiji
Fiji_Brito_PRJNA217052	M1.8.ST	6.9333	0.1347	2	17.95 / 2.88	5.06041	0.01521	Fiji
Fiji_Brito_PRJNA217052	M2.36.ST	24.8	0.402	6	0.04 / 31.68	0.02097	0	Fiji
Fiji_Brito_PRJNA217052	M2.38.ST	99.0667	5.6627	88	0.42 / 28.18	0.28177	0.00217	Fiji
Fiji_Brito_PRJNA217052	M2.39.ST	100	39.8747	622	1.50 / 20.01	1.47586	0	Fiji
Fiji_Brito_PRJNA217052	M2.40.ST	100	16.648	260	0.51 / 8.93	0.5144	0	Fiji
Fiji_Brito_PRJNA217052	M2.41.ST	100	10.212	162	3.96 / 52.42	0.42449	0.03879	Fiji
Fiji_Brito_PRJNA217052	M2.46.ST	100	19.8707	308	14.11 / 3.46	3.5607	0.41293	Fiji
Fiji_Brito_PRJNA217052	M2.49.ST	6.7333	0.0673	2	3.85 / 7.89	0.32551	0.02025	Fiji
Fiji_Brito_PRJNA217052	M2.50.ST	13.4667	0.1347	2	0.43 / 38.99	0.17849	0.01305	Fiji
Fiji_Brito_PRJNA217052	M2.58.ST	32.4667	0.374	6	0.30 / 48.36	0.0825	0.01512	Fiji
Fiji_Brito_PRJNA217052	W1.13.ST	59.8667	1.176	18	37.95 / 6.52	1.12777	0.01161	Fiji
Fiji_Brito_PRJNA217052	W1.15.ST	76.7333	2.4267	36	2.99 / 52.39	0.24153	0.00515	Fiji
Fiji_Brito_PRJNA217052	W1.18.ST	60.5333	1.212	18	0.19 / 22.59	0.05656	0.00111	Fiji
Fiji_Brito_PRJNA217052	W1.2.ST	6.7333	0.0673	2	0.71 / 5.21	0.00738	0	Fiji
Fiji_Brito_PRJNA217052	W1.27.ST	54.5333	0.9407	14	6.95 / 33.38	0.15237	0.03769	Fiji
Fiji_Brito_PRJNA217052	W1.3.ST	100	17.3753	266	2.46 / 27.12	1.79701	0.19175	Fiji
Fiji_Brito_PRJNA217052	W1.31.ST	98.8667	5.5833	84	0.55 / 25.85	0.25659	0.03008	Fiji
Fiji_Brito_PRJNA217052	W1.38.ST	84	2.4893	38	0.09 / 39.40	0.08253	0	Fiji
Fiji_Brito_PRJNA217052	W1.51.ST	100	10.0273	154	0.96 / 39.02	0.74579	0	Fiji
Fiji_Brito_PRJNA217052	W1.53.ST	15.9333	0.202	4	0.12 / 50.29	0.09998	0.00773	Fiji
Fiji_Brito_PRJNA217052	W1.8.ST	28.2667	0.4007	6	0.16 / 59.75	0.02177	0	Fiji
Fiji_Brito_PRJNA217052	W2.1.ST	68.2667	1.3493	20	0.57 / 55.36	0.05323	0.00228	Fiji
Fiji_Brito_PRJNA217052	W2.13.ST	88	3.232	50	0.15 / 35.87	0.11486	0.00259	Fiji
Fiji_Brito_PRJNA217052	W2.15.ST	21.8	0.404	6	0.02 / 33.52	0.01622	0	Fiji
Fiji_Brito_PRJNA217052	W2.17.ST	10.9333	0.1347	2	0.09 / 37.14	0.04843	0	Fiji
Fiji_Brito_PRJNA217052	W2.19.ST	23.6667	0.3367	6	0.06 / 13.82	0.02781	0.00019	Fiji
Fiji_Brito_PRJNA217052	W2.21.ST	9.2667	0.1347	2	0.07 / 46.26	0.03712	0	Fiji
Fiji_Brito_PRJNA217052	W2.35.ST	100	8.72	136	5.30 / 28.12	2.18401	0.0498	Fiji
Fiji_Brito_PRJNA217052	W2.36.ST	100	94.5433	1472	6.92 / 41.56	1.99715	0.20792	Fiji
Fiji_Brito_PRJNA217052	W2.39.ST	7.2	0.114	2	0.33 / 9.79	0.0393	0	Fiji
Fiji_Brito_PRJNA217052	W2.40.ST	43.4667	0.808	12	0.52 / 24.44	0.01566	0.00081	Fiji
Fiji_Brito_PRJNA217052	W2.41.ST	100	6.404	98	0.34 / 22.20	0.22025	0.00519	Fiji
Fiji_Brito_PRJNA217052	W2.42.ST	6.7333	0.0673	2	2.82 / 31.10	0.981	0.13241	Fiji
Fiji_Brito_PRJNA217052	W2.43.ST	100	34.0147	522	19.39 / 0.18	1.52912	0.02198	Fiji
Fiji_Brito_PRJNA217052	W2.44.ST	6.7333	0.0673	2	0.81 / 24.36	0.44843	0.00346	Fiji
Fiji_Brito_PRJNA217052	W2.47.ST	95.3333	3.93	60	0.20 / 46.89	0.08861	0.00599	Fiji
Fiji_Brito_PRJNA217052	W2.49.ST	100	13.406	208	3.76 / 59.49	1.08516	0.0786	Fiji
Fiji_Brito_PRJNA217052	W2.53.ST	57.7333	0.8853	14	0.15 / 34.00	0.05922	0.00224	Fiji
Fiji_Brito_PRJNA217052	W2.54.ST	100	256.719	3954	19.27 / 0.16	3.85749	0.85649	Fiji
Fiji_Brito_PRJNA217052	W2.59.ST	72.0667	1.3887	24	0.44 / 16.94	0.09258	0.01179	Fiji
Fiji_Brito_PRJNA217052	W2.6.ST	100	7.168	114	7.10 / 22.81	1.09243	0.06656	Fiji
Fiji_Brito_PRJNA217052	W2.61.ST	96.0667	3.3333	50	0.36 / 4.48	0.14821	0.00744	Fiji
Fiji_Brito_PRJNA217052	W2.68.ST	21.1333	0.2693	4	1.39 / 49.56	0.20488	0.01284	Fiji
Fiji_Brito_PRJNA217052	W3.18.ST	79.6	1.616	24	3.86 / 4.75	2.77653	0.04519	Fiji
Fiji_Brito_PRJNA217052	W3.22.ST	27.8667	0.396	6	1.14 / 2.72	0.02825	0	Fiji
Fiji_Brito_PRJNA217052	WL.11.ST	7.3333	0.1347	2	1.31 / 30.30	0.71136	0.10947	Fiji
Fiji_Brito_PRJNA217052	WL.12.ST	100	39.4067	612	13.50 / 35.09	1.73075	0.00754	Fiji
Fiji_Brito_PRJNA217052	WL.13.ST	100	7.2047	118	0.66 / 44.25	0.18519	0.00762	Fiji
Fiji_Brito_PRJNA217052	WL.20.ST	98.3333	10.038	152	1.48 / 35.91	0.04163	0.01808	Fiji
Fiji_Brito_PRJNA217052	WL.28.ST	28.2	0.404	6	0.49 / 41.13	0.11482	0	Fiji
Fiji_Brito_PRJNA217052	WL.30.ST	100	12.706	194	2.64 / 37.25	1.32104	0.02631	Fiji
Fiji_Brito_PRJNA217052	WL.37.ST	10.3333	0.1347	2	2.87 / 12.84	0.2935	0.0119	Fiji
Fiji_Brito_PRJNA217052	WL.39.ST	16.4	0.404	6	1.08 / 51.33	0.09988	0	Fiji
Fiji_Brito_PRJNA217052	WL.43.ST	10.4667	0.1347	2	4.91 / 20.96	0.15641	0.00282	Fiji
Fiji_Brito_PRJNA217052	WL.44.ST	18.1333	0.2693	4	0.24 / 38.88	0.02379	0.00095	Fiji
Fiji_Brito_PRJNA217052	WL.5.ST	98	7.5353	114	0.66 / 43.36	0.37206	0.01114	Fiji
Fiji_Brito_PRJNA217052	WL.7.ST	9.9333	0.1513	2	0.02 / 18.33	0.01107	0	Fiji
Ghana_Tett_PRJNA529124	44	subjects
Ghana_Tett_PRJNA529124	C16-20275-GH	100	126.562	2208	31.08 / 7.96	9.21859	0	Ghana
Ghana_Tett_PRJNA529124	C16-20288-GH	100	14.7713	238	29.69 / 0.00	4.32106	0.02162	Ghana
Italy.Tanzania_Rampelli_PRJNA278393	38	subjects
Italy.Tanzania_Rampelli_PRJNA278393	IT01	24.4	0.3833	10	32.74 / 0.00	4.15386	0	Italy
Italy.Tanzania_Rampelli_PRJNA278393	IT14	19.0667	0.2427	6	12.44 / 0.00	8.23459	0.88597	Italy
Italy_DAmico_PRJNA525982	8	subjects
Italy_DAmico_PRJNA525982	No passing results found
Japan_Yachida_PRJDB4176	614	subjects
Japan_Yachida_PRJDB4176	00001	6.9333	0.1387	2	23.15 / 0.00	0	10.5725	Japan
Japan_Yachida_PRJDB4176	10021	100	2406.86	26926	32.31 / 0.00	12.377	4.30729	Japan
Japan_Yachida_PRJDB4176	10036	5.0667	0.1013	2	24.25 / 0.00	11.4642	0.00381	Japan
Japan_Yachida_PRJDB4176	10059	10.6	0.2	2	31.61 / 3.40	0.96664	0.06174	Japan
Japan_Yachida_PRJDB4176	10066	100	113.133	1274	10.28 / 29.31	1.55395	0.05038	Japan
Japan_Yachida_PRJDB4176	10073	99.1333	3.486	38	33.04 / 0.01	6.6828	0.04371	Japan
Japan_Yachida_PRJDB4176	10080	63.9333	1.2	14	0.05 / 0.00	0	0	Japan
Japan_Yachida_PRJDB4176	10084	100	422.805	5042	37.90 / 0.00	10.204	0.26673	Japan
Japan_Yachida_PRJDB4176	10091	21.4667	0.3007	4	26.57 / 0.00	5.87935	0.00407	Japan
Japan_Yachida_PRJDB4176	10092	100	679.604	7712	36.87 / 0.00	3.54918	0.0003	Japan
Japan_Yachida_PRJDB4176	10097	100	168.729	2046	11.47 / 12.99	1.13625	0.00021	Japan
Japan_Yachida_PRJDB4176	10100	100	2110.21	23566	47.12 / 0.03	5.73548	0	Japan
Japan_Yachida_PRJDB4176	10103	100	85.9153	968	39.42 / 0.00	3.74548	0	Japan
Japan_Yachida_PRJDB4176	10105	13.7333	0.2	2	9.72 / 41.50	0.48961	1.5439	Japan
Japan_Yachida_PRJDB4176	10106	100	2395.58	27002	49.92 / 0.00	3.12044	0	Japan
Japan_Yachida_PRJDB4176	10107	85.2	2.8153	30	22.93 / 1.93	0.50353	0.35466	Japan
Japan_Yachida_PRJDB4176	10120	100	261.249	3114	39.15 / 0.00	4.86339	13.6818	Japan
Japan_Yachida_PRJDB4176	10132	15.6	0.6	6	34.68 / 0.00	0.00647	27.2524	Japan
Japan_Yachida_PRJDB4176	10144	100	235.331	2758	31.03 / 0.00	0.76509	0	Japan
Japan_Yachida_PRJDB4176	10151	100	457.679	5094	22.54 / 0.00	3.62321	4.93528	Japan
Japan_Yachida_PRJDB4176	10169	100	258.38	3318	33.25 / 0.00	0	19.8672	Japan
Japan_Yachida_PRJDB4176	10177	100	47.082	544	38.35 / 0.00	2.6413	0.16455	Japan
Japan_Yachida_PRJDB4176	10188	47.6667	0.948	12	84.40 / 0.00	61.3488	0.06483	Japan
Japan_Yachida_PRJDB4176	10191	29.1333	0.6	6	50.14 / 0.00	12.9254	0.00192	Japan
Japan_Yachida_PRJDB4176	10194	100	313.213	3870	12.12 / 0.17	4.02526	0.2138	Japan
Japan_Yachida_PRJDB4176	10195	100	1831.57	20706	38.92 / 0.23	1.52341	0	Japan
Japan_Yachida_PRJDB4176	10197	37.2667	0.552	6	23.52 / 0.03	0.1629	22.6739	Japan
Japan_Yachida_PRJDB4176	10199	10.3333	0.2	2	26.98 / 0.01	13.0285	0	Japan
Japan_Yachida_PRJDB4176	10203	22.8	0.5487	8	18.97 / 11.48	3.94111	0.08108	Japan
Japan_Yachida_PRJDB4176	10207	10	0.1	2	3.18 / 47.67	0.27879	0.02305	Japan
Japan_Yachida_PRJDB4176	10212	100	102.664	1180	38.98 / 16.19	0.08595	0.68016	Japan
Japan_Yachida_PRJDB4176	10221	100	405.889	4592	12.35 / 0.11	3.73811	0.91995	Japan
Japan_Yachida_PRJDB4176	10226	44.4667	0.782	8	10.35 / 35.90	0.68512	0.09038	Japan
Japan_Yachida_PRJDB4176	10230	13.6667	0.2	2	59.25 / 0.00	0.0053	40.7646	Japan
Japan_Yachida_PRJDB4176	10231	100	15.6053	178	5.00 / 29.47	0.03081	0.28995	Japan
Japan_Yachida_PRJDB4176	10232	100	83.1807	924	5.04 / 0.50	0.70468	0.59235	Japan
Japan_Yachida_PRJDB4176	10233	13.4667	0.2	2	4.91 / 19.01	1.31895	0.77352	Japan
Japan_Yachida_PRJDB4176	10239	100	827.36	9166	58.80 / 0.01	3.81217	0.44582	Japan
Japan_Yachida_PRJDB4176	10242	100	596.157	6590	46.99 / 0.00	3.63366	1.16481	Japan
Japan_Yachida_PRJDB4176	10244	15	0.2	2	38.07 / 2.16	0.0004	0	Japan
Japan_Yachida_PRJDB4176	10246	23	0.306	4	50.51 / 0.00	3.44282	1.27648	Japan
Japan_Yachida_PRJDB4176	10250	100	332.703	3708	23.97 / 0.04	7.79153	0.00767	Japan
Japan_Yachida_PRJDB4176	10254	10	0.1	2	24.66 / 0.00	0.20114	0.01826	Japan
Japan_Yachida_PRJDB4176	10259	100	59.7313	662	44.11 / 0.00	30.3486	1.94399	Japan
Japan_Yachida_PRJDB4176	10260	21.8	0.36	4	36.22 / 0.00	22.3918	2.57872	Japan
Japan_Yachida_PRJDB4176	10265	10	0.1	2	37.50 / 0.00	8.75474	0.38031	Japan
Japan_Yachida_PRJDB4176	10268	100	735.53	8314	32.99 / 0.00	1.80635	0.40246	Japan
Japan_Yachida_PRJDB4176	10269	100	465.31	5150	20.14 / 12.72	0.02326	0.75655	Japan
Japan_Yachida_PRJDB4176	10274	15.3333	0.2	2	43.18 / 0.00	1.82506	13.7143	Japan
Japan_Yachida_PRJDB4176	10281	20.9333	0.4	4	53.16 / 0.00	0.57992	40.7287	Japan
Japan_Yachida_PRJDB4176	10282	28.5333	0.4	4	16.65 / 0.00	7.25458	0.05132	Japan
Japan_Yachida_PRJDB4176	10283	100	276.95	3140	13.95 / 0.00	2.55114	1.08566	Japan
Japan_Yachida_PRJDB4176	10288	100	60.4727	660	53.43 / 0.00	0	8.55537	Japan
Japan_Yachida_PRJDB4176	10296	100	443.288	4954	18.21 / 8.43	0.29551	0.00053	Japan
Japan_Yachida_PRJDB4176	10308	100	376.509	4428	22.74 / 3.01	0.00654	3.04276	Japan
Japan_Yachida_PRJDB4176	10315	10.5333	0.1907	2	24.87 / 0.24	0.46527	8.17121	Japan
Japan_Yachida_PRJDB4176	10317	100	167.827	1956	37.82 / 0.00	1.60089	0.01602	Japan
Japan_Yachida_PRJDB4176	10318	100	899.611	10406	50.23 / 0.00	2.55387	0.00017	Japan
Japan_Yachida_PRJDB4176	10322	100	129.54	1502	7.02 / 2.46	0.50208	0.00109	Japan
Japan_Yachida_PRJDB4176	10323	18.4	0.2	2	44.24 / 0.00	0	27.1512	Japan
Japan_Yachida_PRJDB4176	10324	70.8	1.8413	20	9.74 / 0.57	1.9029	0.16772	Japan
Japan_Yachida_PRJDB4176	10325	11.2667	0.1993	2	4.54 / 3.12	0.30448	0.25753	Japan
Japan_Yachida_PRJDB4176	10327	10.4667	0.1993	2	39.84 / 0.00	1.61058	0.0108	Japan
Japan_Yachida_PRJDB4176	10330	4.2	0.084	2	11.65 / 24.46	0.20806	0.01067	Japan
Japan_Yachida_PRJDB4176	10332	100	730.693	8600	53.22 / 0.00	5.28019	2.09618	Japan
Japan_Yachida_PRJDB4176	10336	12.9333	0.2	2	25.21 / 0.00	0	8.90683	Japan
Japan_Yachida_PRJDB4176	10338	100	1978.31	22680	32.79 / 0.00	15.7963	9.40613	Japan
Japan_Yachida_PRJDB4176	10341	100	178.416	2072	20.47 / 0.00	3.15266	0.2314	Japan
Japan_Yachida_PRJDB4176	10345	11	0.2	2	3.64 / 22.61	0.25132	0.06585	Japan
Japan_Yachida_PRJDB4176	10349	100	488.058	5516	28.89 / 0.00	3.08436	8.45296	Japan
Japan_Yachida_PRJDB4176	10362	100	12.7133	150	41.51 / 0.00	0.01074	6.52752	Japan
Japan_Yachida_PRJDB4176	10366	100	366.468	4180	25.29 / 0.00	0.75174	0.52342	Japan
Japan_Yachida_PRJDB4176	10371	13	0.2	2	28.27 / 0.00	3.89066	1.42044	Japan
Japan_Yachida_PRJDB4176	10385	100	231.86	2676	3.40 / 43.53	2.30978	0.643	Japan
Japan_Yachida_PRJDB4176	10390	100	967.969	11032	53.34 / 0.00	19.3335	2.53787	Japan
Japan_Yachida_PRJDB4176	10459	4.2	0.042	2	23.11 / 0.00	0.80377	0	Japan
Japan_Yachida_PRJDB4176	10461	100	453.694	5134	35.77 / 0.01	4.05386	0.15239	Japan
Japan_Yachida_PRJDB4176	10469	100	524.821	6020	15.78 / 26.86	0	0.38827	Japan
Japan_Yachida_PRJDB4176	10470	100	1222.13	13786	20.38 / 0.00	11.8525	1.94516	Japan
Japan_Yachida_PRJDB4176	10471	100	112.677	1236	13.20 / 0.01	1.92034	0	Japan
Japan_Yachida_PRJDB4176	10485	100	7.8947	88	40.21 / 0.00	0	6.4844	Japan
Japan_Yachida_PRJDB4176	10487	100	154.209	1832	27.73 / 1.13	0	0.99726	Japan
Japan_Yachida_PRJDB4176	10517	100	946.758	10798	42.69 / 0.00	0	15.5759	Japan
Japan_Yachida_PRJDB4176	10519	97.8	7.272	82	8.60 / 42.70	0	0.41259	Japan
Japan_Yachida_PRJDB4176	10527	100	41.006	456	23.61 / 37.44	0.84783	0.24767	Japan
Japan_Yachida_PRJDB4176	10537	100	42.4573	476	1.81 / 0.07	0.25623	0	Japan
Japan_Yachida_PRJDB4176	10548	96.9333	4.082	44	17.05 / 29.89	0.00267	4.33742	Japan
Japan_Yachida_PRJDB4176	10556	73.6667	2	22	2.92 / 14.41	1.69285	0.18038	Japan
Japan_Yachida_PRJDB4176	10565	100	507.047	5696	21.04 / 0.02	3.31791	0.07806	Japan
Japan_Yachida_PRJDB4176	10568	100	13.036	144	26.00 / 1.33	1.97798	0.1038	Japan
Japan_Yachida_PRJDB4176	10569	37.3333	1.8007	18	0.43 / 54.03	0.15894	0.00541	Japan
Japan_Yachida_PRJDB4176	10576	100	6.9713	82	13.11 / 27.28	0.70587	0	Japan
Japan_Yachida_PRJDB4176	10582	100	397.918	4378	31.80 / 0.00	12.9043	1.89563	Japan
Japan_Yachida_PRJDB4176	10583	100	154.428	1718	32.75 / 0.00	6.2493	9.08778	Japan
Japan_Yachida_PRJDB4176	10586	100	264.373	2924	23.74 / 0.00	0	0	Japan
Japan_Yachida_PRJDB4176	10616	90.0667	3.34	38	13.03 / 29.04	2.88823	0.70284	Japan
Japan_Yachida_PRJDB4176	10618	14.3333	0.1433	2	21.99 / 0.00	0	0	Japan
Japan_Yachida_PRJDB4176	10620	93.6	4.7513	52	3.50 / 63.33	0.31016	0.13005	Japan
Japan_Yachida_PRJDB4176	10628	10	0.1693	4	3.07 / 0.07	0	0	Japan
Japan_Yachida_PRJDB4176	10630	20	0.2	2	45.41 / 0.00	7.86219	1.9251	Japan
Japan_Yachida_PRJDB4176	10632	100	27.6773	308	13.15 / 37.19	0.00255	8.58753	Japan
Japan_Yachida_PRJDB4176	10644	100	284.889	3182	18.06 / 0.00	1.45743	0.88674	Japan
Japan_Yachida_PRJDB4176	10657	100	871.748	9684	32.27 / 0.00	0	0.54102	Japan
Japan_Yachida_PRJDB4176	10659	100	370.977	4144	4.62 / 0.00	0.08775	5	Japan
Japan_Yachida_PRJDB4176	10665	100	240.479	2636	7.99 / 42.73	2.23362	0.3504	Japan
Japan_Yachida_PRJDB4176	10668	100	19.2447	212	47.12 / 0.00	0	12.9961	Japan
Japan_Yachida_PRJDB4176	10671	100	43.3267	478	2.39 / 37.78	0.60845	0.00661	Japan
Japan_Yachida_PRJDB4176	10675	5.2	0.052	2	6.80 / 0.61	0.75761	0.5612	Japan
Japan_Yachida_PRJDB4176	10678	100	333.173	3836	35.00 / 0.00	0	9.63186	Japan
Japan_Yachida_PRJDB4176	10684	100	11.7013	138	13.57 / 38.30	2.49452	0	Japan
Japan_Yachida_PRJDB4176	10695	100	909.621	10348	47.18 / 0.00	0.42412	7.46524	Japan
Japan_Yachida_PRJDB4176	10697	100	10.486	112	25.43 / 0.00	2.26371	1.45845	Japan
Japan_Yachida_PRJDB4176	10698	100	16.1567	180	6.52 / 5.90	0.56113	0.04821	Japan
Japan_Yachida_PRJDB4176	10700	94.2	3.8593	42	9.49 / 31.10	0.01942	2.9689	Japan
Japan_Yachida_PRJDB4176	10709	66.0667	1.3867	16	11.34 / 52.14	1.55515	0.18538	Japan
Japan_Yachida_PRJDB4176	10713	100	363.846	4042	41.33 / 0.00	8.11468	0.08008	Japan
Japan_Yachida_PRJDB4176	10718	20	0.2	2	64.37 / 0.00	0	0	Japan
Japan_Yachida_PRJDB4176	10722	100	917.456	10152	53.92 / 0.00	2.01003	1.61398	Japan
Japan_Yachida_PRJDB4176	10725	100	85.7573	964	9.06 / 54.25	1.44564	0	Japan
Japan_Yachida_PRJDB4176	10733	100	1079.26	12048	39.84 / 0.00	22.3698	2.50811	Japan
Japan_Yachida_PRJDB4176	10747	100	226.803	2516	17.59 / 9.04	9.2355	1.63893	Japan
Japan_Yachida_PRJDB4176	10754	100	230.711	2680	18.97 / 0.24	0.0197	12.8363	Japan
Japan_Yachida_PRJDB4176	10760	20	0.2	2	68.72 / 0.00	0.00073	15.0669	Japan
Japan_Yachida_PRJDB4176	10767	100	13.9307	154	21.54 / 17.50	1.62675	2.15831	Japan
Japan_Yachida_PRJDB4176	10772	100	129.113	1456	17.07 / 1.94	1.17546	2.82128	Japan
Japan_Yachida_PRJDB4176	10775	100	302.869	3368	33.01 / 0.03	0	2.1903	Japan
Japan_Yachida_PRJDB4176	10794	100	804.265	8940	69.69 / 0.00	19.8905	0.01293	Japan
Japan_Yachida_PRJDB4176	10801	10.4	0.1933	2	0.00 / 0.00	0	0	Japan
Japan_Yachida_PRJDB4176	10802	100	18.6413	208	30.63 / 0.00	0	23.836	Japan
Japan_Yachida_PRJDB4176	10805	100	21.32	236	2.92 / 65.77	0.40761	0.08359	Japan
Japan_Yachida_PRJDB4176	10806	100	195.236	2318	43.30 / 0.00	9.7847	0	Japan
Japan_Yachida_PRJDB4176	10811	14.5333	0.2	2	23.16 / 0.00	0	4.01439	Japan
Japan_Yachida_PRJDB4176	10812	20	0.2	2	33.96 / 0.00	0	0.07184	Japan
Japan_Yachida_PRJDB4176	10813	100	138.003	1588	69.71 / 0.00	3.0048	0	Japan
Japan_Yachida_PRJDB4176	10816	100	128.502	1430	23.95 / 0.00	5.15171	0.0012	Japan
Japan_Yachida_PRJDB4176	10818	100	266.915	2966	36.88 / 0.00	6.60599	0	Japan
Japan_Yachida_PRJDB4176	10829	100	45.944	500	26.75 / 4.13	2.13206	6.35911	Japan
Japan_Yachida_PRJDB4176	10831	94	5.9587	66	39.27 / 0.00	1.28318	1.6804	Japan
Japan_Yachida_PRJDB4176	10832	100	185.196	2046	47.67 / 0.00	10.5845	0.74343	Japan
Japan_Yachida_PRJDB4176	10839	100	748.426	8336	41.19 / 0.21	8.48289	0.88934	Japan
Japan_Yachida_PRJDB4176	10850	100	412.993	4584	30.20 / 0.00	9.25682	0.18736	Japan
Japan_Yachida_PRJDB4176	10853	100	358.454	4066	60.39 / 0.00	4.72699	0.00254	Japan
Japan_Yachida_PRJDB4176	10866	75.4	3.1393	34	5.27 / 35.33	1.42549	0.95187	Japan
Japan_Yachida_PRJDB4176	10880	100	124.451	1374	51.59 / 0.11	11.0092	1.66779	Japan
Japan_Yachida_PRJDB4176	10913	38.0667	0.684	8	36.39 / 25.60	3.39481	5.99815	Japan
Japan_Yachida_PRJDB4176	10931	53.1333	182.221	2220	31.33 / 0.00	10.831	0	Japan
Japan_Yachida_PRJDB4176	10935	34.5333	0.604	8	1.37 / 39.00	0.17856	0.01339	Japan
Japan_Yachida_PRJDB4176	10938	7.4	0.148	2	43.83 / 21.78	3.03066	0.21262	Japan
Japan_Yachida_PRJDB4176	11006	100	2365.19	27900	41.53 / 3.71	0	41.5309	Japan
Japan_Yachida_PRJDB4176	11030	100	361.874	3980	65.07 / 0.00	6.88667	31.2144	Japan
Japan_Yachida_PRJDB4176	11031	100	29.0953	342	8.63 / 47.66	1.86773	0.62116	Japan
Japan_Yachida_PRJDB4176	11045	100	17.2307	190	7.50 / 51.78	2.28742	0.09544	Japan
Japan_Yachida_PRJDB4176	11106	89.2667	5.9247	68	34.74 / 0.00	5.85918	1.7984	Japan
Japan_Yachida_PRJDB4176	11121	100	94.9667	1042	47.08 / 0.00	4.43428	0.64238	Japan
Japan_Yachida_PRJDB4176	11124	100	168.601	1856	31.75 / 0.00	2.99547	0.36015	Japan
Japan_Yachida_PRJDB4176	11128	100	193.108	2130	43.51 / 0.00	6.52839	5.88109	Japan
Japan_Yachida_PRJDB4176	11132	40	0.4	4	70.94 / 0.00	0.00101	0.00471	Japan
Japan_Yachida_PRJDB4176	11213	100	15.5627	166	17.13 / 25.96	0.51841	0.55015	Japan
Japan_Yachida_PRJDB4176	11224	100	813.516	8798	40.13 / 0.56	28.3851	0	Japan
Japan_Yachida_PRJDB4176	11241	100	160.98	1744	37.51 / 0.00	1.34075	0.72247	Japan
Japan_Yachida_PRJDB4176	11294	99.1333	25.7313	290	4.12 / 38.01	1.54197	0.08011	Japan
Japan_Yachida_PRJDB4176	11343	6.3333	0.1267	2	8.69 / 0.01	0	2.20314	Japan
Japan_Yachida_PRJDB4176	11354	62	1.8887	20	6.24 / 7.15	0.12859	0.01584	Japan
Japan_Yachida_PRJDB4176	11369	100	65.036	756	14.42 / 2.49	5.75409	0.01113	Japan
Japan_Yachida_PRJDB4176	11428	89.3333	2.8367	32	18.26 / 14.23	4.76698	0.00358	Japan
Japan_Yachida_PRJDB4176	11431	100	12.2473	142	26.69 / 0.00	2.15575	1.62246	Japan
Japan_Yachida_PRJDB4176	11438	11.2	0.348	4	14.33 / 41.06	1.67316	0.84597	Japan
Japan_Yachida_PRJDB4176	11445	100	436.627	4814	23.28 / 28.83	0.90079	0.44472	Japan
Japan_Yachida_PRJDB4176	11450	72.8667	955.877	11208	28.87 / 0.00	3.96156	0.21071	Japan
Japan_Yachida_PRJDB4176	11451	72.9333	875.003	10312	27.37 / 0.00	18.0478	0.089	Japan
Japan_Yachida_PRJDB4176	11461	100	244.429	2720	33.38 / 9.27	4.85245	0.81478	Japan
Japan_Yachida_PRJDB4176	11473	100	195.103	2132	29.68 / 0.00	9.0785	1.94013	Japan
Japan_Yachida_PRJDB4176	11478	100	299.003	3260	12.09 / 0.02	0	0	Japan
Japan_Yachida_PRJDB4176	11498	100	73.1187	810	16.69 / 46.26	0.73718	0	Japan
Japan_Yachida_PRJDB4176	11501	86.1333	3.0993	34	1.17 / 66.49	0.06474	0.00434	Japan
Japan_Yachida_PRJDB4176	11527	100	176.609	1966	32.49 / 0.00	0.78254	0	Japan
Japan_Yachida_PRJDB4176	11675	100	80.678	898	38.92 / 0.00	2.06215	9.48683	Japan
Japan_Yachida_PRJDB4176	11754	82.5333	41.8867	506	48.14 / 0.00	33.636	1.01572	Japan
Japan_Yachida_PRJDB4176	11817	100	813.242	9066	30.12 / 0.00	15.705	0	Japan
Japan_Yachida_PRJDB4176	11823	100	175.408	1948	27.71 / 0.00	3.71671	1.59505	Japan
Japan_Yachida_PRJDB4176	11829	100	11.184	120	42.97 / 1.54	0.39045	10.7222	Japan
Japan_Yachida_PRJDB4176	11836	100	17.692	196	35.18 / 0.00	1.26126	1.95202	Japan
Japan_Yachida_PRJDB4176	11885	100	7.5373	82	13.64 / 0.34	0.64494	4.99252	Japan
Japan_Yachida_PRJDB4176	11899	100	62.628	680	50.85 / 0.00	18.6116	0	Japan
Japan_Yachida_PRJDB4176	11900	100	463.96	5070	44.56 / 0.00	6.79989	0.12571	Japan
Japan_Yachida_PRJDB4176	11920	100	70.7993	774	16.49 / 21.74	0.36394	0.05841	Japan
Japan_Yachida_PRJDB4176	11940	100	163.534	1784	9.08 / 15.21	0.64933	0.79619	Japan
Japan_Yachida_PRJDB4176	11951	100	244.503	2676	40.51 / 0.00	3.49428	0.34825	Japan
Japan_Yachida_PRJDB4176	11974	100	423.638	4604	57.02 / 0.00	11.1113	0	Japan
Japan_Yachida_PRJDB4176	12005	100	29.504	352	12.64 / 0.00	0.75173	0.00142	Japan
Japan_Yachida_PRJDB4176	12024	100	61.9733	756	2.10 / 0.00	0.29389	0.00118	Japan
Japan_Yachida_PRJDB4176	12025	100	68.62	830	26.22 / 0.00	1.33463	6.68927	Japan
Madacascar_Pasolli_PRJNA485056	112	subjects
Madacascar_Pasolli_PRJNA485056	A58_01_1FE	100	17.9213	280	13.78 / 2.82	0.7417	0.32161	Madacascar
Madacascar_Pasolli_PRJNA485056	A66_02_1FE	13.4667	0.1347	2	0.01 / 3.89	0	0	Madacascar
Madacascar_Pasolli_PRJNA485056	A75_02_1FE	9.4	0.1347	2	0.13 / 14.54	0.00906	0	Madacascar
Madacascar_Pasolli_PRJNA485056	A81_03_1FE	38.8667	0.47	8	2.04 / 22.16	0.59783	0.55218	Madacascar
Madacascar_Pasolli_PRJNA485056	A88_02_1FE	52.7333	1.1747	20	0.25 / 0.20	0.033	0.00205	Madacascar
Madacascar_Pasolli_PRJNA485056	A90_03_1FE	26.2667	0.268	4	0.49 / 8.96	0.00581	0.00282	Madacascar
Madacascar_Pasolli_PRJNA485056	V12_01_2FE	6.7333	0.0673	2	0.15 / 25.32	0.00284	0.00472	Madacascar
Madacascar_Pasolli_PRJNA485056	V53_02_1FE	89.8667	2.9547	48	0.54 / 0.42	0.04997	0.0081	Madacascar
Peru.USA_Obregon_PRJNA268964	58	subjects
Peru.USA_Obregon_PRJNA268964	NO15	99.6667	7.1927	116	4.92 / 0.00	0.07218	0.02528	USA
Sweden_Karlsson_PRJEB1786	145	subjects
Sweden_Karlsson_PRJEB1786	137	21.2667	0.2247	4	11.11 / 0.00	0.23966	1.14765	Sweden
Sweden_Karlsson_PRJEB1786	194	100	30.46	476	7.31 / 0.00	0.75679	0.42854	Sweden
Sweden_Karlsson_PRJEB1786	231	94.0667	2.9793	50	2.00 / 0.00	0.09745	0.09773	Sweden
Sweden_Karlsson_PRJEB1786	243	100	45.0853	712	3.68 / 0.00	1.01113	0.10386	Sweden
Sweden_Karlsson_PRJEB1786	264	99.2	6.226	98	8.77 / 0.00	0.77779	0.52656	Sweden
Sweden_Karlsson_PRJEB1786	286	100	21.5907	356	19.19 / 0.00	0.29905	0.08143	Sweden
Sweden_Karlsson_PRJEB1786	297	94.6	2.484	42	6.62 / 0.00	0.32137	0.07642	Sweden
Sweden_Karlsson_PRJEB1786	312	22.2667	0.2693	4	2.68 / 0.02	0.00064	0.07521	Sweden
Sweden_Karlsson_PRJEB1786	317	100	869.711	13402	25.94 / 0.00	4.65237	0.55175	Sweden
Sweden_Karlsson_PRJEB1786	330	100	47.254	754	8.80 / 0.00	0.20426	5.1219	Sweden
Sweden_Karlsson_PRJEB1786	378	15.3333	0.2693	4	3.66 / 8.22	0.72729	0.28136	Sweden
Sweden_Karlsson_PRJEB1786	380	26.9333	0.2693	4	2.46 / 1.97	0.50309	0	Sweden
Sweden_Karlsson_PRJEB1786	384	100	24.3967	376	4.26 / 0.00	1.31461	0.00832	Sweden
Sweden_Karlsson_PRJEB1786	432	100	180.591	2896	10.71 / 0.00	0.00197	2.84438	Sweden
Sweden_Karlsson_PRJEB1786	436	100	212.707	3412	20.20 / 0.00	5.3325	2.91169	Sweden
Sweden_Karlsson_PRJEB1786	462	100	40.488	624	12.78 / 0.00	1.66434	0.01141	Sweden
Sweden_Karlsson_PRJEB1786	470	100	9.066	154	6.33 / 0.00	0.71807	0.87729	Sweden
Sweden_Karlsson_PRJEB1786	475	32.4667	0.384	6	9.14 / 0.00	0.3855	0.49246	Sweden
Sweden_Karlsson_PRJEB1786	485	13.4	0.192	4	12.27 / 0.00	0.44176	0.25297	Sweden
Sweden_Karlsson_PRJEB1786	51	100	15.058	238	5.34 / 0.00	0.26608	0.48862	Sweden
Sweden_Karlsson_PRJEB1786	530	100	11.718	192	0.68 / 0.54	0.13412	0.0672	Sweden
Sweden_Karlsson_PRJEB1786	547	98.5333	4.1493	66	4.80 / 0.00	0.31771	0.01704	Sweden
Sweden_Karlsson_PRJEB1786	550	19.3333	0.1933	4	15.31 / 0.00	0.0055	1.99772	Sweden
Sweden_Karlsson_PRJEB1786	577	99.4	6.5267	112	4.72 / 0.00	1.08546	0	Sweden
Sweden_Karlsson_PRJEB1786	591	83.6	2.2893	34	14.20 / 0.00	2.4243	0.32464	Sweden
Sweden_Karlsson_PRJEB1786	628	100	13.426	210	21.20 / 0.00	5.92137	0.10774	Sweden
Sweden_Karlsson_PRJEB1786	92	83.4	2.0867	34	0.72 / 0.86	0.06722	0	Sweden
Tanzania_Tett_PRJNA529400	67	subjects
Tanzania_Tett_PRJNA529400	C16-20117-TZ	100	88.9813	1460	68.72 / 2.16	0.97202	23.2755	Tanzania
Tanzania_Tett_PRJNA529400	C16-20118-TZ	96.8	6.2027	106	0.41 / 70.09	0.09797	0.0169	Tanzania
Tanzania_Tett_PRJNA529400	C16-20347-TZ	100	487.246	9842	34.89 / 0.01	0.00659	9.41677	Tanzania
Tanzania_Tett_PRJNA529400	C16-20441-TZ	23.6	0.4713	8	0.05 / 45.38	0.00653	0	Tanzania
Tanzania_Tett_PRJNA529400	C16-20473-TZ	100	11.544	188	42.32 / 7.37	0.48508	0.03586	Tanzania
Tanzania_Tett_PRJNA529400	C16-20474-TZ	97.6	4.5307	70	3.84 / 14.89	0.33372	0.09942	Tanzania
Tanzania_Tett_PRJNA529400	C16-20475-TZ	100	8.1067	126	3.38 / 68.59	0.20917	0.04241	Tanzania
Tanzania_Tett_PRJNA529400	C16-20551-TZ	98.9333	5.03	82	1.10 / 56.60	0.16953	0.00118	Tanzania
Tanzania_Tett_PRJNA529400	C16-20651-TZ	100	5.5467	88	5.29 / 25.27	0.46404	0.03233	Tanzania
Thailand_Vangay_PRJEB28687	55	subjects
Thailand_Vangay_PRJEB28687	CS_249	8.4	0.084	2	27.23 / 0.18	3.93477	0.03651	USA
Thailand_Vangay_PRJEB28687	CS_308_0	77.4667	2.352	28	46.99 / 0.45	1.38021	1.10491	USA
Thailand_Vangay_PRJEB28687	CS_311	72.1333	1.9533	24	2.13 / 29.52	0.28813	0.10523	USA
Thailand_Vangay_PRJEB28687	CS_312	100	23.7553	298	14.40 / 0.00	1.81042	0.00068	USA
Thailand_Vangay_PRJEB28687	CS_370	100	107.014	1308	27.49 / 0.00	3.7233	2.25143	USA
Thailand_Vangay_PRJEB28687	L_031_M1	100	23.4953	292	5.79 / 4.43	2.58476	0.76059	USA
Thailand_Vangay_PRJEB28687	L_031_M6	58.9333	1.092	14	0.74 / 0.34	0.16862	0.05048	USA
Thailand_Vangay_PRJEB28687	L_034_M6	82.4667	21.8847	270	6.96 / 2.39	2.97975	0.52112	USA
USA.Broad_Lloyd-Price_PRJNA389280.most.reads	130	subjects
USA.Broad_Lloyd-Price_PRJNA389280.most.reads	C3001_C03	100	98.3727	1554	92.07 / 0.00	4.24931	0.00075	USA
USA.Broad_Lloyd-Price_PRJNA389280.most.reads	C3004_C05	13.4667	0.2693	4	65.26 / 0.00	9.70116	0.34068	USA
USA.Broad_Lloyd-Price_PRJNA389280.most.reads	C3009_C03	12.1333	0.174	4	4.08 / 1.90	0.95881	0.04622	USA
USA.Broad_Lloyd-Price_PRJNA389280.most.reads	C3010_C01	100	545.614	8504	61.94 / 0.00	25.7573	0	USA
USA.Broad_Lloyd-Price_PRJNA389280.most.reads	C3011_C20	57.6	1.9893	36	21.27 / 26.30	2.29899	0.7733	USA
USA.Broad_Lloyd-Price_PRJNA389280.most.reads	C3012_C01	100	330.861	5204	38.34 / 0.00	7.92857	0	USA
USA.Broad_Lloyd-Price_PRJNA389280.most.reads	C3020_C01	10.6667	0.1067	2	0.00 / 0.00	0	0	USA
USA.Broad_Lloyd-Price_PRJNA389280.most.reads	C3022_C03	7.4667	0.1227	2	53.23 / 1.68	6.60988	0.0749	USA
USA.Broad_Lloyd-Price_PRJNA389280.most.reads	C3023_C02	46.9333	1.1393	18	38.31 / 0.93	7.38445	0.33907	USA
USA.Broad_Lloyd-Price_PRJNA389280.most.reads	C3030_C01	100	82.854	1284	58.68 / 3.50	3.79755	0.39751	USA
USA.Broad_Lloyd-Price_PRJNA389280.most.reads	C3031_C01	12.6	0.126	2	60.34 / 0.16	12.1121	0	USA
USA.Broad_Lloyd-Price_PRJNA389280.most.reads	C3032_C07	100	140.139	2192	72.39 / 0.00	4.42598	0.05658	USA
USA.Broad_Lloyd-Price_PRJNA389280.most.reads	E5006_C01	100	667.219	10558	53.09 / 3.50	8.94334	3.61819	USA
USA.Broad_Lloyd-Price_PRJNA389280.most.reads	E5008_C04	100	98.33	1542	61.65 / 0.00	4.90865	0.51444	USA
USA.Broad_Lloyd-Price_PRJNA389280.most.reads	E5019_C01	100	42.0553	648	36.06 / 28.96	4.23282	4.49306	USA
USA.Broad_Lloyd-Price_PRJNA389280.most.reads	E5022_C02	100	1042.22	16182	57.41 / 1.12	26.4745	0.55766	USA
USA.Broad_Lloyd-Price_PRJNA389280.most.reads	H4001_C05	100	219.589	3460	16.13 / 52.60	4.45467	2.80412	USA
USA.Broad_Lloyd-Price_PRJNA389280.most.reads	H4008_C03	100	193.313	3042	46.27 / 0.00	3.15117	0.11138	USA
USA.Broad_Lloyd-Price_PRJNA389280.most.reads	H4010_C04	11.7333	0.1647	2	69.93 / 0.00	0.00396	1.22371	USA
USA.Broad_Lloyd-Price_PRJNA389280.most.reads	H4015_C01	9.4	0.152	2	38.84 / 0.19	23.3407	0.20619	USA
USA.Broad_Lloyd-Price_PRJNA389280.most.reads	H4016_C05	65.4	1.9613	32	51.71 / 0.35	1.64283	0.03139	USA
USA.Broad_Lloyd-Price_PRJNA389280.most.reads	H4018_C01	93.5333	4.012	62	57.06 / 0.00	1.02618	0	USA
USA.Broad_Lloyd-Price_PRJNA389280.most.reads	H4024_C01	9.0667	0.1193	2	70.28 / 0.00	9.91941	0.15447	USA
USA.Broad_Lloyd-Price_PRJNA389280.most.reads	H4030_C01	100	43.764	682	55.66 / 0.94	13.0909	2.8981	USA
USA.Broad_Lloyd-Price_PRJNA389280.most.reads	H4031_C01	100	6.022	92	78.85 / 1.68	19.5493	1.26934	USA
USA.Broad_Lloyd-Price_PRJNA389280.most.reads	H4042_C01	20.3333	0.292	6	8.57 / 66.11	1.60878	0.04528	USA
USA.Broad_Lloyd-Price_PRJNA389280.most.reads	H4043_C12	18.5333	0.2693	4	23.42 / 48.82	0.86546	0	USA
USA.Broad_Lloyd-Price_PRJNA389280.most.reads	H4044_C02	88.6	5.4127	86	38.44 / 0.04	0.77768	0.14192	USA
USA.Broad_Lloyd-Price_PRJNA389280.most.reads	M2008_C11	100	298.668	4684	74.58 / 0.16	0.00745	0.00569	USA
USA.Broad_Lloyd-Price_PRJNA389280.most.reads	M2010_C04	33.6	0.9427	14	1.35 / 1.94	0.75415	0.15055	USA
USA.Broad_Lloyd-Price_PRJNA389280.most.reads	M2025_C07	87.9333	4.1707	66	42.63 / 0.00	4.2535	0.31384	USA
USA.Broad_Lloyd-Price_PRJNA389280.most.reads	M2026_C04	15.0667	0.192	4	65.92 / 0.00	33.0577	0.01105	USA
USA.Broad_Lloyd-Price_PRJNA389280.most.reads	M2034_C04	27.4667	0.346	6	6.77 / 1.21	2.52954	0.12789	USA
USA.Broad_Lloyd-Price_PRJNA389280.most.reads	M2061_C06	100	858.647	14466	58.41 / 0.00	36.7096	0.00053	USA
USA.Broad_Lloyd-Price_PRJNA389280.most.reads	M2064_C01	90.1333	7.4607	116	21.16 / 0.00	0.11141	1.02172	USA
USA.Broad_Lloyd-Price_PRJNA389280.most.reads	M2067_C06	43.5333	0.806	12	15.51 / 58.52	2.9016	0.50143	USA
USA.Broad_Lloyd-Price_PRJNA389280.most.reads	M2069_C02	100	33.5413	516	10.30 / 1.89	2.05142	0.11804	USA
USA.Broad_Lloyd-Price_PRJNA389280.most.reads	M2071_C01	100	702.139	10980	68.71 / 0.04	34.8221	1.24256	USA
USA.Broad_Lloyd-Price_PRJNA389280.most.reads	M2075_C04	35.2667	0.668	10	49.61 / 0.15	0.10193	3.24748	USA
USA.Broad_Lloyd-Price_PRJNA389280.most.reads	M2081_C04	13	0.2507	4	64.07 / 0.00	1.47408	12.4815	USA
USA.Broad_Lloyd-Price_PRJNA389280.most.reads	M2082_C01	100	514.121	8080	70.73 / 0.00	21.3628	0.05044	USA
USA.Broad_Lloyd-Price_PRJNA389280.most.reads	M2086_C03	100	209.79	3224	59.45 / 0.00	7.32467	0.01735	USA
USA.Broad_Lloyd-Price_PRJNA389280.most.reads	P6010_C01	100	103.902	1614	69.39 / 0.00	11.7637	1.4621	USA
USA.Broad_Lloyd-Price_PRJNA389280.most.reads	P6013_C01	43.8667	0.8053	12	56.19 / 13.87	15.4981	1.50114	USA
USA.Broad_Lloyd-Price_PRJNA389280.most.reads	P6014_C07	96.6	10.014	150	67.89 / 0.00	4.96071	0.73895	USA
USA.Broad_Lloyd-Price_PRJNA389280.most.reads	P6017_C01	100	132.377	2060	13.10 / 43.92	2.35515	0.72173	USA
USA.Broad_Lloyd-Price_PRJNA389280.most.reads	P6018_C02	11.9333	0.1347	2	0.00 / 0.00	0.00286	0	USA
USA.Broad_Lloyd-Price_PRJNA389280.most.reads	P6028_C01	25.8667	0.41	6	14.95 / 10.75	2.18811	0.43815	USA
USA.Broad_Lloyd-Price_PRJNA389280.most.reads	P6033_C08	8.4667	0.1347	2	66.42 / 0.00	0.03024	19.8507	USA
USA.Broad_Lloyd-Price_PRJNA389280.most.reads	P6037_C06	3.8667	0.0773	2	34.94 / 0.00	1.38095	3.71029	USA
USA.Children_Flannery_PRJNA496479	40	subjects
USA.Children_Flannery_PRJNA496479	SP001_2	19.4667	0.2013	2	42.72 / 0.07	10.9011	13.9361	USA
USA.Children_Flannery_PRJNA496479	SP002	14.7333	0.2173	2	15.30 / 16.99	0.74642	0.00676	USA
USA.Children_Flannery_PRJNA496479	SP006	80.6667	2.246	26	19.07 / 26.45	4.87774	0.74948	USA
USA.Children_Flannery_PRJNA496479	SP010	10.0667	0.1007	2	42.34 / 0.02	1.14362	0	USA
USA.Children_Flannery_PRJNA496479	SP012	14.1333	0.2373	2	14.42 / 0.07	0.18561	0.00257	USA
USA.Children_Flannery_PRJNA496479	SP020	10.0667	0.1007	2	18.83 / 27.63	1.93616	1.83438	USA
USA.Children_Flannery_PRJNA496479	SP022	51.1333	0.582	6	44.12 / 0.05	9.27906	2.01237	USA
USA.Children_Flannery_PRJNA496479	SP025	100	199.508	2210	28.46 / 4.62	1.34437	1.52225	USA
USA.Children_Flannery_PRJNA496479	SP035	100	109.032	1160	18.25 / 42.98	3.17073	0.01096	USA
USA.Children_Flannery_PRJNA496479	SP036	100	35.1333	386	20.96 / 10.93	1.10092	0.79184	USA
USA.Children_Flannery_PRJNA496479	SP038	20.1333	0.2013	2	11.94 / 71.39	2.90599	0.00128	USA
USA.Children_Flannery_PRJNA496479	SP039	50.3333	0.5033	6	69.85 / 0.03	5.67417	0.01178	USA
USA.Children_Flannery_PRJNA496479	SP040	100	51.9773	558	40.10 / 0.04	4.1099	0	USA
acutoff for shading based on values in parentheses (gte - greater than or equal to)

## Sheet: metaphlan aggregates
metagenome set	samples	B. vulgatus	B. dorei	neither	bcpT positive		B. vulgatus	B. dorei	neither	bcpT positive
China_Liu_PRJNA328899	110	110	99	0	12		1	0.9	0	0.109091
Ethiopia_Tett_PRJNA504891	50	27	17	23	0		0.54	0.34	0.46	0
Europeans_Qin_PRJEB2054	124	99	92	36	5		0.798387	0.741935	0.290323	0.0403226
Fiji_Brito_PRJNA217052	172	172	116	0	23		1	0.674419	0	0.133721
Ghana_Tett_PRJNA529124	44	41	28	2	2		0.931818	0.636364	0.0454545	0.0454545
Italy.Tanzania_Rampelli_PRJNA278393	38	14	8	24	0		0.368421	0.210526	0.631579	0
Italy_DAmico_PRJNA525982	8	7	2	1	0		0.875	0.25	0.125	0
Japan_Yachida_PRJDB4176	615	496	492	30	127		0.806504	0.8	0.0487805	0.206504
Madacascar_Pasolli_PRJNA485056	112	42	35	65	1		0.375	0.3125	0.580357	0.00892857
Peru.USA_Obregon_PRJNA268964	58	28	23	25	1		0.482759	0.396552	0.431034	0.0172414
Sweden_Karlsson_PRJEB1786	145	120	123	6	15		0.827586	0.848276	0.0413793	0.103448
Tanzania_Tett_PRJNA529400	67	39	40	18	7		0.58209	0.597015	0.268657	0.104478
Thailand_Vangay_PRJEB28687	55	55	44	0	4		1	0.8	0	0.0727273
USA.Broad_Lloyd-Price_PRJNA389280.most.reads	130	123	103	4	24		0.946154	0.792308	0.0307692	0.184615
USA.Children_Flannery_PRJNA496479	40	40	28	0	4		1	0.7	0	0.1

## Sheet: collection meta data
set no	set name	BioProject ID	samples analyzed	geography	age	lifestyle	diseases or other conditions	notes	reference
1	China_Liu_PRJNA328899	PRJNA328899	110	China	Adults	Traditional Mongolian (non-Western?)	All healthy	no bio data, all healthy, see M&M	Liu, W., et al. 2016. Unique features of ethnic Mongolian gut microbiome revealed by metagenomic analysis. Sci Rep 6: 34826.
2	Ethiopia_Tett_PRJNA504891	PRJNA504891	50	Ethiopia	Mixed	non-Western	All healthy	all healthy, 26 infants, 24 mothers	Tett, A., et al. 2019. The Prevotella copri complex comprises four distinct clades underrepresented in westernized populations. Cell Host Microbe 26(5): 666-679 e667.
3	Europeans_Qin_PRJEB2054	PRJEB2054	124	Denmark/Spain	Adults	Urban (Spain, Denmark)	IBD	25 IBD, 99 healthy, Spainish unstated, Danish from Copenhagen	Qin, J., et al. 2010. A human gut microbial gene catalogue established by metagenomic sequencing. Nature 464(7285): 59-65.
4	Fiji_Brito_PRJNA217052	PRJNA217052	172	Fiji	Adults?	non-Western (agrarian Fiji islanders)	no data	FijiCOMP, NO bio data, looking at mobile DNA	Brito, I. L., et al. 2016. Mobile genes in the human microbiome are structured from global to individual scales. Nature 535(7612): 435-439.
5	Ghana_Tett_PRJNA529124	PRJNA529124	44	Ghana	Mixed	non-Western	All healthy	all healthy, 21 children, 11 fathers, 12 mothers	Tett, A., et al. 2019. The Prevotella copri complex comprises four distinct clades underrepresented in westernized populations. Cell Host Microbe 26(5): 666-679 e667.
6	Italy.Tanzania_Rampelli_PRJNA278393	PRJNA278393	38	Italy, Tanzania	Adults	Hunter-Gatherer	All healthy	all healthy, 11 Italian (Mediterranean diet), 27 Hazda (Tanzanian hunter-gatherers)	Rampelli, S., et al. 2015. Metagenome sequencing of the Hadza hunter-gatherer gut microbiota. Curr Biol 25(13): 1682-1693.
7	Italy_DAmico_PRJNA525982	PRJNA525982	8	Italy	Children	City (Bologna)	Hematopoietic stem cell transplantation, graft-versus-host	longitudinal study, 1st sample retained, 2 female, 6 male, all antibiotic tx	D'Amico, F., et al. 2019. Gut resistome plasticity in pediatric patients undergoing hematopoietic stem cell transplantation. Sci Rep 9(1): 5649.
8	Japan_Yachida_PRJDB4176	PRJDB4176	614	Japan	Adults	Urban (Japan)	Colorectal cancer	all Japanese, Tokyo, 251 healthy, 40 HS, 67 MP, 73 stage 0, 111 stage I-II, 74 stage III-IV (total: 616)	Yachida, S., et al. 2019. Metagenomic and metabolomic analyses reveal distinct stage-specific phenotypes of the gut microbiota in colorectal cancer. Nat Med 25(6): 968-976.
9	Madacascar_Pasolli_PRJNA485056	PRJNA485056	112	Madacascar	Mixed	non-Western	All healthy	all healthy. 54 female, 58 males, ages 16 (1), 21-63 (110), 72 (1)	Pasolli, E., et al. 2019. Extensive unexplored human microbiome diversity revealed by over 150,000 genomes from metagenomes spanning age, geography, and lifestyle. Cell 176(3): 649-662 e620.
10	Peru.USA_Obregon_PRJNA268964	PRJNA268964	58	Peru, USA	Adults	Hunter-gatherer, Agricultural, Urban	Obesity	Tunapuco (Peru, Agricultural, 12); Norman, OK (Urban, 22); Matsés (Peru, hunter-gatherer, 24)	Obregon-Tito, A. J., et al. 2015. Subsistence strategies in traditional societies distinguish gut microbiomes. Nat Commun 6: 6505.
11	Sweden_Karlsson_PRJEB1786	PRJEB1786	145	Sweden	Adults	Urban (Sweden)	Prediabetes, Type II Diabetes	all ~70 y/o Swedish women, 43 healthy, 49 impaired glucose tolerance, 53 diabetes	Karlsson, F. H., et al. 2013. Gut metagenome in European women with normal, impaired and diabetic glucose control. Nature 498(7452): 99-103.
12	Tanzania_Tett_PRJNA529400	PRJNA529400	67	Tanzania	Mixed	non-Western	All healthy	all healthy, 21 children, 16 fathers, 15 mothers, 16 others	Tett, A., et al. 2019. The Prevotella copri complex comprises four distinct clades underrepresented in westernized populations. Cell Host Microbe 26(5): 666-679 e667.
13	Thailand_Vangay_PRJEB28687	PRJEB28687	55	USA, Thailand	Adults	Urban (USA), non-Western	Obesity	All female, 15 Caucasian Americans, 14 Hmong 1st gen USA, 14 Hmong Thialand, 11 Karen 1st gen USA, 1 unknown	Vangay, P., et al. 2018. US immigration westernizes the human gut microbiome. Cell 175(4): 962-972 e910.
14	USA.Broad_Lloyd-Price_PRJNA389280.most.reads	PRJNA389280	130	USA	Adults	Urban (USA)	IBD: UC, Crohn's	Broad longitudinal study, sample with most reads retained	Lloyd-Price, J., et al. 2019. Multi-omics of the gut microbial ecosystem in inflammatory bowel diseases. Nature 569(7758): 655-662.
15	USA.Children_Flannery_PRJNA496479	PRJNA496479	40	USA	Children	City (Pacific Northwest)	Psycological states (e.g. anxiety, depression)	have ages, no genders	Flannery, J. E., et al. 2020. Gut feelings begin in childhood: the gut metagenome correlates with early environment, caregiving, and behavior. mBio 11(1.
			1767

## Sheet: query used
>CS034_04058 CS034_91:complement(3380..4879) BcpT toxin, domain of unknown function (DUF4848) protein [Bacteroides vulgatus CL04T12C01]
atgaaaaaaatcagttatatcatctgtttaacagctattttgtgttcatgtaacaatgaa
cttcctattgaaaatgtacaagagctacagactcctaaatcaaaagaagattcagaaatt
cttagttttaaaaattcagaagagttcttatcaacaatagaaaacttcgacttggataat
cctattttaacaagagcaagttcatcttttgtttctgcggaaaatatctatgaacaggaa
aacaatgaaaatgcagataatgaatatattggttttcttattcctgatgaaaaatataga
aattttttcaataaagatctagaaataattatcaatgatactctttacaaagcaactaaa
tatggtacactatttactcatatttcaaataaatcagaattaatcaaatctttagaaaat
atttctgaattcaaaccgttatccaataatacgaaacaatatggaaacattaaacttata
gacacttacggactatgggataaagagactaacaatcctattacagatgatagttttttt
gaaaatgacgaggatgatttattagtagaaaacaatgggactgaaactctcacacgttcc
gcaagcgatggaggtatacctaaatctgtcgtagaatcattccccacaataggaacagct
gatgtaaaccttatagataaggtcatacactttaatccgggctatctaggacatacgaaa
ttaagatttaaatctaattcaaaaagaaaactatatatttctctatacagaaatgactat
ggatttgcagtaagtattggacttgattgtaaggtcatgaaaaagttatggcatggtatg
aaatggggacacatgaaacattgggatgatggtatatactatggagttgcatcactcgtt
gtaaaacaaaaaatcaagaatcccagttttgatactgtactagatgaaaatagaaaagag
tttctaaagaaacaatggcaagaagctattaagcacaataatttcactaacgcttcaaac
agtctaactggaggaatttcaaatcaatggaatcctgaatataaccatagcaaacaagaa
aataaattcattattccatatatttcagttatagatgatttctttggaacaacaaatata
tcaaagaaaatcgaagatgctcttatacgtcaaggagctaatttcctaaaaagctatgtt
aatagtcataaaacacaaagtacacaattagtttgcatatcacaacgagagaaaactgca
tattctttatttagaaatgatctctcttggaacgggggaggatatagagtaaaagaaaca
ttccttagatattatagaaacattgtattttccattaaaatcaaaggagataaaacaact
ccaggagcagatctaggagacaatgattttgttggtaagccagaaattgtatcctgtgag
gctattgtatataccaaagatggtgatggctggattggagcaaaaatagaaaaaaaataa
